# Supplementary material for: Powdery Mildews Are Characterized by Contracted Carbohydrate Metabolism and Diverse Effectors to Adapt to Obligate Biotrophic Lifestyle
Source: Front Microbiol. 2018 Dec 18;9:3160. doi: 10.3389/fmicb.2018.03160 (PMC6305591; doi:10.3389/fmicb.2018.03160)
Supplement: Supplementary file 1 [file Table_1.XLSX]

## Sheet: Sheet1
Table S1. Library insert size and reads coverage for Oidium heveae HO-73 strain
Raw data of libraries
Sample	Insert Size(bp)	Read Length (bp)	Pair Reads Num	Total Bases (bp)	Q20%
PE-180bp	180	101	28811195*2	5819861390	0.9649
PE-800bp	800	101	6937712*2	1401417824	0.9333
PE-300bp	350	301	17828568*2	10732797936	0.8949
MP-3kbp	3000	101	55469519*2	5602421419	0.964
Clean data of libraries
Sample	Insert Size(bp)	Read Length (bp)	Pair Reads Num	Total Bases (bp)	Average Depth
PE-180bp	180	101	28249598*2	4703330320	43X
PE-800bp	800	101	6581139*2	1292056382	12X
PE-300bp	350	301	17584092*2	8342603771	75X
MP-3kbp	3000	101	13675412*2	1385958917	13X

## Sheet: Sheet2
Table S2. Repeat elements in O. heveae
Class	number of elements	length occupied(bp)	percentage occupied of sequence
SINEs	24	2465	0
LINEs	7829	6461400	0.1037
LTR elements	12921	7097852	0.114
DNA elements	16642	8023340	0.1288
Unclassified	27865	8551050	0.1373
Simple repeats	10521	448412	0.0072
Low complexity	1042	46451	0.0007
Total	76844	30630970	0.4917

## Sheet: Sheet3
Table S3. Statistics for the completeness of the O. heveae genome based on 248 Core Eukaryotic Genes (CEGs)
	Proteins	Completeness(%)
Complete	241	97.18
Group 1	63	95.45
Group 2	55	98.21
Group 3	58	95.08
Group 4	65	100
Partial	245	98.79
Group 1	65	98.48
Group 2	55	98.21
Group 3	60	98.36
Group 4	65	100

## Sheet: Sheet4
Table S4. RNA-seq library statistics
Transcriptome raw data statistics of powdery mildew
Sample_ID	Total_Reads	Total_Bases	Error%	Q20%	Q30%	GC%
0hpi	52748806	5327629406	0.0406	93.45	85.28	42.35
24hpi	25468538	2572322338	0.0243	96.52	92.51	45.29
30dpi	25342644	2559607044	0.0249	96.55	92.52	43.48
3dpi	45506240	4596130240	0.0242	96.92	92.92	45.4
Transcriptome clean data and mapping statistics of powdery mildew
Sample_ID	Total_Reads	Total_Bases	Error%	Q20%	Q30%	Mapping%
0hpi	47914420	4633429832	0.0267	98.27	91.42	0.7953
24hpi	24759212	2405708117	0.0192	99.11	95.7	0.0391
30dpi	24591126	2410274381	0.0198	99.12	95.66	0.1451
3dpi	43896290	4355116385	0.0195	99.33	95.96	0.7088

## Sheet: Sheet5
Table S5. Genome sequencing and annotation statistics for powdery mildews
Powdery mildew	Assembly(Mb)	Estimated size(Mb)	N50(kb)	CEGMA/BUSCO	Repeat	Proteins	CSEPs
Oidium heveae	62.3	110.57	51.9	0.9718	0.4917	6377	133
Erysiphe necator	52.5	126 ± 18	21.4	0.968	0.629	6484	149
Blumeria graminis f.sp. hordei	124.5	——	4574.7	0.9878	0.74	7118	491
Blumeria graminis f.sp. tritic	97.4	180	48.7	0.96	0.9	6540	421
Note: Statistics of E. necator, B. graminis f.sp. hordei and B. graminis f.sp. tritic cited from previous studies Frantzeskakis et al., 2010; Pedersen et al., 2012; Wicker et al., 2013; Laura Jones et al., 2014).

## Sheet: Sheet6
Table S6. Microorganism taxon information
Taxon			Species	Nutritional strategy	Abbreviation	Genome URL
Phylum	Class	Order
Ascomycota	Saccharomycetes	Saccharomycetales	Saccharomyces cerevisiae	Saprotroph	Sc	https://www.ncbi.nlm.nih.gov/genome/15?genome_assembly_id=22535
	Eurotiomycetes	Eurotiales	Aspergillus nidulans		An	https://www.ncbi.nlm.nih.gov/genome/17?genome_assembly_id=22574
	Sordariomycetes	Sordariales	Neurospora crassa		Nc	https://www.ncbi.nlm.nih.gov/genome/?term=Neurospora+crassa
		Magnaporthales	Magnaporthe oryzae	Hemibiotroph	Mg	https://www.ncbi.nlm.nih.gov/genome/62?genome_assembly_id=22733
		Glomerellales	Colletotrichum higginsianum		Ch	https://www.ncbi.nlm.nih.gov/genome/11306?genome_assembly_id=277930
		Hypocreales	Fusarium graminearum		Fg	https://www.ncbi.nlm.nih.gov/genome/58?genome_assembly_id=284608
	Leotiomycetes	Helotiales	Sclerotinia sclerotiorum	Necrotroph	Ss	https://www.ncbi.nlm.nih.gov/genome/487?genome_assembly_id=29409
			Botrytis cinerea		Bc	https://www.ncbi.nlm.nih.gov/genome/494?genome_assembly_id=29435
		Erysiphales	Blumeria graminis f.sp. hordei	Obligate biotroph	Bgh	http://fungi.ensembl.org/Blumeria_graminis/Info/Index
			Blumeria graminis f.sp. tritici		Bgt	https://www.ncbi.nlm.nih.gov/genome/845?genome_assembly_id=300412
			Erysiphe necator		En	https://www.ncbi.nlm.nih.gov/genome/35332?genome_assembly_id=214213
			Oidium heveae		Oh	This study
Basidiomycota	Pucciniomycetes	Pucciniales	Puccinia graminis f.sp. tritici		Pgt	https://www.ncbi.nlm.nih.gov/genome/340?genome_assembly_id=28702
			Melampsora laricis-populina		Ml	https://www.ncbi.nlm.nih.gov/genome/2803?genome_assembly_id=34135
Oomycota	Oomycetes	Peronosporales	Hyaloperonospora arabidopsidis		Ha	ftp://ftp.ensemblgenomes.org/pub/protists/release-35/fasta/hyaloperonospora_arabidopsidis/

## Sheet: Sheet7
Table S7. Microorganism gene families
Lifestyle	Organisms	single copy	multiple copy(genes)	singletons(genes)	others(genes)	powdery mildew specific	genes
Saprotroph	Saccharomyces cerevisiae	287	499	2740	3166	0	6692
	Aspergillus nidulans	287	408	2760	7079	0	10534
	Neurospora crassa	287	494	2429	7603	0	10813
Hemibiotroph	Magnaporthe oryzae	287	413	3991	8064	0	12755
	Colletotrichum higginsianum	287	412	4331	9620	0	14650
	Fusarium graminearum	287	409	4537	8910	0	14143
Necrotroph	Sclerotinia sclerotiorum	287	404	3443	6041	0	10175
	Botrytis cinerea	287	491	2315	10656	0	13749
Obligate biotroph	Blumeria graminis f.sp. hordei	287	409	487	4467	1468	7118
	Blumeria graminis f.sp. tritici	287	412	670	4330	826	6525
	Erysiphe necator	287	400	511	3964	1322	6484
	Oidium heveae	287	409	724	4131	826	6377
	Puccinia graminis f.sp. tritici	287	519	4433	10740	0	15979
	Melampsora laricis-populina	287	442	4030	11613	0	16372
	Hyaloperonospora arabidopsidis	287	619	7593	5822	0	14321

## Sheet: Sheet8
Table S8. GO enrichment analysis for the expanded families in powdery mildews
Powdery mildew	GO	Input	Background	FDR
Blumeria graminis f.sp. hordei	protein phosphorylation	139	258	1.89e-59
	phosphorylation	157	385	3.13e-47
	cellular protein modification process	158	509	5.51e-30
	protein modification process	158	509	5.51e-30
	phosphate-containing compound metabolic process	168	572	4.17e-29
	phosphorus metabolic process	169	581	8.09e-29
	macromolecule modification	160	568	4.77e-25
	macromolecule metabolic process	300	1544	4.2e-23
	cellular macromolecule metabolic process	280	1438	3.74e-20
	cellular metabolic process	337	1989	8.05e-16
Erysiphe necator	DNA integration	102	169	2.04e-19
	DNA metabolic process	165	378	3.31e-13
	nitrogen compound metabolic process	417	1281	1.89e-10
	nucleobase-containing compound metabolic process	324	943	2.68e-10
	heterocycle metabolic process	335	988	5.42e-10
	organic cyclic compound metabolic process	337	1000	8.85e-10
	nucleic acid metabolic process	284	811	8.85e-10
	cellular aromatic compound metabolic process	331	980	9.93e-10
	cellular nitrogen compound metabolic process	382	1173	2.26e-09
	cellular metabolic process	546	1841	1.61e-07
Oidium heveae	DNA integration	85	223	5.22e-39
	DNA metabolic process	108	452	6.49e-30
	nucleic acid metabolic process	136	913	4.06e-17
	nucleobase-containing compound metabolic process	143	1053	1.65e-14
	cellular aromatic compound metabolic process	146	1095	2.6e-14
	heterocycle metabolic process	146	1102	4.13e-14
	organic cyclic compound metabolic process	146	1123	2.33e-13
	cellular nitrogen compound metabolic process	157	1312	1.98e-11
	nitrogen compound metabolic process	162	1421	5.16e-10
	RNA-dependent DNA replication	18	46	1.75e-07

## Sheet: Sheet9
Table S9. GO enrichment analysis for the contracted families in powdery mildews
GO ID	Description	GeneRatio (2428)	BgRatio (6726)	FDR
GO:0055114	oxidation-reduction process	527	1024	4.04758e-42
GO:0055085	transmembrane transport	360	775	1.93407e-16
GO:0019748	secondary metabolic process	59	77	4.37781e-13
GO:0044550	secondary metabolite biosynthetic process	50	68	8.65476e-10
GO:0008643	carbohydrate transport	54	76	8.80125e-10
GO:0000272	polysaccharide catabolic process	44	58	2.07407e-09
GO:1904659	glucose transmembrane transport	36	45	1.00627e-08
GO:0015758	glucose transport	37	48	2.72017e-08
GO:0035428	hexose transmembrane transport	37	48	2.72017e-08
GO:0046323	glucose import	37	48	2.72017e-08
GO:0005975	carbohydrate metabolic process	202	440	2.91695e-08
GO:0008645	hexose transport	38	51	6.67501e-08
GO:0015749	monosaccharide transport	38	51	6.67501e-08
GO:0034219	carbohydrate transmembrane transport	37	50	1.46668e-07
GO:0008150	biological_process	60	98	2.29121e-07
GO:0005976	polysaccharide metabolic process	54	89	2.18866e-06
GO:0016052	carbohydrate catabolic process	55	99	9.43125e-05
GO:0003333	amino acid transmembrane transport	43	73	0.000170988
GO:0006811	ion transport	190	455	0.00030168
GO:0030243	cellulose metabolic process	11	11	0.00030168
GO:0030245	cellulose catabolic process	11	11	0.00030168
GO:0006865	amino acid transport	46	83	0.000619959
GO:1903825	organic acid transmembrane transport	49	91	0.000884773
GO:0044247	cellular polysaccharide catabolic process	13	15	0.00139543
GO:0051275	beta-glucan catabolic process	11	12	0.00215341
GO:0009992	cellular water homeostasis	9	9	0.00231241
GO:0030104	water homeostasis	9	9	0.00231241

## Sheet: Sheet10
Table S10. Functional annotation for all 15 microorganisms
Lifestyle	Organism	Genome size(Mb)	Proteins	Secretome	CAZymes	Protease	Transporter	Pathogen-host-interaction
Saprotroph	Saccharomyces cerevisiae	30.2	6692	249	32	15	394	348
	Aspergillus nidulans	40.8	10534	793	280	45	310	650
	Neurospora crassa	12.2	10813	690	187	43	294	951
Hemibiotroph	Magnaporthe oryzae	42.7	12755	1566	321	89	279	1007
	Colletotrichum higginsianum	53.4	14650	1591	439	128	363	1052
	Fusarium graminearum	36.5	14143	1205	303	79	343	1406
Necrotroph	Sclerotinia sclerotiorum	38.3	10175	536	144	27	201	532
	Botrytis cinerea	42.3	13749	1059	305	77	356	961
Obligate Biotroph	Blumeria graminis f.sp. hordei	124.5	7118	668	47	16	147	609
	Blumeria graminis f.sp. tritici	180	6525	476	43	15	166	585
	Erysiphe necator	126	6484	262	48	17	147	507
	Oidium heveae	110.6	6377	297	51	17	148	537
	Puccinia graminis f.sp. tritici	88.6	15979	1810	140	38	127	353
	Melampsora laricis-populina	101.1	16372	1690	161	38	162	378
	Hyaloperonospora arabidopsidis	81.6	14321	762	53	18	122	234

[truncated: 10 more sheets: Sheet11, Sheet12, Sheet13, Sheet14, Sheet15, Sheet16, Sheet17, Sheet18, Sheet19, Sheet20]
