# Supplementary material for: Powdery Mildews Are Characterized by Contracted Carbohydrate Metabolism and Diverse Effectors to Adapt to Obligate Biotrophic Lifestyle
Source: Front Microbiol. 2018 Dec 18;9:3160. doi: 10.3389/fmicb.2018.03160 (PMC6305591; doi:10.3389/fmicb.2018.03160)
Supplement: Supplementary file 2 [file Data_Sheet_1.FASTA]

>OH_00001 maker-scaffold329-snap-gene-0.16-mRNA-1
ATGCCGGAACCCTCCCCTGCGCAAGATGGCGGCGGAATCAAATCTACCATCAAATCTATCATTCAGGGTCTGCTTATTAT
GATGGGAATCCAATTTATTATTGGGCAATTTTCTGGGAAAAGGACCAGCGCGGGTATTTCTTACGATCTTTCTGGCAACG
GTATAAATAGTGAAGGTGATGCCTCTGAAATCAAATCTTACATCTCAAACTCTAAATCCATAAATGATGGTATGATATTA
AATTCCATTCCGAATCAAATTGCACCAATCTGGCCCGGGAATACATTGTTAGATATAATAATCACCATATCACCAAACTT
CACACCCGAGCCTATGTTTGAAACCAATAAAGAAAATGTTGTCTTGAATGAAACCGCTTTTCGATTTGGAGACTACAACG
ACGAGAGAGAAATTAACGTTACTTTCGATGTTCCAAAAGAGCTTCAAAATAATGGTACACTCTGGGGGCATTTCTTCATA
GGTATCAGTGGGGAAAATCTCGATCCTTCTGCATCAAACTACAATGCGGAACGGTCGTTTCATTTCGATTGGCCACTGAC
ACAATATCTCACCCAGAAGAAATCGAGAAAAGAAAAAAATCTTCTAGCAACATCTGACCAAAATGAAGAACCTGTTGAAG
AGGAACCTTTGCCAAAAACCACAATTATTTCACATTATCACCCAAACTTTACTATGTCTTTCATTCCAGATACCGGTGTC
TCAGCCTTTTCTAGCATCCACCCAGCGATGAGGAAATATTTCCATCTCAAAAGTGGTAGTACAATTGATGGAACTTATCC
ACAAGGGTGGTATTACCCCGTACTCTTTGTTAATACATTCTGGCAATTGAAAAGCCACATGATTTCTTTAAACTCAACTG
TGAATCGTCTACCTCTTAACATTAAGTTAAACAATATGGCCAGTTGGAAGTTTGCTATCATTTCAAGCCTTGACGATAGT
GCCAAGCAGGCTGCCAAAGCATCTGCACAGGGTACCACTTTTTCAGGAGGTGGAGATGGTAGCGAGCTAGAAATGATTAA
AGAAGTCCTTCTTGATACCAACCCTTATCTCCTTGCCACCACGGTGGTAGTAAGTATAGTACATATGATTTTTGAGATGC
TTGCTTTCAAGTCAGATATAAGTCATTATCGCAACAAGAAGAATAACGTTGGTATCTCAATACGCTCTATCCTTGGAAAT
GTTTTTATGCAGACTGTAATTTTACTTTATCTTCTTGATAATAATGAAAATACTAGTTGGATGATTCTTCTTTCTCAGGG
AATGGGCATACTTTTAGAACTCTGGAAAATCACAACCATTGTCAATGTATGTGTTCGTCCTTCTGATAATATTATCGGAT
TTAAAATTGCATTTGAAGATAAACACGTCCTCTCCATCACGGAGGAAAAAACTAAAGAATATGATGCGGTGGCATTCAAA
TATCTGTATATGGTGGCAATTCCACTTCTTCTTGCTTACTCCGCTTATTCCCTTGCATACGAAACCCACCGATCATGGTA
TTCATTCATCATTGCCACCCTTGTCGGATCAGTTTATGCCTATGGATTCCTTATGATGGTACCTTCTTTATATATTAATT
ATCGCCTCAAATCTGTTGCTCACATGCCTGCCAAGGCAATGACATATAAATTTCTCAATACATTCATTGATGATTTATTT
GCTTTTACCATCAAAATGCCGACTCTCCATCGACTTGCTACCCTCCGCGATGATGTAATCTTCTTTGTCTACTTATATCA
GAGCTGGAAGTATAAAACAGATTATACCAGAGTTAATGAGTTTGGTCAAGGTGGCGAGGACTTGGATGCGAGTCCTGCTA
CTATTAAGTCAGTGAACGCGTTGGCTGACTCGGATACGACTTCGACTGAGTCCATTGAAAAACTAAATCCTATTACTCGA
CGTATTACTCGAAGTACCGTACCCAAAACAGATTGA
>OH_00002 snap-scaffold329-processed-gene-0.12-mRNA-1
ATGTCTACAGATGAAGTAGAGAATATTAAAGAGCCTACAGTTGTTTTCAAAAAGCGCGGCAGGTCAAAGTATCGTAAACA
AATAGTGAAAGAATCTTCCTCCTCAGACAGCGATAGTGGAAACGGGTCAGATGGAGAAACAGACATCAAAATAAAACGAC
AGAAAAGAAACCAAGGTGCAATAACTGCATCAATAAAGTTAAATTCTACGTCTATGACAGATATTCAGCCAACAGTTTAT
GTTGCCGAGAGGAATGAGACGATTAAAAGCTCTAACGATGCAACGAAGTCAAATAACTGGTATGATGAGCAAGATCTCAA
TAATCTTTCAGCCAAGGACTTGTTAGGAAGCACAAGGAAAAATCCCAGTGATGAATCGAATGGTTTATACAAAGGACTCG
CAAATCAAACAAAATTTATAGTTAGAAATGAAAATGCACCAAAACGAGTAGTTGGACCAATTAAAGCACCAACAAATCTT
CGCACAGTTACAGTCACGGACTTTGCACCAGATATGTGCAAGGATTATAAACAGACAGGTTTCTGTGGCTTCGGTGATTC
TTGTAAATATCTTCATGCTAGAGAAGATTACAAGCATGGCTGGCAGTTAGACAGAGAATGGGAAAATGTTACAAAGGGCA
AGAAATTTAAGTCAGGCACTACAGTAGCTAGTGTCGATCGCAAGGTAGATGATGAGGAATCGGAAGATGACGAAACTACC
TTGGAAAATATACCTTTTGCTTGCATCTTATGCAAGGAAAACTACCAAAATCCAGTCGTGACCAAATGTCGACATTATTT
TTGCGAAGCTTGCGCACTTAAAAGATATAAGAAATATCAGAGTTGTGCAGCATGCGGGTCATCAACTGGTGGTGTCTTTA
ATATTGCTAAAAACTTGAAAAAATTGCTCGAGAGGAAGCGCGAGAGAGCACTTAAAAGAAGAGAGAGGGCCATTCAAAAC
GGTGAAGAGGTCAGTGATGAGGAAGTATGA
>OH_00003 maker-scaffold329-snap-gene-0.17-mRNA-1
ATGGCAACTTTGATAGGAGTAAATTCACCACTAGGTGCATCGAATTCCAAATTTTCATCTTCGGAACAAGATCCTTTCAT
CTCTCAAGCTTCATCCTCAAATCACCATCGCTTTGCCAACTTCGACGATAACTTATTCACTTTAAGTCCGACAACATCGC
CAGACCAGGCTAAAAGAGCACTTGAAGCTCACCTCGCTGAGACGGAGAGACGAATACAAGATGCGTCGAGACTTGGCACA
TCGTTGCTTCAACAGCGCAAGGATTTAGAAGGACGTTTGGAAGAAATTGAAAAGCTACAGGACGAAGAAAATATAACACC
CGAGCTTCGTCAAAAGCTTCAAGATATAGAAAAAGACTATTATGAGGTGGGGCGGGAATCAGCAAGAGCCTTCCTGTCTA
AACCCAGGGCTTTAAATAATGAAATAGTTAGTTTATCTGGAGTGAGTACTACTGTGGACAAGAGGCCCATAAGTCCTTTC
AAAGAAAGATTCGAGTGCCAAGGCACAGGCTCCCCTTCAAAGCTAAACGTAACAAATCGAAGACAACGTAATCAACCCAT
GAATCGAGTTCATGATATTGAATTCGCGACAGAGATTAGCACATCACTTCTTTCCCAAGTTCGGAGTCTGCAAGCTCTTC
TTGCCCAGAAAGAAGAAGATCTGAAGACTGTCATTTCGGAGAAATCAATATTAGAGGTAGAAGTTGAAAGCTACACTGAC
CGCCTTCGAAGTCTAGACGAAAGTGGGGAGCGCTACAAAGATGAAAATTGGAATCTTGAAACGCAGATTCAAGAATACAG
GACTAAAGAAAAAGAAGCAGCCGATCGGGAGAGACGTCTAACTCAGAATTTCAATATCATACAAGCTGAAAAAAGCACTG
CACAAAAAGAACTCGATGAAATAAAATCGGCTTATGCAAAGCTTTTTGAAGAGCATAATCTAGCTCTTAAACATTCTGAT
GCAGAGTTAGGTAATATGAAACGTAATTTAGTTGAAGTAGAAACGGAGAGGAGCTCACTGCAACAAAAAGTTGAAGAACT
TTTAAGTCAAAATATGGAGCTAGTAAAAGCTATTGCGCATCAAAGAGGAAGATTAGAAAATATAAACGAAAACTATGGGC
TAGCAATTGAAGACATTGAGATCGCTCCAGATGATCTAACTCCAGAGCACTCTCCACCTCCATCACCAGTGAAAGGGACC
CCTCGACATAGCCATCTCGAGTCAGAAACTCTAAAGAGCTCTTTACATCATGCTCATCGAATGATTCAAAATCTAAAGAG
TAACATCTACCGTGAAAAGACAGAGAAGCTTGAGCTGAAGAGATTATTACAAGATGCACGAGATGAACTGGAGCAACGTC
GTGGAGAGATTGGACAATCAGGTGGTAAAAAGGCTCGTAAACTGGAAAGAAAAGAGTTATCAAAGAGACAAATTAAAATT
GACAAACTAGGTGGTTTGAGGAACAATACCAATGAGGTATATTTAGACGAATCTAATTGGGAAGATGATAATCATGATGA
ACAAAATGATTCAGGTCCGACTTTTGGAACCTCCGCTGCTGCTCTATCCAAAAAACCAATAGCAACTAGCCATGACCCTG
CTTGGTCAACATCAACTACACCTGCTGGAACTAGCGACCATTTTGAAACAGCAAATGAGCAAGAAGTCAGTGACGCATTT
GAAACCGCTGATGAAAGCACCGTACAGCAAGATGACTTACGTGTGAGTCAAGAAGGTTTGAGCGAAGACCTTACCGAGAC
AGAAGGAGACTCGGCATGGCGAATATCGAACCGTACTGCTTCTGGTAATCGTTTTTCATTTCAAAGTACTGCATCTACTT
CAGACGATGATTATCATAATGGCCCTGAAAAGTTTAGGATACTTAAAAATACCCAACCATCACGTCTCCGACTTAAAGTG
CATCGCGGTGGTAACCCAAGGTCTCGAGTAGCTAGTGAAGAGCCTAATTTTCATGGTAGCCCAGCAAGTTTTGCGAATAG
CAGTAGAGATGGAACTCCACAAGCAATTGGGCAAAGTCTCTTTGCAGAGCTCGGAGACATCGTTGGATCTGGAGAGGAAG
AAGATGAAGATGAAGATGAATTTATTGATGGAATCCCTCACTCTTTCAAGAACAAGCCTCGACTGATGCGATCGAACTCT
AGCTTAAGAGCTACAGGATCAAGACACGTCTCGCCTCTGGCTGTGTCCAAGCCTATAATGATTGATTTCGGTGTAATGAC
CGAGCCTTGGGAGCCTGAATTTTTCATTAATAAAAAGCCAGTACTTGATATATACGAACACAAAACAAATAATATGATTT
TAGCAAAAGATGATCTTGGTCATATATCTGTGGCTACACAGATCGACTCATTGATAAATATGACAGACGCGTCAAGTCAA
TGTTCTGAAAATCACATATTGGAAGGATTTATTGACGAGGGACCTCACTCTTTGAATAACACGCCTCGACCAGTACAATC
GAATTCTAGCTTAGGAGCTACAAAATCTAGATATGTCCCACCTATGGTTATCTCCAAGTCTATAATGGTTGACTTCGGTG
TAATGACTGAGCCTTGGGAGCCTGAATTGCCCAATAATCAAGTATCAATACCTGAAAAATCTAGATCTGGGCTAGATGAT
ATGATTTTGGGAGAAGATGATGTAAAATCATGTTTAAGCTATTTATCTGTGGCTACACAGATCGACTCATTGATAAATAT
GACAGACGCGTCAAGTCAATGTTCTGAAAATCACATATTGGAAGGATTTATTGACGAGGGATCTCACTCTTTCAATAACA
CGCCTCGACCAATACAATCGAATTCTAGCCTAGGAGCTACAAAATCTAGATATGTCCCACCTATGGTTATCTCCAAGTCT
ATAATGGTTGACTTCGGTGTAATGACTGAGCCTTGGGAGCCTGAATTGCCCAATAATCAAGTATCAATACCTGAAAAATC
TAGATCTGGGCTAGATGATATGATTTTGGGAGAAGATGATACAAAATTATGTCCAAGTTATATATCTGTGGCTACACAAA
TCAACTCAATGAAAAATATGAAAGACGCATCGAGTCAATGTTATGAGGAGAATCCATTAGAAAAAGAAGAGACAGAGTTC
CGGTCGAAACGTTCTCACACATACAGTGATGTGAGTTCGCAATGCGATTTAAATGTCAAGGATGACAAACTAGCGCATCT
TCCAAAGTTATCAACACCAATAGAGGGTAAAGACCATCCACCAATTTCACCAATTCATGGCGTTAAATCAAAATTATCAA
GTCGGCCTCTAACTCCTAATGTCCATGTACCTTTGAGTCCTTCTATTAATGATAGCCCTACACCACGGCCTTATCAATCT
TACGGAGCTGCTTCGATCAAAACACCTACCCGAAATAAGATGCAGTCTAGAGTTTCCTCAATGTCCTCATTTGCTTCTGA
AATTGAAACTCGATTCCAGATGCAGAATAGACTCGATATTTCTACAGAAGTGCAAAGTGGTATTCAGAGCAGTACTGATC
CTCGTATGATAAGTGCAATTACGCAAACGATGATAGGAGAGTATTTATGGAAATATACCAGAAAAACAGGCCGCGGAGTT
ATGTCTGAAAAGCGTCATCGCCGATACTTCTGGGTACATCCATATACCAGAACCTTGTATTGGAGTAATCGTGACCCTTC
TGTAGCTGGCCGTGCTGAATTGAAGGCAAAAAGTGTCCCAATTGAAGCAGTAAGAGTGGTAACTGATGATAATCCAATGC
CACCTGGACTTCATCGAAAAAGCTTAATTATTATGACACCGAACCGTGCAGTAAAGTTTACAGCGACTACTGGCCAACGT
CATGAGACCTGGTTTAATTCTTTGTCATATTTATTATTACGTACTGAAAAGAAAAGTTTGGAAGATACATCCATAAATAC
TGATGAATCTATTACTTCTGAAGACGTCGCTGAATTCAATCCAAGCTCCAACAATACTGTTCGAGCTGGAACGACCTCAC
AACAAGCTGACAATCATTACACTAGTCGAACCGAGTCACACACCAAAAATAGTCATGTCATAGGCTCTAGGTCTTCTCGA
ATTTCTGTTGGAAACTTTTCAAGGTTGAGCAGCTACTGGAGACCTAGTAGGGAAGGACTTATCGGTAGTATGTCAAGTCG
GCAGAGCAAATATAGTATTGATAATATAAAAAGTGTATATGAAGCAAGTGAAGTACATGATAGTGCTGAAGATTTAAGAG
AAATCATAGAAAAACAGGATCGAGAATCTGATAAACTTGAAAATGTGAGGGCATGTTGTGATGGTGAGATACCCAAAAAG
AAATCTAGTATTAAACAAATGAAATTAATCCCTAATGTGCGTATAGGTCGACATGATGTTGGTCATCTTCATAATTCATC
AAGAAGTCGCTACACTAAAACTATATCCACAATACAAGGCTCGTCGAGGGCTGAGAGTGGAGTAAGGTATGACACACGAA
ATAAGTGCGATAAACATTTAAGCAACTTTTGA
>OH_00004 maker-scaffold329-snap-gene-0.18-mRNA-1
ATGAATGCCGCTGGATTGCGCAGTCGCATTGTTGCGACTCTCGACGCAGATGCAGATGTTCGACGTCGTGCTGAGCTTGA
ATTAAAAGCAGCCGAAGAGCATCCTGGTTTTACCGATGCACTCGTCGAAATTTTACAGGCAGAACAAGAACCTCCAATTC
GCATGTCAACGGTTGTTTACCTTAAAAATCGCGTCAGCAGAGCATGGTCGATAGATTCCAATTCTACCCAACAGAACAAA
CCTATTCCAGATGACGAGAAGCAACGATTTCGAGAACGCCTGATCCCTCTTCTTGCTTCTTCGCCACCGAAGATTCGACA
ACAGCTCGTACCAATCCTACAAAAAACTCTTCATTTCGATTTCCCTGAAAAATGGCCCTCTTTTGTCACTGTCACTGTTC
AACTCCTCAATACGAATGAGGTTTCATCTATTATAGCAGGCCTTCAGTGTCTTCTTGCTCTTTGCCGTGTTTTCCGCTTC
AAAACTGGAGAAAGCCGGTCGGATTTTGATAAAATTGTCACTGCCACTTTTCCTAGACTCTTAGAGATAGGACAAGGTTT
GATGAATGAGTCTAGCGAGGAAGTAGGAGAGATGCTACATACTGTTCTCAAGACTTACAAACATGCGACGTTCTTTGACT
TAGCTTCAATCCTTAGAGAACAACCTGTAACAATTGGTTGGTGCTCTTTGTTTTTACAGACTGTTTCCAAAGAGTTCCCA
ATCGCTGCTTTACCGGAAGATTTAACCGAACGGGAGGCAAGTCACTGGTTCAAGGCCAAAAAATGGGCGTATTTTAATCT
CAATCGAATATTCGTACGGTACAGTAATTTTAATCTACTTTTCCTGGCTCTGCTGATCAACTATCTCAGTTATGGAAATC
CAGCAGCTCTGCACAAAGGAAATGGTGAAAATTATACAGAATTTGCCAATAATTTTATTGTTAATATTGCTCCTGAAATT
CTCAAGGGATATCTCCAACAGATTGAGAAATGGGTGGAGAGATCTATTTGGCTCAGTCGACCTTGCTTATCATACACATT
AGCATTTCTTGATGAATGTGTCAAATCTAAGGAAATGTGGAATCACTTAAAACCACATCTTGATACTCTTATCACACATG
TTATATTTCCTATTATGTGTCTCTCACCAGATGATGTTGAAAACTTTGACACGGATCCTGAGGAGTATCTTCATCACAAG
CTCAATTATTTCGAAGAGACCTCTTCTCCAGACGTCGCCGCTACCAACTTTTTGGTTACCCTCACTAAAATGAGAAGAAA
ACATACGTTCACAATACTTACTTTTGTAAATAAGATTGTTAGTGAATATGAAACTGCTGAGGCTGAAAAGAAAAATCATA
TTGCGAAAGAAGGAGCACTTCGAATGATTGGGACCCTATCAGGAGTTATCTTAGGGAAGAAAAGCCCCATTGCTGAGCAA
GTTGAATACTTTCTTGTCCGATTTGTTTTCCCAGACTTTCAAAGTCAGCATGGCTACTTACGTGCCCGAGCTTGCAATAC
GGTTGAGAAATTTGAGCAGCTTGAATTCAAAGATTCTAATAATCTCCTAACTATCTACCATAAAATTCTAGAATGTATGA
CAGATTCAGCTCTCCCTGTACGTGTTGAGGCTGCACTCGCACTTCAACCACTAATAAGACATGATGTCATTCGAACGAGC
ATGCAACAAAATATTCCTCAGATAATGCAACAACTTTTAAAGCTCGCAAATGAAGTTGATGTAGATGCTTTGTCGAATGT
TATGGAAGATTTTGTAGAAGTTTTCGCCACAGAGCTAACCCCATTCGCTCTCGCTCTCAGTGAACAGTTACGTGATACAT
ATCTAAGGATTATACGAGAGCTCCTTGAAAAGAACGATAAAAATGATGATGATAATGAGATTTACGGTGAGTATTTAGAT
GACAAAAGTATAACTGCATTAGGAGTATTACAAACAATTGGAACTCTCATTCTCACTTTAGAGAGTACTCCAGATGTTCT
TCATCATATGGAATCAATTTTGATGCCTGTAATAAAGGTTACACTTGAAAATAAACTATATGATCTTTACAATGAAGTGT
TCGAGATTATCGATAGCTGTACTTTCGCTGCAAAATCAATATCACCAACTATGTGGCAGGCATTTGAGTTGATCCATACA
ACTTTCAAGGCTGGAGCTGAACTTTATCTGGAAGATATGCTTCCAGCCCTCGACAACTTTGTACAATATGGTGCACCACA
TCTTATTGAAAACCCTCAATACCTTGAAGCAATATTTAGTATGGTCAATGATATGTTCTCTGATTCAAAAGTTGGTGGTG
TGGATAGAATTTGTGCTTGCAGACTAGCTGAAGGTATAATGTTGAATTTGCGCGGACATATTGATCAATATGTCCTGGCT
TTTATTGACATTGGAATGCGTATGCTCACAAATAACGAGGCAAAGTCCAAGGCGTATAAATTACACCTAATGGAAATGAT
CATTAATGCAATTTACTACAACCCAGCACTATCTCTTCACACCTTAGAATCAAAAGGCCTAGCGAGCAAATTTTTTGGTC
TCTGGTTTTCAAGTATCGATAGTTTCCCCAGAGTCCATGACAAAAAATTATCAATTGCTGCCATCGTTTCACTACTCATT
CTTAGTCCTGATCAAGTCCCTATAAGTGGAATCATTCGACTTTTTCAAACTCTCCCAGCAGCCACTAAGAAAGCACAAAA
TTTCAAAAATCTTGAAAATCACGAATCTGACGATGAGCTTGGAGAAGAATCTTTACTTGAAACAATTCTTGACAGAATTG
AGCCTTATGTACTCTTTCGAGATGCATTATTAAGTATAATTTGGCTCTCGTTCATCTGTTCATTGCTTTCACTAACGTAT
ACAGAACTTCAACAAGAACAACCACCTCTCTACGAATCATTGATAAAAGTCCTAACCACTGAAGAAAAAACCATTTTACA
AGGGGTTATTCACCAAGCTGACATTAATGCATCACAGGCAGTAGCGGCCCTACAGGGTGTTATACCTCCAGCTGGGTTGT
CTTGA
>OH_00005 genemark-scaffold262-processed-gene-0.1-mRNA-1
TCTGGGCAACTTACTGAGCTATCTTCCGAAGCGGCTTATTTGTTTGAAATTAATCCTTCAGATTCTCATGATAGAATACC
GTGTAAGGAAGCTCTTGCTCACCATGCCGCGACCACTAGCCATACATATGCTATTCATAAAACTAAACAAGAATTAATAA
CACTCATCGGAGTGAATATATATGGTGACTCAGACCATCAACGGCAGCTACAAAATTTAATAAAACAGTTCTATACTCTT
TGGCAAAAGCCTCAACCAGGCTCCTTTGATGTTGGTCCGGCTTCAAGATCACAAAAGCCAACTGAATTAAATGCCAATAG
CTCAGATGATCCACTTGGCGAGAACATTGAATCTTCTAGAAGATACCGTGACAAGCAATCATTAAAAACAAATCCTCCTC
GAAAATCAGACAAGACAAGTCACGGTTATGCTGCGCGAAAAAACGCCTCAGATACTAGTAGCTATGATTCGTGTGATGAA
GAATCGTCATTAGAAATAAAAGAAGTAGTAGAAATAGAAAATAGCGAATTGGTTGAGACACAAAAAGAAAACGACGAAGA
TAAAATGAAGGGTATCACGTCTGACTTATCAATAGAACTTAAAAACCCTGGAGCCAAAACACTCATGACTATATCACCTC
AACTAGATGATTTGAATTTAACCATTCCTCCTCCAGATCAGCTTACACCTGCTAACAAATTTACCTCAGACGAGAAGGTG
AAGCCGAATAATTCTAGACTAGATCAAACATCGAGGGGATCTAAAGTTGAAGTTGTAGAGGCAAATTATCTAATAATAGA
ACCGTTAACTGATAATATAGAACTAGAAAAGGTATTACCACAAACTATCAATAGTAATAACCTTGATGAGTTTAGCCAGA
ATCAAGAATTAGAACAAAAGAAAATCAATGTTACCGAACCTGAGGTCTCGTCTAATAGAATGACAGAGGAGATGCAGACA
AATACTTGTACTGTTAGCGAACTAAATGTAGTACCCGTGGAACTCACTACACCAACCACTCCAAAGGTCTACGAGACTTA
TGATCTAGACTCAGAGCCTAGGTCATCAACACGATACTTTTTTAGAAATAGTAAACGCAAGAGGCCAAATGATGATGATC
CGAATAATCGATCAAACAAAATCATAAAGGCTATGTTAGCAATGATCCAGCAAGAAGAACTTTCAGAAAATTCTATACCT
CATTGCTTGGCTCATTCGTTTTATTCTGTTTCAACTGGCGACCTTGAACCTCCAGAAAACTATGCGCTGACTTCCCAAGT
AATTAAAGGGATTCCCATCCCACGCACATTTAAGCAAGCAACAAACGATAAAATTCATGGCCCAATTGACTTGATCAATT
CAATAAATGACTTTACGAAGACGAAGAGCTACTTCCCGCCACCTCTTCGACAAGGAACAAAGTATGTACGGAGTCCCAAG
CCGATTGGATTCCTAAAGCAGTGGAATGCTGTTTTTGCAGCATCGTCTGAGGATGCATACAATAATGAAGTTACTGAACT
AAGAAACATAGCTCCAAGAGACGCATTTTCTCATGAACGCGCTACAGATATTGAAGCATTTAGACCAGTTAATGAGGCAA
TTTCTCAGGTCACTTATCTTATTCGAGAGGAAGAAGAAGTTGAGTATAAAAACATCGGGAAGTCATCATCTACAAAATGG
CATGAATTACCTTATTGGGAAAATGACAATAAAATAGGCCACAAAGTTGGAGAAAGTCCCCAAAATTCAGGGTCATTAGT
TACAAAAACCGAATCTAAAAATTATACACGAAACTTAAGAGATCTTCGAAACAAAAAAGATCAAGTTCAATTTCTGGAGA
GCGTCTTCGGATTAGTATCAACACATACCTGGGTATGCCACCTTTTCATCTATGGAATATTTAATGGAAAAACAAGCTTC
TTGATGGAAAGGAGCTCCTCAATCCCCCCTATACTCCCAATTCCACCTAATACCCTCCACCTTCCAAACCCCACAACACC
ACCAAATCCTCCGCAAAACAACAAAACACCTGGCGATCAAGTGTTAAACAGGAAAATCCTTGAGCCTGTTATATCATCAA
AGCATGTTGCATCAAATGCCGTTAACTCAACCACAGCAAGCCACTCAAACGAGGTAGAAAACACTCATCTCTACATTCCG
CAGGAGCTTCTGGAGATTTTCGCGGCTTGA
>OH_00006 genemark-scaffold311-processed-gene-0.9-mRNA-1
ATGGCTATTATCTACGGAGTTGCGATTAACGTTTTTAACATCATTGATCATCAATTGAGAGTTCGCCAGGAACAGACGCC
AGCCATATCAACAGCTCCACAAGATATGAGCACTTCAACAAATTCAATAACAAGCCCAACACAGACATCAAATATGATCA
GTGGTCAGCAGTCTGGTGGGCCTACAAGTTCTCCTCTTTTATTTTTCGTTGCATTAGGGTTCGGTGTTGTATTTACAAAC
TTATGGATAATTGTTGGCGTTAAATATTGTTTTCGCTACAATGCTCGTAATCGTGCAATGCGAAGTGGAAACGATAATGA
TCCAATAAATCTCGATAATTTACATACTCGGCCACATCGAAGAAGGAGGGAGAAAAGACTGATGACCATGGATGAAGTTA
ACGAGAGATTTCCACTAATGAAATATAAGACCTGGGCTGCATCACGCGCAAGACAAGGCCTCCCAACTAGTGGTGGCGTT
TCTAGACCTCCAAGCCGTACTCATAACGAGATAATTCCAGATGAATGCATAGAAACATCTCCTAGAACCACAGAGACTGC
TGTAGAGCAATCTAAGCCTGTAGAATCAGATATACAAGCCAATGTGTCTAGAAATCTATCGTCTATAATAATCTCCGAGA
AAGGAAACCATGAGGCAGTTGAGGCACTGGAGAAAAACACTCACTCACAGATTGTTAACGAATACAATCAGCCTGAAAAA
ATTCCATATTTACAACCTGTTGTCACTTCTGATGCAAAGAAAGCATCTATTCACATTGCGGTATCCCCAGAATTACTTTC
GAGTCCAGGAGACTCGTGCGCAATCTGTATTGACACACTGGAGGAAGAGGATGAAGTGAGGGGATTAAGTTGTGGTCATG
CATTTCATGCTAGCTGCATAGACCCTTGGTTAACAAGTCGACGCGCTTGTTGTCCCCTTTGCAAAGCTGATTTCTATATT
CCTAAGGCTCGCTCTGATGCTGAGAATGTAGAGAGTGATAGATTAAATCGGAGAAGTGAAGGACCAACTATATCTCAACA
TCCTCAATCTGTTTGGACCAGTATTCTAACTAGTACTCGATTGATAAGATCACGACTAAATTCCAACGACCAAACAGCCA
ACCAGAATATATCAAGTAATAATCATTTACCAGTCAATACAACTGGACAAACCATCACAGTTACCGAAACTAGTCAACCT
CGAAGAGATGGGATCTCCCCTTTATCAAATACATTTAGGAATATTAGTTTTCCTATTTTTCGGTCAACTGGACGGAACCG
AAATACGGCAGATGAGCCGAATAATAATTCATCTACTTCACCTTCACAGCTGGAGGCCGGCGCAAGGAGGTGA
>OH_00007 genemark-scaffold311-processed-gene-0.14-mRNA-1
ATGGGTCCAATCAGACAAAATTTAAATAAGAGGAAAGCAGTTGAAGAGCTCGATTCTCCAACTGATAACAAACGAATTAA
AGTAGATGATGAAAAGTTAGAGCATAAAGTCACTAAATTACCAGCGATTCCATTTCCTGAGAAGCCAGCTGTAATTGAAG
AACGAGAAGGAGAAATCGAATTCAGAGTAGTAAACAATGACAATGAGCGGGAAAGTTTGATTATTCTTACGGGCCTTAAA
TGTATTTTCCAAAAGCAGTTACCAAAGATGCCAAAAGATTATATAGCCCGTCTTGTGTACGATCGCACTCATTTATCTAT
GGCTATCGTAAAAAAACCTCTCGAGGTAGTTGGAGGAATTACATATCGACCATTTAAGGGTCGAAAATTTGCCGAAATTG
TCTTTTGTGCTATCTCATCAGACCAACAAGTCAAAGGTTATGGAGCTCATTTGATGTCTCATTTGAAAGATTATGTTAAA
GCAACATCTGACGTCATGCATTTTCTCACGTACGCTGATAATTATGCTATCGGTTACTTCAAGAAGCAAGGATTCACCAA
AGAAATAACACTCGAGAAATCAGTGTGGATGGGATATATTAAAGATTACGAGGGTGGAACAATTATGCAGTGCTCTATGT
TACCTAGAGTAAGAAATCTTGAAATAGGTCGAATGCTTTTAAAGCAAAAAGAAGCAGTTCATGCTAAAATTCGTGCTTTC
AGTCAGGCTCGACAACCACGCCATGGGCCTAATTATAACCAACTTCTTCATTTGCTCAACGATCTTCAAAATCATAATTC
TGCTTGGCCATTTCTGAATCCTGTGAATAGAGATGAGGTAGCAGATTATTATGAAGTTATCAAAGAACCCATGGATTTCA
GTACTATGGAAGTCAAACTTGAAGCTGATAATTACAGCTCACCTGAAGAATTTGTTCGTGATGCAAAACTAATCTTTAGT
AACTGTAGGAAGTATAACAACGAAACAACACCTTATGCAAAATGTGCGAACAAAGTTGAGAAATTTATGTGGGCACAGAT
TAAAGCTATTCCGGAATGGTCACATTTGGAGCCCTAG
>OH_00008 genemark-scaffold311-processed-gene-0.13-mRNA-1
ATGTCAACACCAGCAGCCAAACGTCGTCGGAGAGATGTAGCTAATTTTACATTATCCAAGCCTTTTCGCTCTCCTTTTAA
AAAGCCCTCTACGATAATTAATGAATCCTCTCTAGAGTCTGATTCATTATGCAATACTGCTAAGACTAGACCATCCTACT
GCAGTAAGGCATTGGAATCTACTCCTGATAAAAATAAAAGCCATTTATCTTCATCTCAGTTGGGTTCTAGGTCAAGTCAC
AATTATTCTTCAAAAAGAAAACAATTCTCTCCTAGAACAACAGCAATATTAAATGAAGATCCTGATGTTTCACCACTTCT
CCGGATTCAGCATAATTTAGAAAAGCAGCTGAGAGGATTAAATGAGCAGCTTGATATTGCAGAGCAAGCCAAGAAAATTG
AGCTTGAGAGCTCGAAAAATGGATTTAAAGAGGTTGACGGAGAATTAATCGAACTAATTGCCAAATGGACTTCAGCGAGT
CGACAAGCAGCTGAAGAATTATTCTCCAAAGTTCAAGATCGAGTTAATAGTAGAATGGGTGGACCTAAAGCTTGGAAAGA
AATGGAGAAAAGACGACTTGAAAATTTTCGTCAATGGGATCAGGAAGATACCCCAAAAATGAGTCATGATAATAATGAAC
GGGATAACAGTTTTGAAAGGAGGGATATTTATGCCGAGTATAATATCGATCCCGAGACGGACATAGAGAGATCTCAAAGA
CTCAACGGTTTGGAGGAGATTCCAGGTGAAGAAGATGATTTTACCATGGCTATGATGTTGAAAACTATGAATATAGATTT
GAAAGTTATTGGTTACGACCGATACCAACAGCAATGGATTGACTGA
>OH_00009 snap-scaffold311-processed-gene-0.18-mRNA-1
ATGTCAGCTTACATATCAGAAAGCGTATCCAACTCGTCCATTTATGTCGACAAAGATGAAGTTCAAGAAGCACTCAACTT
TTATGAAGCCTTCGAAGCCCAGGGTGATCCAGCCGCTTGTCAATCTTGGCTCAAGACAATTGATAGCAAGCTGAGAACAT
CTCTTTGGATTGAAATTACACGTAAGAAGAAAGAAATGAAGAATCGAAGTAAGACAAAAGCTTCCAGTTACACTTGCGGG
GCAGGAGAGAGAGAAAATGAAAGACCTTCATCATATCTATCTGATGACATAGGCATAGCCCGACCTGCTATTATTGACCC
AACAATCAAACCTCTTTTTGAAGAGAATCGTCCTTCAACAATTGAGATACGGAACGTAGGTTCCGAGTCGACTGGAGTTT
CTATTTCTGAAGTATCACAATCTAACTTTGCATCTAAAAATCCTTCGACAACAACTCTACCATATCGAATGGGATTCACT
ACCCCAGACCTCCATAGATTTTACTTAGCCATTCGACGAGAAGCACGTCGTGAATGTTCGAATATTGATTTTACCAGGTA
TTGGAGTGACCAAGATACAAATGCCAAAAATTTAGATGTTGAAAGACTCAAGCAACTTTGGAGCCGTGAAGGATCTTATG
GGTGGGAACGCTCTCTAATTATTGAGTTACTTCAGAACATGTGTAGAACAGGCGCTCAGAATACTGCCCGTAAACAGTAT
AAAGCGGAGCGGGAGGTAGGAATTAATGATGGATCAGCTATGAAACTTAAGCCCGGTCGAAAAAAAAAGTCGAGTAAGCA
GGCTCTTTCTACCTGTGAACGGAATAATAAGCATCCACTAGAAGTTGAACTGGTAAATATACTACCACCAATGAAGCGTC
GAACAATGGAACCAATTGAGCGAATTACTTCAGCTGGCTCTACTTTAGTCCGAGGTCGAAGACGTTCTCATGGCTTATAG
>OH_00010 maker-scaffold311-snap-gene-0.35-mRNA-1
ATGAATTTTCCTATTTTGGACAATGTCATTGATAAGATGGGGGCGTCTAGAAATGTTTCTCAGTCTACAGGATCTTCACT
AACAAACTTTGAATCGACAAATGAATTGTCGTTTAGTGTCGGTGAATTTACTGCGAATCCAACAAGTCAAGAAGGAGAAA
GCTCAGAGAAACAGTCACAACCTGAAAGAGGCAGCTTGGATCAATACTTTCTCAGTGAAAATTGGCATGATAGTACTGAA
AAAAACGCTACACTAGATGGAATTTTAAATAGAGCTCATAGCCCTGCTGATTCATTTCTGTCAATTCCAGACGATTCTCC
TTCGGTCCAAGGCTCAGTTCGATCTTCTCTCTCTGGAAGTGTTCATGTTCCATCTATTACTTCTCGGCTTGATCTTGAAA
GCTCGCCCCTATCATCATTCCGTCCATTTGATAGGCGATTTCATTCTCGCCTATCGAGCCCTAACCTTTCCACTTCTAGA
GTCTCGTCTCCAATAAATATCAAAAACCTATCTCGAGGTACTTCAATTAGCAGTATATCATCGCATTTCTTCAGAGATAA
TGATTCGTCGTCTCCCCCCTGGGAAGTAATCCGGTGGACAAAGCTCAGGAAAATTAATGGCCAAGCTTTCTCTGAAGTCG
GAAAACGAAATTTTGGTACTCCAACATGCATATCAATTTCTTCATCGGTTGCATTAGGAACATCGAAAGGGATAATATTA
ATTTTTGACTATCATCAAAATTTGAAGTCTATTGTAGGGCCTGGGACAAAAGGCAAAATTTTAGCGGTAGAAGCTGGCCC
ACTTACTTCAGTAGCTGTATCAGCTGACCATCTGGTTATTGCTGGAGGTCATGCAAATGGCTCTATATTTACGTGGGAAC
TCTCAAGGACAGCTTCACCCTTTCTCCATATTCCGAGCTTAGATTATTCACAGATCAAACAACCTCAAGATGGTCATTTG
TTAAATTATGCTGTCCGACATTTGGGGTTTTTAGGTACTAGACATACTGCTCTTGTTTCTGCTGATGATCAAGGTATGGC
ATTTTCTCATCTGGCAACGAGAGGTTTAGGATCTCTCGGTCGAACGGTTAAAACTACTAGAATATTAGGTCGCTATCCTG
ATGATCAGTCTACGGCTACTAGAAAGCCTCGAAATCCTAGTACCATTCTTGCCTTTTCTCCCCTTCCGTTGGGAAACGTT
GAACTTGGCTCTCACAGTATGGGTTTGACGGCCATGCTAACACCTTATCTACTTGTTATTGTGTCGACTACCCCTGTGGC
ACAGACTCAATTCAAGACTAGAAAGCCGAAAAGCTTAGATACATACACACCGTTAAGTGGCTGCCTTGCATGGTTTCCAG
CAGTTAAATTAAAAGTACCAGATCCTAAAAATGGGAAGGAGATATCCAATATCAAACTAGTCTACTGCTGGTCTAATATG
TTGTCAATTCTGGATGTCGAGGAAATTCTACATATTGATAATCAACCGAATCTTTCTTTTGGAGTCAGAAATAAATGGTA
TGCTGAAGAAGCTATTGTTGCAGTTCAATGGTTGAGTCGCTCAGTCTTGACAGCTCTAACTATAACCCAGCGTCTAATCA
TCCTTGAGGACTACAGTATGCGAGTTATTGATACTTTTGACCTTTTAAACAAACATATTTATCACCAACCTACCTTTTCA
GAGCAACTGAGAACATTTATCCAACAATTAAGTGGTGGTAACCTATCAATACCAATCGTAATTGCTGACTCCTACTGTAC
GAGCTTTAAAGCTTACAAAAGTCGATTATTTCTTCTTGGATTCAATCACGTAACAATCGGCACTCTCTCAAACTGGTCTG
ATCGTCTGATTGCAACCATGAGAAATGGTAATTATATTGGAGCAATCCAACTGGCAACATGTTATTACACTGGAAATAAT
GATAGTCCCATTATTGGACTTCCTGATGACCCAAAATCAAGGTATTTCCTTCTTCAAGGAAAACTCGTTGAAATCATGAG
AGCATCTTTAAAGTTTGCATTTGGAAAAAATCAGCAACAAGAACAAAGAGAGTGTGATGAAAAATTAAAACATCTAGCCG
AAGCATGTTTAGAGGCATGCCTTAGTATAGATAATACAGACTTTTTATTTGATGAGGTATATGAGTGGTACGAAAGTGGG
GGCTCAAGGGAAATTTTTCTGAAAGCATTAGAATTTCAGATTCTAGAGAAACGCATAACTGTAATACCACCAGCTATTGT
AAAGACTCTAGTCACTGATTTTGTAAGTCAAGGACTGGAAACACGATTGGAAGATATAATCTGTCACATTGATCCATTAT
CACTTGATATAGATCAAATTACAACTTTATGCAAGCAATACGGCCTCTATGATGCCCTGATTTATGTATGGAATAGAGCG
TTACATGACTATATTACCCCGTTGATTGAAATTTTATCTCTTCTAATCATTTCTTCCGAGAACAATCAATATAGAGATAT
TGATAATTCCTCCGCTACGAAGGTCCTAAAGATTTTTCCTTATCTATCATATACCTTAACTGGTCGTGTCTATCCTACGG
GCGAAGATCTTAATGAGCTGGAAGCAAATTTTGTTAAAGCTGACTTATACTGGTTTTTATTCTCGGGAAAAACAATAAAG
TGGCCAAAAGTCTCTGGAAACTTATTTTTGACAAAACCCATTGAGGATGAGGAGCCTACATTTCCCTATCTTCGATTGAT
TCTTAAATTTGATGCACCAAGCTTCCTTAGTGTTATGAATGAAGCATTTGAGGACACATTTCTTAACGCTGCTCCGGAGC
AAACTATTGGAGGTGATAATACGTCCGGAAACTTATCAGAAGAGCAGATTTTTGGTACATCAATTAATAGACAGTATATC
ATCACGATTCTACTTGAAGTTATGACTCCAAGTAATTTTGAAACAGAACAAATGATATATCTCGATATGTTTATAGCCAG
AAACTTACCCAAATTCTCCCAATATCTCCTGTTACCTAGCTCTATTTTACACAAAGTTTTACTAGGATTGTGCACATACC
CTTCTAAAGAAATTGCTGATGATGCGCAGCTTAGCACTGAATATCTCCTTTCGGTCTATCAGCCTCCAGACATGCCACAG
CTGTTGCCTTTGTTCCATAAGGTTGGCTTCTATAGAGTCCTTAAAAGAATCTACAAATCGGAGAAACAGTATGCTAAGCT
TCTGGAGATATGTTTTGAGGATCCGAGTGATAGATATTCAGTGTTTAACTGTATATATGACTGCCTTAGGTCACATGCAG
GATTGAAAAAACGGCAGACTCTAGAAGTATACGATGTTATCTTAAGTCATGCTATCAAGCTTTTACATCTCGACGCTGAA
AAAACCGCACAGTTATTACATCAATATGCATCTGAGTTACATGAAAAACTTCTAGATAGCTTATCACAGAAGTTGAAACT
GAAATATACCTACCTTTGCACTATTTATAAACTTGAAACGAGTGATCAAGAAGGGTTAAGGGTACTTCAAAGATTTTTAG
GAGAATATATTCAGCTAATGTGCAAATTTGACCCTTCAAAAGTTACGGACTTTGTTGAAAACGTTCAGATTAGTGATCTA
AATCTTGATGAAATTCTACCATTTATAGAGGAAAGTGGAGTAATTGAAGCTGTGGTGGTTTTAATGACAAGAGATGGGCA
GTTTGAGCAAGCTATGAATAGGCTGATTAGTCACTTGAAGAAGCTAGAGACTGAATTTGTGTTTATATTTTCCAGCTTCG
CTGAGGAAGTTCGGTTACTAAACGAAATTGACGCCATTAAAGATTTATTAGCGGCTTTACAAAAATTCACTAGCGTCGGG
ATTTGGCTTTGTGATAGATATAGTAGACACGCAATGCGTTGTTATATTCCATCACCTTCTCAAAGAAGACCAATATCCAA
GACAGAGCTACTGATTGAAGAAATATTCTGGCTCGATCTTATCGATGTGCTGGTACAGATAGCTCAGAATCTCTCCACAA
GACTCGAAAGCTTAACCGAAGCATCATCTAATCCAGATAATCAGTCTGATTTTATCGTATCTCAGTTACGCACTCCTATT
CAGAATATATTCAGTAAATTACTCATGATGACATCACCTTCCACTTCATCTGAGACACGTATCTCTTTTCCTCGTACCTT
GCGAGCATTTCTTGCTCGTGCTGCTCGTTTATCACCACGCTCAAGCGATTTACGTGCTGTTTTAGCATCTATATTTTCCG
CTTATACCTATGAAGAGAAGATACTCCAGTTGATGAATCGATTACTCGAAAAAGATCTTTTCGTTGATGTTGAAGGTGCT
ATAGTTTCTCGACAGCGCGGCTGGAGACCTCGTGGTTATACTTGCGAGGGCTGTGGTTTACGAGTTTGGGGTCCAGGTAT
TAAAGATAATATCTATTATAAGTGGGAAGAACGTGAGGCTCTGGATATTAAGCGTCGCAAAGCACGTAGCTCCGAGTTTT
CTAGTAATTTTACTGAACGTGGTAAAGCCCCAGCTCATCCACGATATTCTTCCCCTGAAGAAGAATCAATCAGAGAGGAT
TATGATCAACGAAATGATGATGGAGTTTTGAAAGAAGATAAAATTGTAAAAGCTGCAATTGAAATGGGCCAAAAAGTGGA
GAGGGGAGAAGCTAGTGATGACGAATGTTATAGTCCAAATGAGGATAAAAATGAGGATACTAATGAAGATAACAATGAAG
ATGAGAACAAACAGTTCAAAAAGCAGATTGAAAGAGATACAGGTCCTCTGGTTGTGCTGGCCTGTAGGCATATTTATCAT
CAACTTTGTTTGGAAAAAATTCAAGACCGAAAAGTCGATTCTGCAACGACGGCATTATATATAGAGGAAAGAGAATTTAA
GTGCCCGATTGAAAGACTTTAA
>OH_00011 genemark-scaffold311-processed-gene-0.12-mRNA-1
ATGTATTCTCTCAGTGCAACAGACATTTATTGTATATCTACACCCGCAGATACCTATATCTATGATATATTTCCCTTCTC
TACAAGTCTCGCAGTGCTATCCTCAGATGAGACACTTCGGCTATTAGATCCACGTGCACTATGTACGGAAAATAGTATAC
TTAGGGATGTTGGGGAACAGGTAACCTGTTGTACAACACTTGATAGGTACAACTTAGTAGCTGTTGCAGGAAGAAATGGA
GAGATTAAAATTTGGGATATGAGAAGCAACAGTTTGCAAGGAAACATAACAACTGGTGATGTATCGTCTATAATATCTTT
GGCTTCATGTTCTCAGAATGGACTTGCTGGTGGCTCAGAGCTAGTAAACCATGAAGCATCAATTTTTCTTTGGGACCTGA
GAAAGATGGGACCATCGCCTCTTTTGAAGTTTAACCAAAGTCATAGCGATGATATTACTGACCTCAAGTTCCACCCTCAA
AGCTCAAATATTCTTTTATCAGGTTCAACAGACGGATTAGTAAATATTTTTAATACATGTATCACAGAGGAAGAAGATGC
ACTACTTCAGACTTTTAACCATGGAGCTTCTATTCATCACTGTAATTTTCTCAATAATTTTGACGTCTTTGCCTTATCTC
ATGATGAAAAATTCTCAACATTTGAGATGTCAAAAAATCAAGAAGATGCATTAGACTTGGATAACGAAGTCCACTTCGGT
GACTTGAGAGAAACGCTAGGAGAGTATGTTGCCAACGTACTAGTGAAGCAGGGTGGGGATGCTGTTTTAGGCATTGGTAC
TCATAGTCGAAATTCATTTGACCTAGTCAAATTGACGAAAAGGCACACTTGGACGATAGTTCCTGAGGATAAAATTACAT
TAGTTGGAGCTCATGGCTCGGATATTGTGCGGTCGTTCTGTTATTTTGATGAGCATGGGATAGTTTTCACTGGAGGAGAA
GATGGTCAGAGCAACGAGGTGATTATTGATGGAGAAAAAAGTTCCAAGCCATCGATAGCAGTACAATCTCCAATTTCCCA
GTCTCAACAGCCAATTGTAGAACACGAGGATGTATCAAGAAGAGATTATGGTTCGGAACAAGTCAAAAAAGCTATTAGCT
ACCTTGATAAGTATAAACGACAAAATTCTCAAACCCCTCGGAAACATTCAGGTGTCTTTGGTACAGCCGGACAGTACCTT
CAGGCCTTTTTACCGCGACTCTATATCCATGGACTACCATCAGACGAATCGCAAGATAATCAAAGATTGCCAGGCCAGCT
AGGTGATGCTGTCCAGCTTCTTGAAGAGGCAGCACAACAAGATAATCCTGATGCTATATATATTCTTGCCGAGATGAATT
TTTATGGTAACTTTTCACATCCAAAAAACTACAGAAATGCTTTTATGAGGTATCATCAGCTTGCTTCTCTAAATGGAAAC
AGCTCTGCCCAACATATGGTGGGATTTATGTATTCAACGGGGATCGGGGAGGCTGTCGAGCGGGATCAGGCAAAGGCTTT
ACTATATCATACTTTTGCTGCCCTTAATCAGAATGTTAGATCTGAAATGACACTTGCTTACCGCTATCATGCTGGGATTG
GAGTTGCGGCAAATTGCGACATTGCTGTTCAGTACTACAAAAGTGTTGCTGATAAGGCCATTAAATGGATAAGGTCTGGA
CCGCTAGGAGGTATGGTATGGGTTTCAGACTCCTATAGACTTGCAGATGAGAATGGTGGAGTATATGGAGAAGGAGCAAG
TTTTTCCAGCTCTGGTAACAATAGGAATAAACATGGCGTGCACTCAGATGCTCACGCTGCTCTTGATGATGTACTTGAAT
ATCTCGACCTGATGTCTCGTAAAGGGGACTTTAAGGCTACATTTGGCTTGGGACGTATTCATTATGATGGACAAAAGGGG
CTTCCCAGGAACCTAAAAAGTGCGAAATGGTATTTTATGAGAGTTGCTAAGCTATATTGGCAGAGAGATGGACGAATCAT
TGAGAGCGATAAACCTGGACTCGAGAAGGTTGCAACTAAGGCTGCTGGATATTTAGGAAGGATGTTTTTAAGAGGTGAAG
GTGTAGAGCAAAGTTTTGATAAGGCACAGATATGGTTCCAGAGAGGTATTAAAAGTGGTGACGCAGGATCACAGTGGGGG
ATGGGACTTATGTTATTAGAAGGCTTGGGTATGCCTAAGAATCCAGTCAGGGCCACAGAATACTTCAAGGCAGCAGCTGA
TCAAGACTTCGCCCCAGCCCAAGTCAGCTTAGGAGCTCTGTACCTAGATCAGGGTACTCCTAGCGATATTATAGTTGCAA
CTCGATATTTTGAGCTTGCTGAAAGATATGGTAATCTTGAAGCATACTATTTTTTAGCCGAAATCATGAATCAAGGCATT
GGGCGAGATCGAAACTGTGCATTAGCATCTATGTACTATAAGAATGTTGTGGAAAAGGTGGAGCCACTTTTATCATCTTT
TACTGAAGCCAATCAAGCTTATATAAACGGTGATTATGAACTAGCTTTAATCGACTACATGCATGCAGCAGAGCAGGGCT
GGGAGAAAGGTCAAGCAAATGTTGCATATCTTTTAGATGACCAAAAATCTCTACTTAATTTCCCCAATTGGCTCTCTTTG
TCACGTCCACGGCCTGAGTTACTTAAAAATAGGGCACTTGCTCTCCTATACTGGACAAGATCATCCAAACAATCAAACAT
TGACTCACTAGTGAAAATGGGAGATTATTATCTTAATGGCATTGGAACCTCAGCAGACATGGAAAAGGCAGCATCTTGTT
ACACAGCAGCTTGCGAGTATAAAAAAAGTGCGATGGCCTTATACAATCTGGCTTGGATGCACGAGAACGGTGCAGGCTTG
GATCAAGATTTTCATTTGGCCAAAAGATATTATGACCTAGCATTAGAAACTAATGAGGAAGCATATTTACCAGTAACGCT
AAGCTTGCTTAAATTGAGAATACGAAGCGCCTGGAACACGCTCACAAATGGAAGAGTAAATTCTATTCAAGACGAACCAT
CATTTCATAAAAAGTGGTCTCCATCTGAATGGATTAAAAACTTCTTGCGTGACGAGAATAGATATTTAAGAGATGAAGAG
CTTGAAGATAATCTTCTTACTGAGACTAATCCTATGCTTGTTGGTAATAGAGATGGTCTTTATGATGATAATAATGAAGA
TAGAATTTTAGAAAGTTTGATAATTCTTGGCTTGTGTGCCTCGTTAGTTTTTCTGATATGGTATCGGCAACAGCGTCAAC
AGCCTCAACATCGTGAATTAGTTGGCACACAAAATAGAGGTGTAGCAGTTCCTCCACATCAGGATCAGTTTCCTCAAAGA
GAGAATACAGAAGTTGTCCAACAGGCAGCTAATGATGCAGGACATTAA
>OH_00012 maker-scaffold311-snap-gene-0.33-mRNA-1
ATGGTGAAAGCACTGAGTTTTAAAGGTGATAAAAAAGTAAAGAAAAGAAAACGTGTTGATATCCATGCGAAACATGGCGA
TGCTATTGCTTCAGACTCGAAAAGAAACCAAGTCAGTAAACTAGGAGACGATGCTGTAGCTGAAGATGATTCATGGATCA
GTGCCGAAGTCGCCGAGGATATCCTTGGTCCAATTGTAATTATTGTACCTTCTGAACAATGTAGCTGTTTAGCCTGCGAT
ACAAATGGGAAGGTTTTTACTAGCAATGTAGAGAACATTATAGACAACAATCCTGCTACCGCTGAACCACACGAAGTACG
CCAAGTCTGGGTTGCAAGTCGGGTAGCCTTCACCGAGACGTTCAGTCTAAAAGGTCATAATGGAAAATACTTAAGCTGCG
ATAAATTTGGCTTATTATCTTGTTGTGCAGAAGCAGTATCACCTTTGGAGTCTTTCTTGATTATACCTACAGCAGATACC
CCTGGCACATTTCAGATTCAAACATTACGAGAAACATTTTTGACGATTAAATCTTGCGCTACTAATGCCTCCACCAAGTC
TAACTCATCAATTGAGATTCGGGGAGACTCCCAGGACATTACATTTAACACTACATTTCGAATTCGTATGCAGGCACGAT
TCAAGCCTAAGTACAAGGCTTCTAAACAAGAAAAAGCCAGAGAAAAAATAAGTCGAAAGGAAATTGAAGAAGCGATTGGT
AGAAGACCCAATGACGATGAAGTAAAGAGGCTCAAAAAGGCGAGAAGGGAAGGGAACTATCATGAAACCATATTACTTGT
TAAAATAAAGAATAAACATGATAAATATAGTTAA
>OH_00013 maker-scaffold311-snap-gene-0.38-mRNA-1
ATACACAAGCGCTGGGATCTTAAGGAGCAAAGACACTGTTGTCTATACAAAGTGGCAATACAACATATACCAACTTTCAA
ATTGAAGGAATCTCTCACTAATCTACCACCTCAATTCTTGAGTCAAAAAAATCCTATTCAAAATCCTTCTCTTAGCGGCA
CATCTTCGCCTCATGTCCTTTCAGATTCCACCAGTATAACAATTGGGCCATGTCTTCCTACTCAGACAGACACTACATCT
GGATCGCTGGATGATAGCAAGGGGATAGACTCAGGAATGACAAGTGATATTTCAAAAGTAGACGAAATTCAAAATCCCTC
TCAATCTACAATACAGTATGGTGCTCACGATGAATCCGACCCTCTTTTTGGCACAGATTATTTGGAAAATACAACATCAG
TAACTACCGAAGATCAATGTAAATTAGCAAAATCTTCTTTGGCTCCTTCAGCTCCGTCCCGTATTTTTGGTCCAACGATT
CCACCTATCCTACAAGCCGAATTTAAATCTAAGCCCTTAGACTCGGATGCTGATGATTCAACGGATTCTGATGATGATTA
TGGACCTTCACTTCCACCTTCGCATGATTCAATTGCATACTCAAACGTTATGTCAAAAGAGACGATTAAGGAACAACCCT
ATAATACTAACAATAATGAAAGGCTATACTCAACGAGCAAACTTAAAAGAGCTGAATGGATGCTTACACCGCCTACGTCG
TCTGATTTGACCACAAGGGTTGATCCAACAAAACTCAAAAACCGTAAATTTACTTCGGGTAGAGGCACTAAAAGGCTAGC
TGAAGTTTCAGGTATTAGCACCATCTGGACTGAAACTCCAGAGGAAAAACGACAACGTCTTGAGGATGAAGTCTTAGGCC
GTAAAGATTCCTTGTCGTCATTATCATCACTAAAATCTACGACAAATCCTATTGAACTTGCTCGTGGTACCATGTCAGCG
AAAGAAATAGAAGCAACAAAAGAGCAAATCTATAAATACAATAAACAGAATCGTAATAAAAGTCTTCTTGAGGAGCGTAA
TGCTGCTCAGGATCGAGGTGAGCTGGAGAAGATGATGATCCAAGTCGTCGAGAATTTGATAAAGAAAAAGATATGGCCCT
TGGAGGAAGTGATTCTCACTTATGAAGGACATTTTGGTGAACTTCGAATTCTCAAAATTACTTCAGCAAAAGACAGCTTA
GCCTCTTTAGGAACTCTAAGCTACTCTGATATTACCTTGAAGTGGTTTTATGAATGTCATTCTAACCAAATTTCGGAGAC
CTGA
>OH_00014 maker-scaffold311-snap-gene-0.40-mRNA-1
ATGTCAACCATCGGAGAGCTGAACTACACCCCTCCTGTTTTTAAATCAGTAACTAGCTCTACAAAACCACTTTTTCAGCT
ACTTAATTGTATTCGATTCGCTCCAAAAGCGCATGTTCAGATTAGTGATGAGGGTATCAGATTTGTTGTAGAGGAGGCGA
GGGTTATGCAAGGGATTGTCTTTCTAGACAAGGCCCTTTTCACAACATTTTCATGCAACTTACCTGAATTCTATGATTAC
GAAACCGATGGTCTAAGTCAAGATGTACCAAGCTTTCAAATCTCATTGCCTGCACTGCTTGAGACTCTCCAAATACTCGG
CACTGCAGAAACTTCTAATCAACGTATCTCAAAATCCGAAACTGAGCTATATAGTAATATTAGGCCTGGCCGTACGAATG
CTTTCAGCAATCAAGCTCTAGGTATAAGTGGAGTTTGCAAACTTTCCTACCAAAATCTTGGTTCCCCACTAAGTATAATC
CTCGAAGAATCGGGAGTAATCACTACTTGTCATCTCAACACTTATGAGGCAGAGTTTTCTGAAGAGATACCCTTTCAGAG
GGATGCAATGCAAGTAAAAATTATAATGCAAGCCCGTTGGCTCTTTGATACAATATCTGAACTTTCTTCCACTTCTTCGA
ACCGTTTAGATATAACTGCGTATCCAACATCTCCCTATTTATGTTTCTCAGCTATAGGTCCTCTTGGTAGTACTAGCGTA
GACTTCGCGAACGGAAGAGATCTCTTAGAAACTTTTACGGTTGCTGACAAGTGGTCTCAGTGTTATAAAGTTGAGATGAT
TAAGACCTCTGTTGAAGCAATGAAACTAGCAAGCAAGGTTAGTATCAGAGGAGATGAGCAAGGAGTCCTAAGTTTACAAT
TCATGGTTGAGGTAGAAGGAGGTGGGATCAACTTCATCGACTTTAGATTTATTCCATTGATCCGTATGCAAGAAGATGAT
AACGATGAAACGGATTCGAATTGTTCTGATAGGGAATTATAA
>OH_00015 maker-scaffold311-snap-gene-0.37-mRNA-1
ATGCCTCCAACAAAGCTGCCAGTTTCGGGAAACCCTCTAATTCAATTTGAACTTTTTGCCGATACGGTCCCCAAGACTGC
CGAGAACTTCCGTCAGTTTTGCACCGGAGAGTCAAAAAACCAACTTGGCCGGCCGCAGGGTTACAAAGGTTCCAAATTCC
ATCGTATTATAAAAGATTTCATGTGCCAAGGTGGTGACTTTATCAATGGAGACGGAACTGGCACAACTTGTATTTACGGT
ACCAAGACATTCGCGGATGAGAATTTCTTGATCAAACACAATGAAGCTGGACTTCTCTCAATGGCAGTAAGTATTCCCTT
TAATCTCATCGTTCTTCAGGCCATGTCAAGTTTTGTCAGCATTACCTTGACAACATCATCACTCACTTTCCGCCAGAATG
CTGGTCCAGACCAGAATGGGTCGCAATTCTTCATCACCGCAGCTCCAACACCATTTCTAGATGGTAAGCACGTTGTTTTC
GGTAAGGTTTTTGAGGGACTCGAGGTATTACACAAAATGCAAAACATCAAAACTGGCTATCGAGGTAAGGACGTTCCAAA
CCTGGATGTAGTGATTGCTGCGTGTGGAGAGATGTAG
>OH_00016 maker-scaffold273-snap-gene-0.27-mRNA-1
ATGTTACCATCACTTTCGAATTTTACCAGATTTGAGGATACTCAAAGGACAGCTGGACTACCTTTCAGGACATGCGCATC
TCTAGAGCACAATGAGCATCTACCTTCAATTTTCGAGCTGGTTCCAGAACTATCAGGAGGGAGTCCAAAAGGATACCATC
TTCCCTCCTGGCATGAGAGTGAACCGCGGTGTTATGGACTTAGAAACTACCAGATTATGAACAACTGTACAGCTTTAAAT
TCATCTATTCATTCTCATTCCAAGCGACGTCGACTATCAGTAGATGATGAGGAAGAAATGAGGAAGTCTCGTGAAGTAAT
GGATGTTCGATCACTAGATTCTCTCCCTTCCTCAGGACAATTGGGCTATTTTCAACACACTAATGCTTCAACACCAGACC
CATCCCCAACATCACGGAGAAGCAGTACTTTTTCTTCAACAGAAACATGGTCTGGCTCTCCCCGATCGAATAGGTACACA
AACGACTCGTCGCCACCATTTTCAAGAACTTATTCAGGAACACCGCGTATATTGAACCAATTCCCAAATGAAGCACCTAG
CCAAAAAGCTGCTATACGTGAACGCTCTCTTTTTCCGAGTGATACTGGACATGAGATGTACGGAGAAAATTCTTGTCACT
TTAACAATGATGATAGTGCAAGTGCGAGGGATAGAGAAAATAAGCCTCGCAAGCGTCGGGGGAATTTACCAAAAGATACG
ACAGATAAACTGAGGACTTGGTTTCTTAACCACTTAGAGCACCCATATCCTACGGAAGATGAAAAACAGCAATTGATGGA
TTCGACAGGGCTTCAAATGAATCAAATTTCTAACTGGTATATAAATGCTCGTCGGAGACAGCTTCCAGCTATAACTGCCA
ACGCACGCGCCGAAGCTGAAGCACGACGGCATATTCAACACTCGAAAAAGTGTGAAGGAGTATAA
>OH_00017 maker-scaffold273-snap-gene-0.23-mRNA-1
ATGGAAAACGTGGGTTTGCCCTACGGATGGGAGATTCGTCATTCTAATTCGAAGAATCTACCGTACTACTTCAGTGAAAG
TTTGAAGCAATCTAGATGGGAGCCGCCTCCAGGAACAGACCACAACAAGTTAAAGGCTTACATCGCGCAGCACCATGGAG
TTGGTGCTATTGCTGATAATAGACCAGGGGCTCCAGGACTCAACTCTAATGTAGCCAATAGTGGAAAGATAAGGGCTATC
CATTTATTGGTGAAGCATAGAGATAGCCGTCGTCCTAGCAGTTGGCGTGAGACCGAGATAACTCGCTCCAAAGAGGATGC
ACTCAATATTATGCTTGCACATGAGGAACGTATTCGATGTGGTGTGAAAACACTGGGTGAACTTGCGATGACCGAATCTG
ATTGCAACAGTGCTAAGAAAAATGGAGATCTTGGCTTTTTTGGCAGAGGTGATATGCAAAAAGAATTTGAGGAAGCTGCG
TTCGATCTCAAAGTAGGAGAAATGAGTCAAATTATAGAAACTGCGTCAGGTCTACATCTGATTCAGAGGATTGAATAG
>OH_00018 snap-scaffold273-processed-gene-0.17-mRNA-1
ATGTCATCTATAGACGTTATTAATCGCTACGATGCAAGTTCCTGTACTCCTATTAAGCGATGTTATTCCGATTATAACCT
AAAGCCCAAAGCTAATACTGGAATTCAAATACTACGAGAGCCAGATAAAAACAAAGGTACCTCGTTTTCTCCTGATGAGA
GAGCTTCCAGAAACCTAAATGGTCTTATTCCTCACGTTCTTGAGACTATGGATATGCAGTGTCAGCGAGCTCTTCGGATG
ATTCACAGTAGAAGTACCAATATTGATAAATATCTATATTTATCAGCAATTAAAGCTAACAGTATTCATCTATTCTATCG
AATCTTAATGGATCACGTGTCTCTTTTAATGCCTCTTGTCTACACACCAACAATTGGTGATGTTTGTCTACAGTATTCCA
CCTTATATACACGTCCAGAAGCCTTATACATATCAATAAAGCAACGGAACTCAATATCAAATATACTCCGGAATTGGCCT
TACTCCGATCCATCTATTTGTGTTGTGACCGATGGTTCGCGTGTATTAGGTCTCGGAGATCTTGGCGTCAACGGAGTTGG
AATATCTATAGGAAAACTTTCCCTTTACACAGCGGCTGCTGGAATTCATCCAGAGAAGACATTACCAATCGTTCTTGATT
GTGGAACCTCCAACGAGGATAACTTAAAAGACCCGCTCTATCTTGGACTTCGCCAAAAGAGAGTATCACCACAAATAGCG
CAAGATTTTATGGATGAATTCATGTCTGCTGTGCTTGAGGTATATCCTAATATGCTTGTCCAATTTGAAGATTTTGAAAC
CGAAAAGGCATTTCGCTACTTGGAAAGGTACAGAGTTAACAAGTGCTTCAATGATGACATCCAAGGAACAGGTGCTGTTG
TTTTAGCTGGTGCAGTAGAACTTAGTGGGGTGCCTATCGAAGAACAGAAACTTGTATTCATGGGTGCTGGTTCGGCTGGA
GTGGGGGTTGCAAAGCAGTTAATGGAATATTATACCTGTCGTGGCTTTTCAGAGCACGAAGCCAAGGACAAATTCTACTT
AGTCGATACCAAGGGCTTGGTCACAACTGATCGTGGCGATAAACTCAACGAATATAAGAAAATATTTGCTCGTTCTGACA
ACAATGGCCGTCAGTTTAAATCACTCCAAGAAATTATTCACCATGTAAAAGCTACAGCTCTCATTGGCCTAACTGCTACT
CACGGGATTTTTACTGAATCAATTGTCAAAGCACTAAGGACTTCAGTCGATGCAAGTGGCTCAGGTCGTCGCTGCATTTT
ATTTCCCTTGAGTAATCCTCTCTCGAAAGCTGAATGTACCTTTGAGCAAGCAATCCAGTGGACAGATGGAACTGTGATAT
TTGCTTCGGGCTCGCCTTTCTCACCATACACACTTCGATCAGGCAATAGAAATACAGTGTATTATCCTAATCAGGGTAAT
AATGTTTACATCTTTCCTGGTCTTGGACTTGGTGCTATCCTTGCAAAAACAAAGTGTGTGACAGATGCCATGGTATATAC
TGCCGCTGCCGCGCTTTCTGGGTGTCTGAGTAAGGAGGAGATTTGCCTAGGGCTCATATATCCTAAAATCGAACGAGTAA
GAGAAGCTAGCATCATTGTAGCGAGAGAAGTAATGAAGTGTAGCCATTTGGAAGGTGTTAGTACCTTGCCTGAGAAGATG
TGGGCCGAATGGGATGAGTGGGGAGATGTCGCACTGACAACATGGATCCAAAAACAGACCTACGATCCTAAGTGGTAA
>OH_00019 snap-scaffold273-processed-gene-0.18-mRNA-1
ATGGCCTTTCGTCACCGGATTTCTAAATCCTTCATTTACCCTGGGATAATTACCTTGGGTGTAGGTGGAGGAGCTTTTTA
TTATAATTCTAGATCTCGATATACTCCGAACTCTACTGATGAGGTTGTTTCCAATACTAACGATGGTGAACATCGAGCAC
CACAGCTTCCTAAGCTCAAGTCTCGCGATGAGCAATTAGCAGAGCTCAAGCGTAGTGGAATAGGCTATGATGAAAGAAAT
CTGGTCACAAGAAACGCACAGCAAGATGAAAATGTTTACGATATTTTAGTTATTGGCGCTGGCGCTACTGGAGCTGGAAT
TGCTTTGGATGCTGTGACGCGGGGACTCAAAGTTGCAGTAGTAGAGAGAGACGACTTTAGTAGTGGAACAAGTAGCAAAT
CAACAAAGCTAGTACATGGTGGAGTGAGATATCTAGAGAAAGCTGTTTGGGACCTTGACTATAGTCAGTATAAGCTAGTA
AAGGAGGCCTTGAAAGAAAGAAGTTTCTTTCTACAAACTGCACCACATCTTTCATCGTGGTTACCAATTATGCTGCCTTT
AAATAAGTGGTGGAAAGCACCATACTATTGGATTGGGACTAAGTTTTATGATCTTCTAGCAGGAACTGAGGGTATCGAAT
CCTCGTATTTCCTAACAAGAAGTAAGGCCCTTGATGCCTTTCCTATGCTGAAAAAAACGGACTTAGTAGGGGCTTTGGTT
TATTATGATGGGGCACATAATGATTCTAGAATGAACGTATCATTAGCGATGACAGCCGCATTATATGGCTGTACCGTCGT
CAACCACGTCGAGGTAGTTGGCTTGGAGAAGGATCAAAATGGAAAGCTAAGTGGTGCACGTCTAAAAGACCTTGTTCCTG
AAAGAAATGGCATTAAAGCAGATGAATTTGTTGTGCGAGCTAAAGGTATCATCAATGCTACTGGCCCTTTTACCGATGCC
ATCAGAATTATGGATGATCAGAATGTTAAAGAAATCGTCGCTCCCAGTTCAGGTGTTCATATTGTTCTCCCAGACTATTA
TAGTCCTCGAAATATGGGCTTGATTGATCCTAAAACTTCTGATGGAAGAGTTATTTTTTTCCTTCCCTGGCAAGGAACTA
CAATCGCTGGAACTACTGATGCACCTACTCCAATAACATACAACCCGGTTGCGGGCCAAGAAGAGATTGATTGGATTCTA
TCAGAGATTCGGCACTACTTATCTCCCGATATCAATGTTCGTCATACCGACATATTAGCTGCCTGGTCTGGTATAAGACC
CCTTGTCAAAGATCCAAAGGCTAAAAATACCGAATCTCTTGTTCGAAATCATTTAATAGATGTCTCACCGTCAGGTCTTT
TGACTTGTGCTGGTGGTAAATGGACAACATATCGTCAAATGGCCGAAGAAGCTGTAGACGAAGCAATTATCCAGTTCAAC
CTCTCACCTAAGCCTTTGTGCGGCTTTGAAAATTTAAATGGTGATCTTGAACTTGATGGTACATGCCAGACACATCGGGT
CAAATTAGTAGGTGCCCATGGATTTTTCAAAAATCTTTTTATAAGTCTCATTCAAATGTATGGGCTAGAAACCGATGTAG
CCAAACATTTAGCCGAATCATACGGAGACCGTGCTTGGACAGTTGCTTCACTCTCTTCTCTTACCAAAAGAAATTATCCG
GTTCGGGGCGAGCGGATCAGCCCGTTATTTCCTTTCATTGATGGTGAGGTGAGATATGCTGTACGTTACGAGTACGCCCA
CACAGCTGTCGATGTTTTAGCAAGACGAACAAGGCTAGCATTTCTAAACGCGCAGGCTGCTTTGGAAGCCACCCCTAAAG
TAATTGATATTATGGCGTCAGAACTAAATTGGGATAACCATAGGAAGAACATGGAATGGAAGGATGGTAAGTTTGGCTAA
>OH_00020 maker-scaffold273-snap-gene-0.24-mRNA-1
ATGGCAGAGATAATATTAAAACAGATAACAAAAGTCTTACACGACAGAGAAATATTATATGATCCCGACGCTCTGAAATT
AGCCATTGCAAACCAGTCAAACATAACTATTCTTCAGGAATGGGTAGAAGAATATCTGTCTCCAGATACACTTCTCAGTA
AAGATGAACATAGACTATTTGCAACTCTTACCAAAACGGGAGAGATTGAGAGCTTATTAAAAGAACAAGACCTATCTTTT
GTACTACAGATCAACGACCATGAACTACAGAAAGCAATAGACGAGCTTAGAAAATCGACAGCCACAATAGAGAAGCAGTG
TGAAGCACTAAGAATACAAAAAAATGCACTGTCTAGCCTTTCCAGAAATATCAAACGTACCAATCAAGCACGGTCTCAGA
TTGAGAAAGGCCAACTAAGAAAGTGGGAAGTCGAAAAAAGTAGTATCTCTGCAACTATTTCTGATTCAGTGCAAAGCTTA
ATCTATAAAAGCTCAGACCAAGCACAATACTTAAAATCTTCTGACCTCAATTTCAAACAAGCCATTAGTAACATTCTTCA
ATTGGATGATAAATTACTTTCAAGTTTCCAAAAACTCGCAATCGACCTTGATAAAAATCTACCTGAGAATGAAGAAACGA
TTGACAGGGTAAAGGACTTGTGTGCTCGTTACATTAAGTTCACTGTTGAAGGCATGCGAACAAAACTTGATCGCATATTC
CTCGAGGCTTTAAGAGATCCTCCAAACAATCACAATTCTCAAGATGTTAGTCAGCAGGCTCAAGAACTGCAAGAAGAACT
TGAATCTTTGTACTCTGAAATACAACCAGTTGCTCAGATATCTGTCGAGCAGCATTATCTTGAGCCAGCTATGCGGATAA
CAAACAATATTAATAGTACATACTATGAGCGCTACTGCAAATCCATACAATACATTGAGAACAGTCTATCCTCTCTTATA
GATAGAATCAAGGCCTATTCTTTAAGGGCTCATGAATTCCAGTGTCATCGAATGGCAGTTAAAGCTGTTCTTAAAATAGT
CAAAGCTGAATTGTCCTACGAGGAACCATCAGTATCTAAACCCAATTTACTTGCCGGATCAGCTAAAAAGATACCCTCTA
TGGTTGACGAGACTCATAGAGAAACCAAACCAGAGCAGTTGCTCGCTCAAAACCTGGGTATTACACTTCCAAAAAGTGGC
TCTGAAGAAATAAATGTGCTCAACATGGAAAAAATACTTTCTGAGAATATTGCAAGAATTGAGTCACAAGAAGAAATTCT
TCAAAAGACTATGGAGTCATCTATATCTTCCCATCTTTCCGATGCGCATTTGACATTGGCTTTATTACGAGATGAATTGC
TCGATAAATCACCTTATCACGAAGTTAATCTAATTGATCCTGAACTTTTGAAAACAGTAGACCTCCTAGAGGCCGAAGTT
TTGCAGTCGCAGGAAAAGCTAGACGCTATTGATTTGTATGATTTACAAGCAATAAATAGTCAACGTGATCAATTTCTGGA
GCGCTGGTCAAAGTAA
>OH_00021 maker-scaffold273-snap-gene-0.25-mRNA-1
ATGGATATTAGGGAACTTATTCAACGCAGAATACTAGCTCACTTTCTTGTCTCTCTAGATTCTTTAGTGACTCAGGCACG
TATAATTACAAGAGATCATAGTTTGGACTTTGTAAAATATAAGCCTCTATTGAACAATAAAAGCACAGGCTACGCAAAAT
CTTATTCAATTCGGTCAATACTATTAGCTCCAGTCATGGAGAACTTAAAAAACTCCGAAGAATTCTTACCGAAGAAACAC
TTATTCGATGTTAAATCGATGGAAAAAAAGTCACCTATAAGATTTTCAAAACGTTCAATGAATTCGTTAAATGTTAAAAC
ATTGCTCCGTCGTACAGCAATCAAATCAAGAAAACAGGAATTAAAAAGCAGTATATCAGCCCCAATTTCAGGTCCCTCTA
ATAATCAACATGAGGATTCATCTTATATAGCCTCAAATATCAATTCATGGATTAATAGAGAAGTCGTAAAAAAATTAGGG
AAAGAAATTAGAGTCGATTGTCAGAGGTCCTACACTCCAAAAAAGAAAGAAAGAGGCTTCTTAAGAAAAAAGCTACCAGA
GAAAAGGAATCAATTATTTAACAAACAAATACACAGCCGTCAAAAATATAAAACTGACATACCTATTCATTTTAAGGATC
CTAATCTCTATGCTAAGAATGATGTAAATCATAGTCAAAAAGCTATTGATTTCTCAGATAAAGAACCTTCAATATTAATT
GGTATGATATGTCAAAATTTCGTTTTCAAAAATTTGTTAACTTACCAAGATAAAAATCATCTAACTTCAGAAAACCTCGT
TCAAGATATAAAAAAGATTATTCAACCACAGGAGTATCGTAAATCGCCGGAGTATCTAGATCCTCAAGACCATCGCAAAT
TGACATACTTTGGCCCTCAGAATTGCTTACCTATTTCCGATAATCTTAATTTTGAACAGACCACAAAACCTCCACCTATT
GTGCTAGACTCAGTAGCAATTATGGAGTCTATCTCTTCGCGAACCAGCAACCTATCTTGCACAAAAGGTCTTGACATAAT
ATCCTCTAGTCCACTAGCACAATCTACACCTCGAATATTTTCAAGATATTCCGGTAATAGTGAAGAGAATGATAATCATA
ATTATAAAGTCAATCTAGATCCCAGTCTCATTATGGAATTTTTATACAAAGGAACAATATTTTTCGATGAGAATTCGGCA
TATGAACAATCAATCTCTAGAGAATCTAGTAACCAAGAATTTATTAAAAGAAGAAACTCAATTGCAAGAAGTCGAGAGCC
AGAGATGAAGAAGAAGCATCCTTCCCCTAGCAAATTAGAGCTAGATAGGCTTCGGCAAACATTAGGCAGGCTCTCATGA
>OH_00022 genemark-scaffold273-processed-gene-0.12-mRNA-1
ATGGCATCTCAATCATCAACGCTTTGGAGATCTTTAAAATCTTATCAAATTTATGGAGCGAACACCAATGTTGGAAAGAC
AGTTATAACAACGATCCTATGTAAAGCTTTGAACAATAAATTCCCTACAGAGCAGACATGGTATTTAAAACCAATTTCTA
CGGGACCAGATGATCAGGCCGACGATCTTCATATCAAAGCTTTCTCGTCAAGAACAAGGACAAAATGTTTACATAAATTT
GAGAGGGCTGTTAGCCCGCATATCGCTGCCAGATGTGCAAATTCCAAACCTGTGTCTGACTTTCAGGTGCGACATGACAT
CTTAGCACACATTAAGTCATGTGCAGAAGAGGGACAAGGTACTCTTTTACTAGAGACAGCGGGAGGCGTGAATTCTCCAG
GCCCTAGTGGCACATTACAGGGAGATCTTTATCAATCACTTCGTCTACCAGTTTGTTTAGTTGCGGATAGTGATCTTGGG
GGGATCTCGTCAACAATATCTGCCTTTGAGTCCTTACACATTAGAGGTTATACTGTAGAAGCTCTTCTCCTTTTTGAAAA
TCATACATTTCAAAACCATGAATATTTGAAAGAGTACTTCAAGAAGAATGATATTCAATTATTTACTTTCCCCCCGCCTC
CTCCACGCTTACCCGATGCTCGGGAAGAATTTGAGTCTACTCTGGGATATTATTCAAAAATGAGCGAGTTGGAGAGTGTT
GAAGAGTTACTAAATCACCTATCACGAAAACATAAAACGCGAATAGAGTATCTGGAAAAAATGTCTGAAGATGCTCACGC
TAAAATTTGGTACCCCTTCACACAGCATAAGCTTGTTTCTCCTGCGACAATATTGCCCATTGACTCTGCCTCTGGAGATT
TTTTTATGGCCGTTTCTTCGAAAAATAAGGCTCCATCTTCATTGGGTGAGGATGAAGCTATTCTGTCTCCAGCTTTTGAT
GGGTCTGCTTCATGGTGGACCCAAGGCCTTGGGCATGCTTCACCGTCCTTATCTTTAGCTGCTGGCCATGCTGCTGGTCG
ATTTGGACATGTGATGTTTGCTGGTAACATTCATGAACCAGCCCTCACACTAGCTAATGCTCTCCTAACAAACCTCAAAA
ATCCCCGACTTTCGAAAGTTTTTTTCTCTGATAATGGAAGTACAGGTATGGAAGTTGCACTTAAGATGGCACTTTCTGCT
TCTTCTGAATACTATGGTTTTTCAAATACAGACCAGGATGTTGGTGTTATTGGGCTGAAAGGCTCATATCATGGTGATAC
AATTGGGGCAATGGACTGCTCGGAGCCAAGCGTTTTTAATAAAAAAGTACACTGGTATAAAGGACGTGGTTATTGGTTCG
ATTTTCCACGCGTATCTATGCAGAATGGTCACTGGGATATTATCCTGCCAGAGGTAATAGCTCAGTCACTTGCTGTAAAT
AGCAATCAATTTCATGCTCAAACTTCAGATCTATCTAATCAAATCGGAGATTATGAATCTAGTATCAAAATACCACCTTA
TTTTAGGTTCACATCTCTCGGGAAGGTTTTTGACATAGAAGAACGCAAAAAATCAGGCCAGGCCGATATATACAGACAAT
ATATTGTAAAAACTATGCAAAAACTGATCAGAGAAGAGGGGCACAAATTCGGTGCTCTAATAATGGAACCTGTTTTACTT
GGCGCTGGTGGAATGCAATTAGTTGATCCTCTTTATCAACATATCCTTGTTGATGTGGTAAGGAATTTATCTCTCATCAA
TGGCGAATATCCACGACACAAGACTAATATTTCTTCTCAATACGCTTGGACTGGTCTCCCTGTTATTTTCGATGAGGTTT
TCACTGGGCTTTATCGTTTGGGTAGATTTTCCGCTGCAAGCTTCTTGCAGATACATCCTGATATCTCCGTTCATGCTAAA
TTACTCACTGGAGGTCTTGTCCCACTTTGTTGTACTTTGACCAGTGAAAGTATCTACCAAGCCTTTATTTCAGACTCTAA
GACAGATGCGCTCTTACATGGACATAGCTATACGGCACATCCTGTCGGCTGTCACGTTGCTAATACTTCAATTCAAATGT
TGAATCGCCTTGATACTGGTGAAGCATGGAAAAGAGCCAAGATTGATTGGTGGCGTCGAGAAGAATGGGCTAGGTATCTC
CAGGAAGGGCAGTCTAGCGAAGGAACAGAGAAATCTGATATCTGGGAGGTGGGAAGACAGCGCTCCTTCTGTCATAAACC
AGACGCTTGGAGCGTCTGGTCTCACGAATTTGTGCATCAACTTAGTTATAAAGAAGAGATTTTGAGTATAACTGCTCTAG
GCTCTGTCTTGGCAATTACATTACACGATAAAAACCAAGGCTATAATTCCACAATCTCTATAGATCTACAAAATTATCTA
TTCAAAGGTTCTAGAGACATTCGGGTTCATGTACGTGTTCTTGGGAATGTTATTTACATTATGGCGAGTCAAGTTTCAGA
GCCCGAAACGCTGAGAAAAATAGAAAAACTCCTTGTCGATTACTTCTCCGCCAAGGTGTAA
>OH_00023 maker-scaffold273-snap-gene-0.29-mRNA-1
ATGAGAATATTCAATATGAAGGGCCATAACTTGCTTATTTTGGCTTCAGATGCTCGGACGTTTCTCCTGGAAAGCAAACT
ACAGCTTTTCAGCAAGAAATACGGAACAGTATCTCGTCCCCATCCATTCCCGCTCTCACTACCATCGACTTTCGAGACAG
CTATCGAGGCCCAGAAACCAAGACATGATTGGACTAAGAACGAGATCAAAGAAATTTATACTACGCCACTGATGAAGCTG
GCTTTTGCTGCTGGATCTGTTCACAGAAAGTTTCATAACCCGGATGCGATTCAGATGTGTACGTTAATGAATATCAAAAC
TGGGGGCTGTAGCGAAGACTGCTCTTACTGTGCTCAATCTTCTCGTTACGATACTGGGCTAAAGGCCAGTAAAATGGTGA
CTGTAGACTCTGTTCTGGAAGCGGCTAAAATTGCGAAAAGAAATGGCAGCACGAGATTCTGTATGGGTGCAGCGTGGAGA
GATATGCGAGGGCGCAAGTCAGGTTTAAAGAATATTAAGGAAATGGTTAGCGGGGTTCGAAACATGGGTATGGAATGTTG
TGTAACATTGGGAATGATCGATCTTGAGCAAGCAAAGGAATTAAAAGAGGCTGGCCTAACAGCTTATAATCATAATGTTG
ACACCTCAAGAGAACATTACCCATCTGTCATTACGACTCGAACTTATGACGAGCGCCTTCAAACTATAGCGAATGTGAGG
GATGCAGGCCTGAGTGTTTGTACTGGTGGTATTCTAGGCCTGGGTGAGAAAGCAGAAGACCATATTGGTCTTATATTCAC
AGTCTCTACAATGCCAGCACATCCTGAGAGCTTTCCTGTTAATACACTTGTCCCAATTAAAGGGACACCATTGGGTGACA
CACCCAAGATACCTTTTGATGCCATACTCCGTACTATAGCAACAGCTCGGATCGTCATGCCACGAACCATTATCCGTTTG
GCGGCAGGTCGGACAACACTTTCGGAAGAGCAACAGGTTCTTTGCTTTATGGCCGGTGCTAACGCAGTATTTACTGGCGA
AAAAATGCTTACGACTCCCTGTAATGGCTGGGATGAAGATAACCAAATTTTCTACAAATGGGGACTAAGACCCATGGAGA
GTTTTGAAGTGAATGCCTGGAGAGAGCAATTTGCTATTGAAATGGCACCTGAAACGCATAAGGAGAAAAGTGTCGAATCT
TCAGTGACAACGTCTATATAA
>OH_00024 genemark-scaffold3153-processed-gene-0.0-mRNA-1
CTTTTCCAAGCTTCAGCAAAACTACAAGCCCCTCTACTTTCATCGTCGATTCAAGATCTTGACAATGCGCCCTCAATTTC
ACATGCAGTCGTCAACGCGCCGCAAATCTTCAACTCCATCTATGGTGCCATGCGACAATGGGATAACTCGCTCAAACACA
ATGGAATGTCATTTTATCCAGTAACTGTGGCAGCTAACACACTACTTTATCATGGAGGTTACAATACTAGGCCAATTGAA
AATGTCGAGTGGCTTGCATTTGAAGTAGAACACTCCGAACTTTTTATTAAGATACTGCCACCAAAATTACATAATGATAC
ATTTCATTATTTAGGACATATTGATGAGCAGAACTTTACTGGATACCTCTCTACATATCGTACTACTCGACCACTCAAAA
ACATAATTTATATTGACGGCATGTCTGCGGCCAAATCCACCTTCGGTACGATAGATACACAAGATAGAGTGCTCCTTTGG
GATAACGGATTCAGGAAACAACCGGGATTTGAAGATTTGCATCGCGTTAAGGAAATCTGCAAGCTTCTTCCTCACGTGGA
TGGTATCATAAGAATGGAGCTCGGATTTGAGCTGATCCTGTGTGATGCTAGTAAAAACCTCGAGCATTTGAGTATCACCA
GTCATCCACGGCATTTTTACCGGAATAAGACCGAAAATATCTTCTGGAGATCTGAGTACATGCGAGGTGTCAGTAAACGG
TACTCAGGCTTGGGAGCTGGCAAGGTTTTGGTTGACTTC
>OH_00025 genemark-scaffold2775-processed-gene-0.0-mRNA-1
ATGGAAGACTTTAAAAGACTTCCAGAGACGTTATCTTGGTTACAAAGTTCTCTAGAACCCTATGTAAAACCAAGAAAGAC
AGTCATAGAAGTGCGGAAGATTTTACGTCTACACTTGAACTCGCATATACAGAATCAGGACCAACAGCTCATCAATCGAC
CTTTAATTCTCCCAGACAGTTCTGTCAGCGTAAAGGGACCAATTCACGGTGTGAAAGGATTACAGAGGGAATATTCGCGT
TGTCTTGATCTGTATGCTAAAATCAGAAATGAATATATTAAATTGAGCAGTGAGCATCGGTCTAAAAGCACGGGTGATGC
TGCTGAACCAACTATATCAAGTTCTTTTATCAATGATGATTCCATATCTCCCATAGATTCTTTTGCTGATCTGATTAAGA
AAAAAAAAAGACAGTCTCGCTTGAGTATAATACAAAATTATATGGAAAAGCTTGAACAAAAGCCTGCAGCAGCAAATGAT
TACTTTGATCCCAAAATTGTTCTTAGACAAGTAGCAATCATCCCTCAAGTCCCGTCTGAAGTGATACAACCTTTAAAAAT
TGATAAAGACTCCTCGAATCTTAGAATAAGCACCATAATTTCTGATCTTGAAAAGGCTGTCTTTCTAGCCAAAAAACTTC
TAGAGAAGGAGCAAAAACTTCTGTCAGATATAAAACATGAGCAACCTGCAAGTATAATTAGCCAGAATTCACGACTTTTT
GCCCTTCAAGTAGCACGAAACGAGCTCATAAGATGGATTGAAGCCGAATTACCAAAGACTGATGAAATACCAGTTGATAT
CAGTGAAGATAATTCTGGTACACATTTTCAAAATCAAACCTTACCTAACGTGAGGATAAGTCTTGAATCATTAACTAGAC
TGTACTCCAACTATATAGAATCAAGAGAAAATTTGCTCGCTTGTTCCCAGAATAATACTGAGCCAAATATTTCTGACAAT
ATCGATCAGAAAGACACTATT
>OH_00026 maker-scaffold353-snap-gene-0.20-mRNA-1
ATGTCAAATCATATCGCACCGGCCAGCGCGATTACAGACTCAATTACTGAATCACCAGTTGCAAAAATTGATCAAGAAAT
AAATGCAGAGGTAGATCAAGATAATGAAAATTTGGAAGATATAAATGCAAGAGCTGGAGATTTAGTTCCAGAAACTGCGG
AATCACCATCAGAACTAACATTTGGAGAACTTGCTCGAGCAAATATTCCTGAAGTCATCGATGTAGCAAGAGCCTTCGGT
AATGTTGGCTCTCTAGTCAAAAGTGATCCTATAGCGAATATCCAGCCACCACCAGGGGCCTCACTAGGATCCGTTCTTTC
TCAAGCCCTTCGAACTAATGATACTGCCCTTCTTGAAACATGTTTTCATACATCAGAGATAAATACTATTCGTGCTACTA
TACAGCGTCTAGAGTCTAGCCTTGCAGCAAAGCTTTTACAAAAACTCGCAGAGAGACTACATAAACGACCTGGAATAGCG
GGAAAACTTATGGTTTGGGTTCAGTGGACATTAATTGCACATGGAGGATACTTGGCTGCACAAAAGGGATTAGTAAAAAG
CCTATCAGATCTCACAAAAGTAATGGATGAAAGATCACAGGGATTAAAAAGTGTTTTATTACTAAAGGGTAAGCTTGATA
TGATTGAAGCCCAAATAGAAATGCGGAGAAACATTCATAGTCACCGAAGACATATGGACGAAGAAGAAGATGATGATGAA
TCTATAATTTACGTCGAAGGTCAGGAAAATGACGATATTGGAGCTAGAGAGTTTTTAAAAGAACCAGTGGATGAGATTAT
GAATGATGAACTTAGTGAAGAAAGCTATTCATCAGATGAAATGCCCACTATTAATGGAACAATGACAGATTCGGAAGATG
AGGATCAATCCAGTAGTGATGATGATAGTCTTATAGATGATGAGGCAAGAGATTCTAATTCAGACATTTTACCATTCTAT
AATACGTAA
>OH_00027 maker-scaffold353-snap-gene-0.19-mRNA-1
ATGTCTTCTAATCGCTTCAGTACATATGGAGGAAATCAATATCAAAATGCATCTGCGGTAGAATCTGGAATGGCCGACAA
TAATCAAGCTCCTCTCCATGAACTCTCTCAGTTGCCAGTCAATTCAAATTCAAATTTTCAATCACAAGCCATGCAAACGC
CCTCAGTTCTCTCACAACAGGATTTCCTCGCACGCGTCGACTTAGTAAAATCTGAGATTCGAACTCTGACATCTAGTATC
CAGGAAATATCGGCTCTACATAAACGTGCACTATCATCGCCTGACAGTAGCTCTTCAGGACAGTTAGAAGATCTAGTGAC
AAATACACAACTCAAAAATGCTCAAATACGTGACCAGATTAAGTTCCTCGAAAGTGATGCGGCAAAGACTCAAGATGGAT
CCAAAAGTGTCAAATCAAGACAAACAAATCAGTTGAAAAGTGAATTTGGGAAAGTGTTAAACAATTATCGTCAAGAAGAA
TTGACTCATCAGAAGCAATATCGGGAGCAAATCGCACGGCAGTACCGAATTGTAAATCCTACAGCCTCTGAGGCTGAAGT
AGAAGAGGCTACTAGCCTCGATTGGCGCTCCGAAGGAGTTTTTCAAACAGTGCTCAAAGGCAATCGCTCGGGTCATGCAA
CTACTGTACTCGGCGCTGTTCGTGCACGTCACAATGAACTTCAACGAATTGAAGCGACTCTTACGGATTTAGCTGCCTTA
TTTGCCGATATGGCTCAAATTGTCGAGACTCAGGACCCAATTATTGAAAATACAGAGCAAAATGCCATGCAGACTACTGA
TCATGTCGAAAAAGCAAATGTTCAAATAGATGAAGCTAAAAAAAGTGCTGCTCGAGCGCGGAAATTAAAGTGGTATTGTC
TATTAGTCGGTGTTCTAATTGTATTGGCTATTGCACTCGGAATTGGATTAGGAGTAGGCCTAACCAAAGCATCGGCCAAG
TCTGCAAATAATGTCGTTAATCCAACACCATAA
>OH_00028 maker-scaffold353-snap-gene-0.18-mRNA-1
ATGCCACGGGATCCCCTGATTGGACTAGTTGGAAAACCTTCTAGCGGTAAAAGCACAACCTTGAACAGCTTGACCGACGC
ATCCTCTAAAGTTGGTCCCTTTACAACTATTGATCCCCAGCGTGCAATAGGCTACCTTCAGATAGACTGTGCCTGTAAGC
GTTATAACCTATCTGAACGCTGTAAGCCTAATTATGGATCATGTATCGATGGGAGACGTTCGGTTCCAATAGAACTTTTG
GATGTAGCTGGACTTGTTCCTGGTGCACATGAAGGTAGAGGCTTAGGGAATAAGTTTCTCGATGATCTTCGACATGCGGA
TGCATTGATTCACGTAGTAGATGTTTCAGGTACTACAGATGCAGAAGGAAAAGCCACACGAGGGTATGATCCGTCATCTG
ATATAGTTTGGCTACGCTCCGAAATCCTTAAAGTTGTGCAGTGGATACTTGGTAATCTCAGTAAACGATGGGAATCCATA
AAGAGGAGACATGTAGCTGTAAAGGCAACAGCTGTTGAAACTCTTCAGAGCCAATTTTCTGGATATGGCTCCACCACAGC
TTTAATAGCTCTCACACTTGATCGAATAAACACAAAAGATCCCCTGGAGCAATGGACCTCAGATACAATCGCTAAGGTTG
TTGAGGCTTTTATAGACGAGAAATTTCCTACAGTTATTGCATTAAATAAGATTGACCACCCTGACTCCGATAAAAACATT
TCAAAGATCACAAAGTTAAACGATCCGAAGAATATTGTTTTATGTAGTGCTATAATGGAGGTTTTTCTACGTAAATTAAA
TAAGCAAGGTTATGTACGCTATACAGAAGGTAGCGAATATGTCGAAACTAGGGAAGACTTAATTGAGGAAGGTGATCCTA
ATGGTGGTGGCTTAAAGGAACTCGATGAAAAGTTACAGACACGTTTAGATGACATTAAGGATATGGTTCTCTATCGATTT
GGCTCAACGGGTGTAGTTCAGGCTTTGTCCCGCGCTGCTGAATTACTAGGCTTAGTACCTGTTTTCCCGGTGCGTAATAC
GACTACCTTTTCATCTGGTGCGTCCGCCTCATCAGCAGTGTTTCGTGATTGTCTTCTCGTGAAAAAAGGTACGACTGTAG
CGGAGGTGGCTCGAAAGGTCATAGGAGATGCACAACTAGCTTATATAGAAGGCCCTGGGAGTGTAAGAGTAGCTGAGGAC
AAACTAGTTTCTGTTGGAAATAATGATATTTTAGCTTTCAAAACTGGAAGGGCATAG
>OH_00029 maker-scaffold353-snap-gene-0.22-mRNA-1
ATGTCAAATCATATCGCACCGGCCAGCGCGATTACAGACTCAATTACTGAATCACCAGTTGCAAAAATTGATCAAGAAAT
AAATGCAGAGGTAGATCAAGATAATGAAAATTTGGAAGATGCAAATGACAATTTAGATCATGATTCATCAGTAAAACAAG
AGGATGTGACTGCGTCACAAAATGTGGAACAAGGCAGTGGGACACCTATGGAATTGAGTGACTTTTTTAATGAGAGTTCG
GAATCTAATGGACGATTACAAGTGCCTGACTCACAAAAATCATCTGATCAGAACGATAAAAATCTAGACCACTCACTAAA
TTCCGAATGCCAAGATGAATGTAGCATAGATGTCGAACCTTCAACTGAGATACTTGAAGACCTTCAAAACGATAAAGGGA
CTCAACCATCGTCTAAAATTCCACGCGAACGAGAATTTGATGAGGAGAATGAACCTTCTGCGAAACGTTTGAAAACTGAA
GATGCATCTAAATCCGAAGCTAGTAGCCCAAATACTAATGGTGAAAAATCTAGTCGGGAGAATGGAGTGGTGACCCCAGG
TGAAGAAAAAATTCAACAGAATGCGACCATTACATCATATCAAGTTAAAGAAATAACCAAGATTTTAAGAAACATTTCAA
GAACCAATGCAGGCAAAAATTTCAGACAGCCTGTCGCGGTGTTATGGCCTTCAATTGCTGAAAATTATGCAACCAAGATT
TCAAATCCAATGGATCTTTCAACAATTGAAAAGAAGCTTAAAGAAGATGCCTATCATACAATGAATGATTTAAAGGCTGA
TGTTCATCTTATCTATAATAATTCTGTTATCTTTAATACAGCTGAAAATCCGGTATCAAAGTTTGCGATGGAAACCAGAA
ATACTCTTTTCAGTAAGTTCTCAAGTATACCACCAGAACCTATCCTACCACCGAAGAAAGAGAAGAAAATTGTGAAGCGA
AATCCTCAGATTTCTGATCTTGCCATACGTCCACCACCTAAAAGAACCTCAAGAGAAACTCAAGCCCTAGCACAAAATAG
TGCGCAAGCTTTTCCTTTGTCCAACAAAGTCGATGGTGGTAGACCAAAGCGGGAAATCCACCCACCTAAAAATAAGGATT
TACCCTATGCTGTTAGACATAAAAATAAGAAACATTCGCTTGAATTAAAATTTTGTGATGAAGCTCTTAGTGAATTGCAA
AAGCCAAGGTACAATAGTATAAGTCATCCATTTATGGATCCTGTTGATCCTGTTGCATTAGGAATACCTAATTATTTTGC
TATCATTAAAAAGCCTATGGATATTTCTACTGTTAGCAAGAAATTAAAAGATGGTGTATATCTTAATGCCAATGAGTTTG
AAAAAGATGTCCGGCAAATTTTTATAAACTGTTACAAATATAATCCTGAAGGAAATCCTGTTAGGCAGATGGGGAAAAGC
TTTGAGGAGATTTTTAATAACATTTGGGCCAAGAAAGATCAATATTTAGCAGATAATTCCCCCCCTGTAGCAAGTCCTAG
CGATAGGGACTCGGAGGATGAGTCAGATGAAGATGATACTTTTGATGGACCTTCTGTCACTGCTTCCCTGATGAGTCAGA
AAGAACGCCTGCTTGAAGAGCAGTCCAAATTGATCACTTTGATGGGTGCTAAGCATAAAGACGAAGGTTTACTTCAGATG
CAGACAGATCTCGTTGAGCTTATTCAGAAGCGGGTCAAAGCAGCAGAAGAACAAGCAAAAAAAACATTGAATAGCAAAAG
GAAGACTGTGAAGTCAACCAAGAAATCTGCTCCTATTAAGAAGGCTGCTCCAGTTAAAAAGACAGTCATTAAAAAGAAGT
ATCTTGGTACGCTTGAGAAAGAAACTATATCTGCCGGCCTTGGCTTAATTCCAACTCAAGTGATGGCGACAGTGGTTGAA
ATGATTAAAACAGAACGTCCAGAGCTCGCGGATGCCGGTGATGAGACAATGGAGCTTGACATTGACAGTATTAGTGAGGG
TATCCTTTGGCAAATTCATGCCATGATAATGAAACATGTCCCTCATCTTGAAGGACAGATAAGAGACTCGATGAGTAGTG
AGCCTCGTCAACCTGCGCGGAGTGCAAAACCTGCGCCGAAGAGAAAGAATAAGCCGATGAGTAAGCACGAGCAAGAACGA
AAAATTGAAGCTCTCACGAATCTAGATTCTGAATTTGCAAGAGCTACCTTTGGCTCGCAGGGGCATTCAATGCAAGGATT
ATCTAATTATAACAGCTCTCCTCAACATGAAATGAATACAGCTCTTGAACCAGAATCCAGTGGTGACGAAGAGTCCGACT
CTGAAGAAGAATAG
>OH_00030 maker-scaffold907-snap-gene-0.11-mRNA-1
ATGTTCTCTGTGGCATCCCTTCTAAATCCTGTGAAATCGGAGCAAAATGATGTATCATCCTTGCCTTCGAAGTCTAGCTC
TCGAATGCGAAAATCATCACCCACCAAGCCTTCAACCGCTAGCAAAAAACAAGTGCAAAAAAAGTGTGAGATGATCATTC
CAAAACCTACATTTTATGGAGATGTTCGATATCCACCCTTTGAAGAGCTAGATGAGCAGATTATGCAAGATATAAGAAGG
TTCCAGGTAAACTCTTTGGGCATGATCAAAGATCAATCCCGCCATATACCTTACAACAGCGGGAAAAATAACTTTCTCGA
GAAGACAGGCCGCGAAAGCTTCGAAGTTTTTTATTATGACTTTCGAATCCCAGGTGAGCACAAAGATTATACAGTAATGT
GGGACTACAACATCGGACTTGTTCGCATTACACCCTTTTTTAAATGCTGTAATTATACTAAGACTACTCCCGCCAAAATG
TTGGCTCAAAACCCAGGGCTCCGAGATATCACACACAGTATAACTGGAGGAGAACTCACGGCACAAGGTATGCGTATGAA
ACCCATACGACATGCATTCTCACTTTCTTTAGGCTACTGGATGCCGTTTAACTGTGCGCGTGATCTTTGCGCAACTTTTT
GCCATCACATTGCGCCAGCATTGATTCCCATTTTTGGCCCATCGTTTCCATCTATTTGTGTACACCCCGAGACTCCCGAG
TATGGTCGGATGATAATTCCATCTAAAACTATCTCTGAAGCAGCTATTCAAGCAAAATCTTCTTGTAGCCTTATATTAGC
CGCAAAAGCAAAGATTTCAACCTATCCCACTTGTCACAATCATCATCTTCCGAAAGAAAGAAGCTCTATTCATACAAGTG
AAAGCAATGAACAAATTGATAAAAAGCACTCTGGGTCTAATGAAGTAGTTGAAGATGCAAAGTCATTCCCTCCCCGCTTT
TCATCTATAACAAAGCCACCAGCTAAAAATTTATGTTTCAGAGAAACAGTAAACTCAATTCTGAACGTGGACAGAATCGT
CTCATCCCATTACTCACCCCTTAAGAGATCTCACTCATTTCTCACTGATATCTCAAATCTTCAAATCATGCCAGATTTGA
GAGCTAGAGAATCAATAGATACGAAAGAGAGTCGTGCTACAAAGCGAAAAACTTATATAGAAACATATACAGGCGAGACG
TGTGACTTTAAAATAGGCACGAAAGTATGCTCAGCGGAAAACGAAAGATCTACCTTGTTCACAAGCGCTCAAATCATTGA
ATCAAATTCCGGGATTAATAACCGTTCAGAAGAAGCCAAAGCTGCTCATTCATTGATAAATCTTAGACTTAAATATTGGA
ACGCAAATTATGAAGAGGCTGGAAACGGATCAGAAACGCATACGAATCGACGTAGAGCCACCTTGAGCTAA
>OH_00031 genemark-scaffold907-processed-gene-0.5-mRNA-1
ATGTCGAAACAACCCCCCAAACCCCTAAATCAACATGATTTCACTCCAGCTCTGCCGCCAGCAATGGCCTCCTTTCATGA
CAAGCCTGCAAGTGAAATCCTAGCCGAATTAAATAAGATGCCACTTTTCATGACTACTATTGAAGAGAATGATGATGTTG
AAGCTTTACGTGCTTTAGCATATGAAGGTTCCCCGCTTGAAGTCGCAAGCGGTTTCAAGGAAAATGGCAACGAATGTTTT
TCGGAGAAAAAATGGAAAGATGCCAAGATATTCTACGAAAAAGCTATTGATGTTCTTTTAATCGAAGAACGGAAGCGAAA
ACGTGGTGATATAGGGAGTAGTGAGGCAAGCTTTGAAACAGAGGGAGAAAAGCAACAAGAAATTTCACTTCTTGAGATTT
GTTTAGTTAACCGTTCTGCGTGTCATCTTGAGCTTCAAAATTATCGCAGTGCTATTCAAGATTGTGGAAAAGCACTGCAA
ATAAACCCGCGGAACATCAAGGCTTATTATCGTAGCTCTAAAGCCCTTTTGGCTTTAGATAGACTTATCGAAGCTAAAGA
CGCCTGTGAATGCGGCCTTGTTATTGACCCAAACAATAAATCGCTTTGCTCCATCGCTACTTCAATTTTGCATCGGTCTT
CAATTCTCGCCATGAAGGAAAAAGAAATGCTTGAACGTGCTGAAAGGGGGAGACTGGAAGCCAAGACACTAAAAGCTGCG
TTACAAGCCCGGAATATAATTACTCGTAAAACTTCACAGCCACCTGACATGGATGAGGTAAAAATCAAGCTAGTGCCTGA
TCCAGTAGATCCCACATCAACATTATGCTTCCCAACTTTGTTACTATATCCTATGAATATGGAATCGGATCTTATCAAGG
AATTCAATGAGACACAATGTCTCAATGATCATTTGGAGTATATCCTCCCACTGCCGTGGGATACGGAACACACGTATACC
CTCCAAGGTGTCGACTGCTACATAGAAACTAGCAATGGTGGATTATCAAAGGTAGGGAAAAAGGTGCCATTGCTAAAGAT
CTTAGCAACTGGTATTATTGAAGTTCTCGATGAGCTCATCAAGATCTTTGTGGTGCCCAAGTTAAACGCAGCTGCTTGGG
TGGCAGACTTCAAAAAAAGAAATACACCTAAGGCTTCATCATTAGGTTAG
>OH_00032 genemark-scaffold907-processed-gene-0.4-mRNA-1
ATGGGCAGCTCTATTTTCGATATCAGCGATGAATCTGAAGATTTTGTGCCTTCAAATAAAATAAAAGCTAAGGTAGCAGC
TAAGAAACCCACTATTAAAAAAGTATCACGAACTGCAAAAGATACTAAATTACCTCCCAAAAAGTTGGTTCAAACGACTC
TGAAAAAAACAAAAACAACCGTAAAAAAACGCCAAAATCCAGATAATGATATAGATGAAATTGAAATGCTACAACCAAAA
TTATCGCCTTATGGCTCAATATCTTCTGACTCTCCACCCAGTGCTAAAAAGCAGAAAAATATGACAACGGTTAAAGATAT
GCAATCTATTGTATCTATGGATCTAGATGACGATAACGATGAATTGCTCGTAGAGGCATCACCGAAACCCAAACCCGCCA
AAAAAAAGAAGGATGCAACCGAGCAATATCAGAAGCTCACACAGCTTGAACATATCGTTAAGCGACCAGATACATATATT
GGATCTGTAGAGCGGACTGAGCAACCAATGTGGGTTTTTAATTCTGAGATGGGGCAGATGGAATTTCGCAAAGTGAAATT
TGTACCTGGTCTCTACAAAATATTTGACGAAATATTGGTTAATGCTGCTGATCACAAACAAGTTGATCCTACCATGAAAT
ATATAAAAGTAAATATAGACCGCCAAAAGGGCGAAATCAGTGTTGAAAATGATGGACGAGGTATACCAGTTGAAATACAT
AAGAAAGAGAAAGTATACATACCAGAAATGATCTTCGGACATCTACTCACTGGATCTAATTATGACGACGAAGAAGAAAA
AACTACTGGAGGTCGAAACGGTTATGGTGCCAAACTCTGTAATATATTCAGTACTGAATTCACTCTCGAAACTCAAGATT
CAGCGAATGGAAAAAGGTATAAACAAACTTGGACTCAAAACATGAGTAAGATGGGTAAGGCTAGAATATCAACCTCAAAA
ACTTCGGATTTTACAAGAGTCACTTTCACACCTGACTACAAACGATTTAAAATGGATGGGATTGATGATGACTTTGAAGC
TCTTATGAAGCGTCGTGTATATGATATGGCGGGAACTGTAAAAAAAGTTAAAGTTTACTTAAATGGAACGATCATTAAAT
TAGATTTCAAAAAATATATGGAGATGTACGCCAAAGCTATTAGTCGAGAGCGTGGTATGGAGTCTTTAGAAAACGAAAAA
GTTACTGTCATTGTCGAAAATAGTGAATCCCATGAAAAGTGGGAGGTCGGATTTGCAGTCTCTGATGGATCATTTCAGCA
AGTTTCATTCGTTAATTCTATCGCTACAACTTCTGGTGGCACCCATGTCAACTATATTGCTGACCAAATTTGTGAAAAAC
TTATGGATGTTGTTAAAAAGAAAAACGCCAAAGGTGCTATTCTCAAAACTAATCAGATTCGAAATCATATCTTCTTGTTT
GTTAACTGTTTGATTGTTAATCCAGCATTTACGTCACAGACAAAGGAACAATTGACCACTAGACCAAAGCAGTTTGGTAG
CAAATGTATCTTATCGGATAAGTTTCTGAAGGAAATTTCAAAAACAGATGCAGTACAAAACATTTTGAACTTTGCACAGG
CTAAAGCCGACCAGGTTCTTGCTAAAAGTGACGGGAATAGACGTTCCCGTATGAACAATCCAAAGCTTGTCGACGCCAAT
TTAGCTGGAACTAAACGCGGTCACGAGTGTACACTTATTTTAACCGAGGGTGACTCTGCAAAGGGTCTAGCTGTGGCTGG
ACGAGCTATTTTAGATCCTGATCGTATTGGAGTTTTTCCACTTAGGGGTAAACTTCTCAACGTGAGGGACGCAACGATTG
ACCAAATTTCGAAAAATGCCGAAATACAAAATATTAAACAGTTCCTTGGACTTAAACATAAGCAAATCTATAATGAGACT
ACTGGACTACGCTACGTTCAATTTCCCAGTCTACTTAAGCTTCCGGATTTTTTTCGGGAGTTCATCACTCCTATCGTGAA
AGTTTGGAAAGGTCCAAATCCAAAGAAACCTACAAGTCAAAGATCATTCTTCACTCTACCAGAATACGAGGAATGGAGAG
AAAGACATAGTAATGATAAAGGTTGGAGACATAAATATTACAAAGGATTGGGTACTAGTTTACCTGAAGATGCACAGATC
TACTTTAGTAACCTTGATGATCACTTACGGGAGTTTGAAACTATAAAACCAGAAGAAGAAGAACTCATAGAATTGGCTTT
TTCAAAAAAGAAAGCAGATGCAAGAAAACAATGGCTTGGAAATTTTGTTCCTGGAACATATCTGGATCATTCTACAAAAA
CTCTTACTTACGATAACTTCGTAAATAAAGAACTCATTTTATTTTCAATGGCTGATAATCTCCGCTCCATTCCATCAGTC
ATAGATGGGTTCAAACCTGGGCAGCGAAAAGTGATGTTCGCTTGCTTTAAACGTAATCTTGTCCGAGATATGAAGGTTGT
TGAGTTGGCTGGTTATGTTTCTGAAAATACTGCATATCACCATGGAGAAGCTTCCATGCATCAGACAATTATAGGTCTGG
CACAGAATTTTGTAGGATCAAACAATATAAATTGTCTCGAACCAAGTGGCTCTTTTGGTAGTAGACTTGCTGGTGGTAGT
GACGCTGCTAGCCCTCGTTATATTTTTACTAGGCTTTCCCCCTTTGCCAGACGAGTTTTTCCCGCTCAGGATGAGCCAAT
CTATGAGCATAATGTCGATGACGGTCGCTCTATCGAGCCTATAATATATTGTCCTGTTGTTCCTATGGTTCTCGTCAATG
GAGCAGATGGAATTGGCACTGGATGGAGTACAACTATTCCAAACTACCACCCAATTGATATCGTCAATAATTTGAAGCGT
CGTATGGGACGACTTGATGATTCTAAAGAAGAAAAGCCATTTGAAACTATGAAACCATGGTTCCGTGGCTGGAAAGGTAA
TGTTGAGGAAGCTGGTCCTATGCGTTATAACTTAAATGGTGTTGCTCGAATATCGGCTCCTAATGAGGTTGAAATTACTG
AGTTGCCAATTCGCATGTGGACTGATGATTTCAAAGCAAAACTTGAAGATATTATTAAAGGTGAAAAGGTACCATCATTT
ATTAAGGATTATAAAGAATACAATGATCATAAGAGTGTTCATTTTATTATCCAGCTAGACGAAAAAAATACTAAACCAGA
CATTAATGAAAATCTTCTTGAAAAATTCAAGCTTCAGAAGTCTATTGCTACTTCAAATTTAGTTGCCTTTGATACAAGAG
GTCAGATTCGAAAGTATGAAAAGGTCGAAGATATTCTCGAGGAGTATTATGTATATCGCTTGGGAATGTACACAAAAAGA
AAAGCTTACTGGCTTGATAAAATCGATGTCGAATACCGAAAACTCAAAAATCAAGCAAGATTTGTCCTGGAAATCATCGA
TAATAAGCTTGTTGTTTCTAGGAAAAAAAAAACAGTATTAGTCAGTGAATTACGCCAACGTGGATATGAGGCATTTCCAA
AGGGAAAAGACTCTCAATTACCAAATAATGATAATAACGCCGAAAATGATGATGAAATAAGCTCCGAAGAGGATGGCGGT
GCCAGAGACTATGATTATTTACTTGGCCTCCCTATCTGGTCCCTAACTCAAGAGCGTGTAGATAAGCTTAAAGATCAAAT
GCTGAATAAGAAGAAAGAGCACGATGATCTAAAATTACTCAGTGAAAAGGATCTTTGGTGTAGAGATCTCGATGATTTCG
TACAAGAATGGAATAACCAATTGAAAGAGGAAGAAGAATACCAAAAACATATCCGTAATACAAATCGTCGTGTCTCTAGA
AAAATTGGAGCTGGAAAAAAGAATGCTAATGGCCGAGCTAAACCGTTAAAAGCTGATGAAGACTTCAATCCTAAGCCACG
AAAAAATAACTCAGTCAAAAGTGGACAAGTAAAGACTCAACAGAAATTCATTGATAATTTTACCAAGCCCAAGAAGGAAT
CTGAAAGCTTAAGTCCAAGGATTCCTTTATCTGTTCTTTCTGACGACGAGTTCGATGCAAAAGCCTTGATAGCACCAAAA
AATGAATCCCAGAAAATATCTCAAGAAAATAGCAAGAGTTCCAATACATTGAACTCTAGATCAAAGAGAACCACTGCTCC
AAAAACCTACGATTTTGACAGTGATGAATCTGATAGTAGTGCGCTCGAACTTGTTAATGACATTGGCGATGTCGGAAACT
TAGTGAAGGGAATAAATAGTGAGAACAAAGCAGATTCCCAGGCTCGAAATGGGCGTTTATCTTTATTCACATCTCGATCG
AGTGTAGGTCATGGATCGGCCAGTATTCTTCCCAAACTCAAGTCTAAACCTTCAAGGGGTTTTGATGAAATAGATGGAGA
AGATGATACAAATTACGAGATGCTTGCTCGATCATCACCTCAAAAAGTCAATGGTTTCGAAAGTAATCGATCATCAAAAA
AGGTTTTCAGTGATGATGAGGATGAACTTGATAAAGATCAGTCTACCCCTCCTCCAAAACTAGGTCATATGATGAAAAAT
GAAATCGATGATGAAGATGAGAGTATTTTCGTAAGGAAAGGTAATGGACGAAGTCGACCCGCCCGTGCTGCTGCAAATTC
TAAATCTAAAAAACCGATCTATATCGACTCTGATATTGAGGATACATTCGAAGATGATCCAGAAGAGTCATCGCAGTCAG
AAAATGAATCCTTTGAGAGTGATTAA
>OH_00033 maker-scaffold74-snap-gene-0.44-mRNA-1
ATGTTCGCCATTGCAACACCCGCAAAACAAACGGCAGAAGATACTATCGTAACATTGGCAAGCAGGCTGTCCTCTGCAAC
TCTTCTCGAAGATAGGCGCGCAGCAGTTTTGGGGCTTAAAAGTTTTTCATCCTCATATCCAGCAACAGTATCTAGTAATG
CTCTTCGCGGCCTCATAGGATGCTTAGATAGAGATAGACAAGATGTTGAGACCTCCTTAGCGACTTTGCAAACGCTGCTA
CAACTCTTTAATCCGAATGAAAATAGTCCTGAGGCTTCAGAGGAAATTGCGCTCTGGATTGCAGACGAATTCACTCAACA
GCAAGACTATATTACACTTCTCATCGAATTCTTAGATGTCCAAGATTTTTACTCTAAGCTCTATTCTCTTCAGCTCCTTA
CCGCCATACTTTTATCTCGGACTGAAAGAACAAAGGACCTTATATGTTCAGCACCCTTAGGAATCTCTAAATTAGTTGCT
ACTCTAGATGAAAATAAAGAAATTTTACGTAATGAAGGCTTGTCGCTACTAATTTTTTTAACACCAGACTCGATTGAGTT
ACAAAAAAGAATCGCCTTTGAGGATGCCTTTGATCGTATTTTTAATATTATCAAAATCGAGGGATCTCTCCTCCATGGAG
GTAGAACAGTGGAAGATTGTATGATTCTTCTTGCCAATCTTCTCCGACTAAATGAGTCAAACCAAACTTTCTTCAGAGAA
ACAGGCTTTATGTCCAAAGTTGCCAGTCTACTTGCTGATGCTGTAAGAGAGCAGAATGAAGAACATGAACTTGCTGAATG
GGCCAAGACGCAAATGAATAGAAACTTATATGCATTATTAGCAGTTATTCGATTATTTTTAGTCATGGGAAATACGAGTT
TGCTGGCAAACCAAGTATCTTTCTGGCAATCTGGAATTCCAAGTCAAGCTCTTAAACTAGCTTTCAGTACTTCGGGGGAA
ATTCAAATAAAGGCAGAGGCTTTAATAACCTGTGCAGACATTATTCGTGGGAACCCAAAACTTCAGGAAGAATTTGGACA
ATTACAAGTTACGTCCTTTCCACAAGAGTTACATATAGAGGGCATCAAACATCAAAATGAAAGTTGCCAAGTTTATGTAA
TAGATGGGCTGCTCGATGTTACTTTAAATAATTCTACGCTGAAGGCTTTTGATTTTAGAAATGCGGCCAGTGAGTGTATT
AAAGCCTACTTGTATAAGCATACAATTATACGACAGCACTTCCTGCGACGTGCTATTGAAGGATACATAAAAGGTGAGGA
CGATACACCAAATCTTCTTACAAATCTTCTTCAGCCTTTGGACGCACAAGCAATCGCAGATCCTTATAGAATTTGGTTTG
CAGCAGTTATTTTTTTTAATTTGATTTTTGATGACTTAAATGTTAAAAACCTGGCAACTAGCATAAGGGAAGGTGATGCT
GCAAATGGTGAAGAGGAGATAACTTGCATACAAAGTTTAACAGGAAGACTTCTTGATGCTGTGAAAAATGATGCAGATGA
ACGTATTTTGACTGGATACTTAATGCTATTATGCGGATGGCTATTTGAAGACCCAGATAGTGTGAATGACTTTCTTGGTG
AAGCCAGTCATATTCAAAGTATAGTACAAGTTGTTCTTAATACAGCTACCAACAGTTTAATAGCTCAAGGCCTATGTGCC
TTGCTTCTTGGAATATTATACGAATTTTCAACCAAAGATTCTCCTGTCCCCAGATCTACGATACACCAGGTTTTATTTTC
TCAGTTAGGCAAAGATAAGTACATCGATAGACTCTTGAAGTTAAGAAGAAATTCATTACTTAGAGACTTTGAGGTTTTGC
CTCAAAAGTTGAGTTTGGCTCCTGTGGGAGGCTTGCCAGAGGTTTTCTTTGAGAAAATATTTGTAGAATTTATAAAAGAC
AACTTTAGCCGTCTTCTCCGTTCTCTAGATCGTGACCCTGAGTATGAGGTCTCTATAATAACTAACGGGGCGCAGAAAGG
TATTTCTCGTGAGATGGTAGATTCTTTACGATCCCAGCTTGAAGAAAAAGATCGATTACTTGAAAAATATGAAGAAGATA
TAAAAATCCTGGAGAAGAGACATGATCAGGAGCAAACCGATCATCAAAGGACTAAAATAGCTGCTGAGGTAGAGCTCAAT
AGAATCAAACAAGTCAACGAATCACTAAAAGAGCATCAAAGTAAAATAACTTCCAAGCTCAATCAGGAGCATGATCAGAT
GATGCAAGGTTACAAGCGACAGCTTGAGCATTTGGCCGACACATCCAAGAAAGATCTAGAACAAGCTCAAGAAGCAATGG
AAAATAAGATTTATTCTTTACAAAATAATATAGATATTTTAAAGACGGAACTTAAACTGTCTGAGTCAAATTCTAGGGAC
CTCCAGAATGCTTATGACTTACTTAAATTGGAGGACCAAAAGAACTTAATATTAATAGAGACTTTGAATACAAAAGTTCA
AGATCTGGAGAAAAAATATAATGCATCTATCAAGAAGGCTTCCAATCTTGAAACCTCTTTGAATGAGAAGGAAAATGAAA
AGAACGTTATCCAGACCGAACTAGAGGATTTACTTATTGTCTTCACAGACGTAGAGGATAAAGTTAAAAAATATAAAGAT
AAACTTCGGGACTTGGGAGAGACTGTTTCCGATGCTGAGGATGAAGGGGATAATATAGAATGA
>OH_00034 snap-scaffold74-processed-gene-0.22-mRNA-1
ATGGCTAGATTGGTTCATCAGGTTATTAAAGAAAAAAATTCATTACCTAGTGATCTATTCGAGAGCCTAGGAAAGAAAAG
TGATCTTCTCACTTCAATTCAACTAGATGAAAAGCACAAATCTACCATTGAAGATGTTAATTCCTCACCTGAAATAGGGG
ATCCATCGATTAAAGAAGAGGATCAAAAAGTTGTTCAAGAAATAGAAAGTTTGTGCATGAATTGTCATGAAAATGGAACT
ACACGACTACTTCTCACACGTATACCTTATTTCCGCGAAATTATTCTGTCTTCTTTCTTTTGTCCGCACTGTTATTTTAA
GAATTCGGAAATCCAGGCTGCGGGTGAAATTCAACAAAAAGGGTGCAGGTATGAGCTGCGCCTAACGAGTCTTGAAGATT
TAGCACGACAAGTGGTCAAGTCAGATACATGTCGTGTTAAGTTTATAGAACTTGATATTGAAATACCACCCGGTCGTGGA
CAATTGACTAATGTGGAAGGAATACTACGTATGATACTCGAAGATCTTGAGCTTCAGCAACCTGAAAGAAAGGAGCAAAT
CCCAGATGTGTGGGCCAAAATAAATGATATTATAATTAAAGGAAACAAAATGATTGAGGGTGATAGTTTTCCCTTCAGGC
TAGAAGTAGATGATCCAGCCGGTAACTCGTGGATCGAGCCAGATCAAAAAGATGGGGTTGGGAAGTTATCTAAGGTTGAG
TATCCGCGATCGCTAGAGCAAAATCAGGCATTAGGTCTTGCGGCAGACAGCAACCTAGAGCAGTCGGTCATTTCTTCTGA
CCAGCCAACTGGATCGATTTTAAAAGACAAGGATATTATACCAGATGAAGTTTATTCTTTTCCCTCGACATGTCCTGGGT
GTTCTAAATACTGTGACACGCATATGAAGATGGTTGACATTCCGCACTTCAAACAAGTTGTTATCATGAGCACGGTATGT
GACCATTGTGGCTACCGTTCTAATGAAGTCAAGACTGGGGGAGAGGTTCCAGAGAAAGGTAAAAAAATAATTCTTACAGT
TGAAGATCCATCAGACCTTGCAAGAGATATCTTAAAGTCAGAGTCTTGTGCGTTGGAATGTCCAGAGCTAAGCCTTTCTG
TAAATCCTGGAACACTAGGAGGCAGATTTACTACTGTTGAGGGCTTGCTTTCCCAAGTTCGGGATGATCTCCATCAACAT
ATTTTTAATGTTGGAGAAAATGAAAATGATACTAGTGATTCTCTGCCCTCCGAGACAATTCATACTTGGACAAATTTCTT
CCATCAACTTGACGAGGCGATCAAAGGCAAACGCAAATTTACGGTAATCTTAACAGACCCATTAGGAGGTAGCTATGTTC
AAAATCTATGTTTGCCTCATGATGACCCCCATCTCAAGATTGAAGAATATGAAAGAACGCAAGAGGAAGAAGATGAATTG
GGGCTAACTGATATGAAGACCGAAGGCTATTTAGACACAGATCAAAATGAGGAGGAGGTTGTAGTAAATGATATTGGTTG
A
>OH_00035 maker-scaffold74-snap-gene-0.42-mRNA-1
ATGTCTCGGCCAATGCAAAAGTCTCTCTATAGAAAAGCCAGGCCAATTACACATGATATCCATCGACACTGTCATATATT
ATTTGACGAAGGACTTTACATAAACGCGCTGGACTTCCTGAACAATATTATCACCAACGGTACTGCTCGATCTGACAACC
ACGACAGATTAGTTCTAGCACCAAAACCCTTTCATATCGAATTGGCTAGTGCTGTTCTCGATGAAGAATATTCGGAAATC
GCATCTAGGTCTCTCAACTTTCTGCGAAATGTCCTTAGCATTCTGGGGCCCATCCATGCGAATTTGATCGAAGCCTTTTC
CTTCTCAATTGTTACAAAGAGCAATAATATTTTGCGAAACAAAAATTATACTTTTCTTACCACCGATGAAGACGAATTAT
GTTTGAATGACTATGACTCAGAGAGAAAGAAAGATACCGATTTGAAATGTTTCATTGCGAATCAAGGTCGCACAAGCCGA
TGCGCAAAGGATTTCTGGCATCTGGTTGGATGGTCCTTTAACTGTAGTATAAAATATCCGAAGAGATGGAAGTACCTAAA
GATATGGCTAGAATATATGTTGGATGTCTTGGAAACCGACTTTAGAGAGAGGCAACATTTCAAATGCGCCGAGAATGGAA
TAAAAGAAACCCACGAATCCAAATTATCTTCCCAATCAATCATATTATGTTATCTCTCTCAATGCCATGATAATTCAAGT
GCAGTTCGACGAATCATAAAATCGATCTTTGCAAATGGAGATAAAGATAGCTTGAAAACCTTTCCTCAAGTCTTCCCCAA
CGAGACTAAAACTCCAATAAACTTTGATATACAAGAGTTAAAAAACCAGCATCTAAATCTTTATAGAACTGATATCATAA
ATGCAGGGTTAGAAAATGAAGAAAATGATTTTGATTTGCTGCCTACTGTTAAACTGGAAGAAGACAAAGATAATATCCAG
GCCTCTACTCATACATTTAGCTCTTGCATGGGAAGCACTGAGGCTATTAATCTTCGTCAAAGACTATTAAGTTTGCTCTC
AACAGTTGCAAAATCATCCCCAAAAAGATTCATAATGTATAATGATTTACTCGTTCTCATGTACGATTTCATTCGCCCTT
TACCTATTCCTATCTTCACTCTATTCATCTCATCATCAAAATCCTCATTTATCTCCGAGATGCTACATGCTTCTTTATGT
CAAGTATTTCTCAATCACTTACTACCCAAATCAGCACTTAGTCTTAAAAATACTACTAAACTCAAAAATGTTCAAATTGA
TGATCCTCAATACATGCTTGTGTTTGAAAAATGTTACCTTCCTTTCGCTGCTTTCACATCATCATCACATGATAATGCCC
AGGTATCCATTATTTTAGAGAATCTGCTGCGCCTATTTCTGAGGAATCATAATTGCTCCATCACTCGCTCTTTCGAACGT
GCAATAGAGAACGGTATTAATGCACGAGAGGAAGGAATCAGACAGCAAAGAAAGAGGCGGGGTAGCAATACAGTGAATAG
TACCACTGATGAAGATAATGATTGGTTGAAAGCTAGTAGTTTTCGTCTACGAAACCTTCTCGCATGGTCGAATATCACAG
GTGAGAAAAAAACAGGAAAAGATTAG
>OH_00036 genemark-scaffold74-processed-gene-0.10-mRNA-1
ATGGGAGATCTGACAGGCCCGACGCGCATAAAAATTCTAGGAAAAGAAGATATTATTGTTGATTATGACATTTGGAAAAC
TTTTGTTGCCGAAGATATTATTTCAAATCTTCCTTCATCTACATACGTGTTAATCACCGATACAAATTTATCGTCCTTAT
ACGTCTCTTCGTTCAAAGATGCAGCTCAATATTATCTAAAAAAATCCAACTCGCAGGCTAGAGTTCTCTCATATGAAATA
CCACCAGGTGAAAGTTCTAAAGGACGAGATACCAAGGCTAATATTGAGGACTGGATGCTCGGAGAGAAATGTACTAGAGA
TACTGTCATTATCGCTCTTGGGGGAGGTGTCATTGGAGATTTAACTGGCTATGTGGCCGCCACTTTTATGAGAGGTGTTC
GATTTGTTCAAGTTCCAACTACCTTATTGGCTATGGTAGATTCATCAATAGGTGGTAAAACTGCTATTGACACTCCGTTG
GGAAAAAACTTGATAGGGGCGTTTTGGCAGCCCGAGAAAATATATATTGACTTAAATTTTCTTGAAACATTACCGCTACG
AGAATTTATTAATGGGATGGCAGAGGTTGTAAAGACAGCTGCAATATGGGATGAAACCGAGTTTAGGATACTTGAAGAAA
ATGCAAATCTTATTATGGCCACTATGCGTGAAAAGTCCTCAGATGCAAAAACACGTTTAACCCCGATAAAAAGCTTATTG
AAAAAAATTGTGATCGGTTCAGCACGTGTGAAAGCAGAGGTAGTATCTAACGATGAGCGAGAGTCAGGACTTCGAAATCT
ACTAAACTTCGGACACTCAATAGGACATGCATATGAAGCACTCCTCACACCCCAGGTGCTACATGGCGAGGCTGTAGCTA
TTGGAATGGTCAAAGAGGCCGAGCTCTCTCGCTTTCTTGGAATTTTGAAGCCTAGTGCTGTAGCGCGTCTATCAAAATGT
ATTTCAGCTTATGGTCTACCAATAAGTTTAAGTGATAACCATATTAAGAAAATAACTGCCCAAAAATGGTGTCCTGTAGA
TATTTTATTGCAAAAAATGGCTATCGATAAAAAAAATGACGGAAAAAAAAAGAAGATTGTTCTTCTTTCTGCTATTGGAA
AGACTCATGAACCTAGAGCTTCCATAGTTGGGGACCATGCAATCAGAATTATACTGTGTGATGGAATAGAGGTGATACCT
GGAATGCCAAAAGATCTAAGATCAGAAGTATTACCTCCAGGATCAAAGAGTATATCAAATCGAGCAATAGTTCTTGCAGC
TTTAGGTGCTGGCACCTGCCGCATAAAAAACTTACTTCATTCTGATGATACTGAATTTATGCTTTCTGCAATCGCTAAAC
TTGGTGGTGCTTTGTACTCTTGGGAAGATGCTGGCGATACGCTAGTGATTCAAGGAAAGAAAGGTGAATTTTATGCTAGT
CCTTCAGAAATATATATCGGGAATGCAGGGACAGCATCACGTTTTTTGACTTCCATCTTAACCCTCTGTCAGGCTTCCGA
AGTCTTATTCACCGTGCTCACAGGTAATGCACGAATGAAGAAAAGACCAATTGGGCCGCTTGTAGATTCTCTTCGAATAA
ATGGAGCCAAAATAGATTACCTTGGTATTGAAAATAGCCTACCACTAAAAATTTCTGCTACTGGATTTAACGGTGGCCTG
ATTGAGCTAACGGCTGCCATATCTTCCCAATATGTATCTTCACTTTTAATGTGTGCACCTTATGCTAAGAAGCCTGTCAC
ATTAAAACTAGTTGGCGGAAAACCTATTTCTCAGCCATATATCGATATGACTATAGCAATGATGTCGACTTTTGGAATAG
TCGTGACTCGATCTACGACAGAAGAAAACACTTACCATATCCCCCAGGGCATTTACAAAAATCCAGCTGAGTATGAAGTC
GAAAGTGATGCCAGTTCCGCAACCTATCCTTTAGCGGTAGCAGCTATATCTGGAACAACTTGTACAGTGCAAAATATAGG
ATCGAAATCACTACAAGGAGATGCTTGTTTTGCCACTAAGGTTCTGCGACCTATGGGTTGTGAAGTTGTCCAAACAGAAT
ACTCTACAACTGTTACTGGGCCCAAATCTAGTAGCTTAATAGCTTTAGATGAGATTGATATGGAATCTATGACAGACGCA
TTCTTAACAGCCTCTGCAATTGCTGCAGTCGCAAAAGGGACTACAAGAATATGTGGGATTGCTAATCAGAGAGTCAAGGA
GTGTAATCGAATTGCCGCAATGAAAGGCCAGCTCGAAAAATTTGGGGTAACTTGTCGTGAGTTCGAAGACGGAATTGAAA
TAGATGGGCGACCAGCCAATTCTTTGAAAACTCCTTTGGATGGAGTTGAGTGCTATGATGATCATCGTGTTGCAATGAGC
TTTAGCGTATTATCAATAGTTGCACCTCTACCTGTCCTCATAAAAGAGCGTGAATGTGTTGGAAAAACATGGCCTGGATG
GTGGGATGTTCTATCTTTATCATTTCAAGTAGGCTTAAGAGGTAAAGAAATCAGACCTGAGTTAGTAAAACAACACAATA
ATGATAACTTGGCCAATCCAACTATTGTCTTTATTGGAATGCGATGTGCTGGTAAGACAACTCTTGGTAAAAGAGCAAGT
CTCATTTTACAAAGGCCATTTATTGATCTGGATGAAGAATTTGAGCGAATCAATAATTGCAAGATTTCTAACTTGGTCCA
AACCCAAGGTTGGGAGAGTTTTAGAAAAGCTGAGAGATTATTATTCGAGAAAACTATAGCTGAAAAGCAACAAGGATACA
TCATTTCATGTGGTGGCGGATTGTTAGAGACACCACAATGTCGAGAATTATTAGTTCAACATAAAAAAATTGGTGGTATC
GTTATTTATGTGTATCGAGATATTCATGAGATCATACAAGATATACAAAGTGATGAAACACGAGCAAAGTACTCTGAGCG
TATAATGGATATTTATTTGCGGCGTTTGCCTTGGTTTGAGGAATGTAGTAACTTCCAATTTATCAATGTTTATAACAATA
ATGTCAGTGAAGATTTGACCACTAAAGATCTTTTCTCTCGATTATTAACCTTCATACTCAACAAAGGCGCAAATACTCAT
CTCGAAGAAATGATGAGAAAGTCTTTTTCATTTTTTGTATCTTTAACTATCCCAGACGTATCCATTGGGATAAATTTAGT
ACGGCAAGCTGCAGTAGGATCAAATGCTGTTGAGCTTCGCGTTGATTTGCTACACGATCCCGACAGAGATGATAGAATCC
CAACGATCGACTTCCTCACAAAGCAAGTCACTATATTGAGATCGCAGACGAATTTACCTATGATTTTTACCATTCGTACA
ATTAATCAAGGTGGAAGGTTCCCAGATGATGCCTATGAAGAAGCCCTGAGGCTCTACAAATGGGCAATTAAGTTAGGTTG
CGAGTATATTGACCTGGAGATTTCATTTCCTGATTCTCTAGTACAGGAAGTTTCAGAAACGAAAGGATTTTCCAAGATAA
TTGCTTCGTACCATGACGTAAGTGGTAAATTATCTTGGAAAAATGGATCTTGGATTCCATTTTACAATAGAGCTCTTGAA
TTAGGTGACATTATTAAACTCATTAGTATTGCCAATCGCATGGAGGATAACTTCGATCTCTTCAAATTCAAGACATCTAT
GGCTCAAGCACATCCTTCCGTTCCTCTGATCGCCTTAAATATGGGCGCTAATGGCCAGCTTAGCCGAATATTAAATAAAT
TTATGACACCCGTTTCACATCCAGCTCTACCTTCAAAAGCTGCACCTGGTCAATTATCAGCTACTCAAATACGTCAAGGG
TTGACTCTATTGGCTGAGATTCAACCAAAGTCATTTTTTCTTTTCGGTAAACCAATATCAGCGTCAAGGTCTCCAGCTCT
ACATAATACTCTATTTCAAAAGTTTGGGCTTCCTCATGAATACTCACTAATGGAAACGGATAATGTTGATGATTTAAGAG
CTATAATTCGATCCTCGTCATTTGGTGGTGCATCAGTCACCATTCCAATAAAGATCGATATAATCCCTCTTCTTGATCAA
ATCACAGAATCGGCTCGTATAATTGGTGCAGTTAATACGATTATACCAATTAGGGCTGAAGATTCTGGGAAAATCAGACT
TGTTGGTGACAATACAGACTGGCTCGGAATGATGCACTTAATAGTTGTACTGTCGTCTAAAACGTCGCTATCAACATCTC
ATTTAATTCGTACACGGGAAGGATCACCTCTAGCTAGTCCTATGAGTATTTCTCAAGCAGAAACTCCTGTGGCTAGAACC
TCTAGTTATGCTCATAATAGCAATAAGAGTGCACTTGTAATTGGAGCCGGTGGAACTGCTCGAGCAGCTATTTATGCACT
TAAATCTCTAGGTTATTCCCCAATATATGTTGTTTCTCTTGCGCTCGAACCACCAAAACAGCAAGATCTCCGAATTTTTG
TTGAAATGGCCTATAAACCTAGTGTTACGCCCTTAATGGAAATGGCACAAGATGCGGGTTGGAAAACAGTTTCTGGTCTT
GAAGTTCTCTGCGCCCAGGGCATGTATCAGTTTCAGAAATGGACCGATATTGAGCCATTGTATGAAGATTGTCGAATGGC
TATTTTAATATAA
>OH_00037 snap-scaffold74-processed-gene-0.31-mRNA-1
ATGGGAACCTCTGATCTAGCCGAGAAATTGCTCTGCTTGAATCGAGATGACCCTTCACTTGAAGGCTTGCGTAAATTAGC
TAACGATAACTCTAGTGGCTATTTCCAGCTGAGAGATGGAATACTCTTATTTAAGAATGATCGCCTGGTAGTACCCGATG
TCGAAAATATACGGACCTCAATTGTAAAAGAAGCTCATGACCAACCATCAACGGCACATCCTGGAGCGAAGAAGACTCTT
CAATTGGTAGCTCCAAGATATTATTGGAAGGGAATGAAAAGTTTTATAGCACAATTCGTTAATAACTGCCATAAATGTAG
GCGATCTCATATCAATCACGATAAAACACCTGGTTTTTTACATTGTCTTCTAGTACCTAGCTACCCATGGCAGCATATAT
GTATGGACTGTAAAGAAATGCCCGAGGATGTTAATAGGTTTAACATGGTCGTAGTTTTCATTGACCGTCTAAATAATTGG
AGTTCATTATTGCCTCTTATGGATTTTGCTCAACTGGCCCTTCATCACGATAGCATAAATATTTCTCCATTCGAATTACT
ATTTGGTCGCTTACCACGCCTAAGTATCGACTGGAAAGCTCCCTCGAAGCCAGAGAATGCTCGGGAAGTCCTAGCACAAA
ATGATGCAAAAGAATTCGCTCACAGAATACAAGAGGCTTGGATATGGGCCAAAGAAAATATGGGAAAAGCTCAGCTAAAA
AAGCAAAAAGATGTCAACTCCCACCGTAGACAACCCAATTTTGATGTCGGTGATAAGGTATGGCTGAACGCAAGAAATGT
CCCCTTGGACTGTCCTCACAGAAAACTTGGCCATCAAAATATGGGGCCATATATAATTAAAAGTCGAATTGGTTGGTCAT
ACGAATTAGAATTACTAGAAAATCTAAAACATATTCATTCTGTCTTCCACGCTAAATTATTGAGGAAAGACCCCAATAAC
CCTGTCCCCGGACAAATACAGCCTGATCCTGAAGAACTCCATATTATTCCTGGAGAAAGAGAATTTGCTGTAGAGTCAAT
AAGAGCTGTTAAATTAGTTCGAGGAAAACTGAAATATCGGGCAAATTGGCTTGGCTGTGATGAAGACCCTGTATACTATC
CAGCGAGTAATTTTATGTACTCTCCCCACCTACTTAGGAAATTTCACAAACAATATCCAGCACAACCAGGCCCTCCAGCT
AACCTGCCGCTGTGGATTAAAGCTTTCGAAAATGGTCAGGATGATTATTCTAATTTAGAAGACGATTCTGCAATGAATAA
GAGGCTGAGGACGGCCTTCTTTAGTGAGGGGGATATTGTGACGCACCGTCCCAGATGA
>OH_00038 snap-scaffold74-processed-gene-0.25-mRNA-1
ATGTTAGCTTCTATGCCGAACCTTTGCGATCAATTCTACGAGCTCAGCCCTCAGTTTGACTCTCGATTTTCTACGAACAC
CAATACTACCGAGTTCGAAAAACCAAAGAATCAAGTCCAAAATCAACAGTTACCAAATTCACAGTGGCAGGCCTCACATC
CATATTCTCGTTCTATCAACATCTATACACATACCAATAACCAAGCGCCTTTCAGTTGCTTTCCTCCACTACTTTCATAT
TTTTCTCCGAACCCAACAGTCCTGCCGATGCAGAGCAATAACATTCAAGCCTATAATTTTGGAAATAACCAGGAAGTTCC
GAGAACTTTGATAAGCCCCCACAATAGGGCATCATCACTTTCATCATTGGGTTCAGCTGGTCCTGAATCACCCTATACAA
CCACTATCTCGCCTCCATATATTATGGGAGAGTTTGATTTAAATGATTTATGTCCTTTCCCTACCCATGAAATTTTCAGT
CCTGTAGATCAGAGCAAGCAACAACAGGAACAACAGCATCAACGGCAGCGGCAGCAAACTGTAGGCCATAGTAGTTGTTT
TCCATTTCCAATGTCTATTATAGATCAGGAGGTGGAGTGTGCCCCACAGCCGTACATATTTAACGACGTACACTTAAATC
AACGTCCTAACGAAGTGTCAACGCCTCAGCCCTTAATAGAGTCAAGAAGTGGCAATTATGAGCCTGAGGCGAAAAAATTA
GAGCTACAGAAGCCTGCCAAGGTATCTGCAAGTACAGGAACTTATACCTGCACTTATCATGGCTGTACTCTTCGGTTCGA
CACGCCAGCAAGACTTCAACGTCATAAGCGAGAGGGCCATCGAAGTTCATCAGCAGCTGCCGTGGCAGCATCTACACTTA
GTGGTCTAGGTTGTCATGGCATGACATCATTAGCGCACCGTAACTCTCAAGCAGGTCCTCATAAAATTGGCTTAGTGTGA
>OH_00039 snap-scaffold74-processed-gene-0.21-mRNA-1
ATGACAGCTAAAGAGGTATCAGCACGGATATGTTTTCTTAATGAATCAGCTCATCTCTTATTTGAAAGTGCACCGGAGAC
GTCACGATATCTCATGACCAAGCGCAACAAGTTTGCCCTAGATAATAATGTAGATATAGCAGAAACAAAACTGTCTAAAA
CATGCAATGCATGTGGTACATTAATGGTAATTGGATGGCAGGGAGCCATATCTATTGATTCAGGAATACCCAAGAGACAG
AAGAAGCTGCGAAAAAAAACTCGTCAATACCTAGGCCCTCGATTGAGAACTGTGAAGGAACGAAAATCTTTGAGAATATC
AACTCTACCGACCGAAAATCGCCCCAATGATTGTGAACCGAGGCCAAATACTCAAAGTAATTCCATGCCAGCTTCGAGCT
CTCGAAAGCGTAGAGGAAATAAAAAAAACACATTAGAAACCCTGATACAGCAGAAGCGTAAACCCCAAACATCTTTAGCT
GGGTTTGATTTAATGGATTTCTTGAAGAAAGTGTGA
>OH_00040 maker-scaffold74-snap-gene-0.43-mRNA-1
ATGTATGTCACATTTGGTTCAGACGGCATAGGACAGATATCTACTCATATAGATGGCAAGGGAAAGCATACAGCAAATGA
ACGCGACCCAATTTTGCCAAACTTATATACTCAGCTCTCTTATCACGTCAATATAAATTTCCCTCATCATTCAAACAACG
TTCTAGCAGATGCCCCTTCATTAGCTGACGCTTTTGAGTCTCAAAGAGGAAGGGCTGCCTCGTACGGTGCAGATCGTTCT
AACCTTTCTCAAAAGTCAATGGCACAAGTCTCTCGAAACGATTACTTTCGATGGGAACAAATACTCTCCTTTAAGTGA
>OH_00041 snap-scaffold74-processed-gene-0.20-mRNA-1
ATGTCTACGACGTCAACTCCAGAAGTACCTGACGTACCTCGTGAGAGCCTTGTGCTTGATATTCAGCCACAATCCATCAA
TTTCTCCGGGACCTCTTCCTCTCTCAAGCGTCAGTATCAAGTTACCCTCGACTTATATGATGAAATCAACGTAGACGAAA
CTAAGATTAATCATACCGCGAAAAACCTTGAATTAGTACTACGAAAAAAACAGCTCAAAGAAGAATACTGGCCACGTCTC
ATCAAAGATAGTAAAAAACTTCATTTTCTAAAGACGGATTTCGATAAGTGGGTTGATGAAGATGAGCAGAACGGAATTCC
CGAAGATGATCTTGGTGAGTGTTTGACCAACTTGGTTGCAGAAGAGTGTTAA
>OH_00042 genemark-scaffold74-processed-gene-0.8-mRNA-1
ATGGCAGCATCAAATTCCTTGGTGGAGAACTTGCTTAAAATAGGAATGACGATTGATCGAGCATTAGCATGGGGACAATC
TGAGGGTCTGAACTTTGACCCCCAAAAATCTGATCTTATTCATTTCAGTAGGCGAAACCGGGACAAACATAATAACCCCC
CTTTTGCCACAACCGAAATCAGGTTTCTTGCCTTATACGGCGGCAACATAACATCATTCGATTCTCCTGTTCGGCATTTA
CCTGGTGCTAGTCTCTCTATTTCTGAGAGTTTCCTTAATGTTGGGCCCGTACAACTATTGGAAACTAACTAA
>OH_00043 maker-scaffold74-snap-gene-0.51-mRNA-1
ATGGGAAACTCTCAGGATATGCTTAGTATTACCACTACTAACTATGTGGAATCATGGAATTTTACCCTAAAGGAATCATA
TCTAAGAGAGCACAGAAAGCGTCGCAGTGATGAGCTTGCTTATGCTTTGCTCCAGAAAGTCTTACCGGACTTTAGGAGGA
AAGTAATCCGAGTCCTCTTAGGCTTTGATCGAAGATCGGATTCCAAGATTGAAAAACAACAGCGCGAAAATTGTAAGGCC
TTGACCGATGAAGAAGCCAAAAGTCTCGTGCTTCGCGAAGCTGTTCCTAAAGAAGATGGTGAGTACTTGGAAATTATCTT
CGTTCATTCTCAATTCTGA
>OH_00044 maker-scaffold74-snap-gene-0.49-mRNA-1
ATGGCAGAATTGCCAGACTTTCCTATGACCGTATGCAGAAATTCCAGCCTTGTCATAACATTACTGGATCGGCTTGCTGA
TAGACTTCCTCATCGCACGGGATCTCCTCCGAATGTATTTTGTCGGGAAGAGATCGTTATTCTCACTCGTGCCACGCTGG
TCGGAATTAGTGCTTCTTGCATTACTATCGTCATAAACAGCCTTGTCCAAGTCCTCGAAGATCTTAGAAGCTTTTATAAA
GAAATAAACACGCATCCTATCCACGTTCTTCAGTCGGAACTATATATCCTAGAGCTACTTGCAGATTGTTGCTCTGCACA
TTGGACACATGTGTGTATGCCAGAAAACGATGAAAATGGAGCCCAGGGAACTAGCACACAAGTTTCCAACTTATATCCAA
TATCTTCTCACAAGACCACCTCAAAACCTTTCTTCAATCACAAAAAATCATATCAGAATGCGATTAATTTGCTAGAGCAG
TCTCCGAAGATATTAGATGATGAATTGGCGAGGAGGCTAATAGATGCTGTAAAAGTTTTCTACCGACCCATTGCTGAAAG
CTCAGGTCTACCATCTGCAAATATTCTCGATGAAATTTTGAGCACTCCAACTGATCGTTCTGGCTCGGAGTTTAGGAGTG
TTATCATAAATAGTACAAATGCAACTGATGCTTCACAGCTATTACTTATTAGTAGTAGCTCAGTGGAGTCTTACACACGA
GAAATATTAGAATACGCTTCTATTTGTAATTGGCCACGAGTACTAGAGTATTTCAAACTCGTCTTTCAGCAAGCGGCTTA
TTTAACTTCTGGTAACTTACCTCTATCAAGCATTTCACTTAGCGAAGAAAAAAATGTGCTAGTATCTATGCGACTGATAA
CTTCGCTTTGGGTGGATAGTAATAAATTAAGCATCATCATTCAAGAGATTTGTAGTATCTTCTTACACCTTCAAAAGTCA
TTTCAGATAACAGTAGTTACAGTTCTACCTCTGCTAATCACCCGATGGCTAGAAAACAATCCTGAGGAGTTTGTTGAGCT
TCATGAAAGACACCAGCGTTTGGATGGCGGAGTAGAGACTCTTTTCGATATGGCAAACACAGTTTTTGATAGCAGCCGGC
GGAAAAATTTACTTTACCCATTTTTAACATGCATATTATTACTGCAGCCAGAAATCTTCGAAGTTGCAAGTAACATGAGG
GAGGCTAAAAGTAGCAGTATTTCGAAAAAAGTGTCTTTTCTTGAGACACTTAGGAAGTCATTAAGAAATAGGAATGAAAC
TGCTATCTACTGTTTAACATGCATACTAAGTGTAGCAAGACATTTCCGTGTCAACTCTGAGTCTGCACTTCTCAGTTACG
CTCTCGATGTACAAGAAGAAGTTCAGGAGGCTGTCTTCAAGCGCTACTCTAATTTGGATGTTACCCTAATGACTGCAACA
TTTGTAACGCTAACGCATTTGAATTCTTCAAGCTGTGAGGAAACTCTTGCTCCCCTCTGCCTAGCTATAAATGCTCCACA
AGAATACAAAATTGTCTTTGTTTCTGCCTGTATGCATCTGATTAAACAAAAGAATTTTGAAGATTATTTACCACTATTTG
TGAAAGCTTCCGAATTCATTAGACTGCAGCTTAAGTTATGTATTGTAAGAAGAAATGATACAAATTTAGACGAGCAAAAT
AAAGTTGGTAGACCTACCGAAAGTAATATTTCGTTAGATATGATTCGTTGTATTATGGAGTTTCTAGATATTTCACCTCT
TATACTTTTTATAGGCTCTCCACCTATTGGTCCAGAATGGTTTAAATACTTTGAAGAAACTTTTGGCTTATTTGCACCCT
TTCTCATATTTGAAGATGAAAATATAAGGTATCTTGCTCACTCGATTTCTCTCAAGCTAATGGGAGACGGAACTCGGTCA
ATTTGGAAGAGAAGTAAGGGATTCGCAAATCGAATGTTGAGGTACAATTTCTGGAAGTCATCTTCCATTGTATTGATTGC
TGTTTCTGAACAGCTTGAAAGCCAAAGTGATAAAAAGGCAGGTCTAACTTTCATGTATGATTATCTAGAAATCAGATTGA
ATCTGATAAAATCGGTTACAGAACTTTCACGAGTTGCTGAGGATATGCCCGAACGTGCTATGGCGTGTACAAAGATTGAG
ACTGCATTACTTGTTTCCCTCTGTTCCTCTGACTTATCAGTATGTCAGCTTGTGTCCAAGTGTATATCTCTCTTTTGTGA
GGAAGCTCGTTTGACCGAAGAAGCATCTGGATCTGCAAAAGGCTTACTACCTACACTCCATAATATCGATATTTATAAAG
AGATTTCTGCTAGAGATTTTCGCTTCACTGGTCTTGTAGCATTTCAGAAACGCGTAAGAGGACTTCTTCAAAGGATTCAG
TACCCAACAGTAGGTATATTGAGAGCATGGGAATTATCTTTTAACTCCTGGCTCGTAATATCGAGACAGATATTTTCACA
ATCTCCAGAAACATTAGGAGAAAAATCTCTAACAGAGTGGCGTAATTATTCTGGTTTACTTGCATCCTTAGCTGGTGCAT
GTATATCTGATCGGATTTCACCATTTGAAGAGCCCCCTTCAAATGGTCTACCATGGATTGATATTGTGACTTCGGAGAAA
GGTGACACCCTTCTTTCCAGATATTTGGAGCAGAGTATTCATCTGTTGTCAAGTGTTAATGTTAGGATTCGAGAAGCAGT
TCGGGAATCACTGTCTACTGAGCTTGGCATTAAACTATACGTTCCATTATTTCATAAACTAGAGTCAGTTCTTGAGGCTC
TCTTTGATAGTACTCGGACCAACACATTCTTTACTTCTGAATCTCGTATTCTATTTGCAGAACAGGCTGCTTCGCTCCTA
AATAGCATTGTGGATCGGCTTGGAGGTCTTGCCGAAATCAGTGGAGCATTATCCATCAATATTGGTCTTCTTACCCTAAA
ATTCGCAAGATTTCTTGACGAAATTCCCAATGGGGTAGGCACATTACGTGTCAAGATCAAAATATGTCAATTGTGCGTAA
CTATCTCTCAGAAAAAAGAACTTCTACACCTTCGACATGATGCTCGAATTCGTAATCAACTATTGGAAGTAATTTTCAAC
TGGGTTTCTCGGCCTAGCTCCCCTAAAGATTCTATTGTGACTACTGGTAATCGATATGATGAGTTGATATGTGTCACAAG
AGATTTAGGAAGAGCTTCCTTGAAAGCGCTCGTGTCATTGACCCATCGGTTACCTTTACAGCCAGCTGAAGGCCAGACAG
ATGCCGATGCAAGTGACTCAAAGTCTCAAATGTTTCATACCTATTTCAACAGATTTCTTTCTTTACTCAAATTTGAATTT
GCGGAGCCTGGAAAAAATGATGGACGACTATCAACCGTAGTTATTGAAGAATTGACAAAGACTCCAGATCTTGCCATTAG
TGCCTTGTCTAATCTTCTAAGTGCTAATATTGATGTTGGACTAAAGCATTCACTAAGTATCGGATATCACGAAGATCCTG
TTATTCGAATGGCGTTTATAAAGGTATTATGTAATATATTAATGCAAGGCACAGAATTCAGTAGCCTATCGGATGCTTCT
ATTAATGAAAGGTACTATGAATTACTAGACTTAGTTACTGATAATATGTCATTGATCATAGCATTGTGTGACTCATGCCC
TAGTAATGAGGTTGATGAAATGACAATATGTCTTCTCAACATATTTGAGTCGAGAGGTCTAGGCTTTACGTTATTAGAGG
CACTCATTGAACACGAAGTAGCAGAGACTGAAAATGAAGCAGAGTTATTGAGACGAAATTGCGTCGCAACAAAAATTCTC
TCTATATATGGAAAGTGGAAAGGAGCTCTATACCTTAAGTTGACGCTTCAGAAAGTTCTGAAGCGTTTAATTCTAACGTC
CCAAGATTTAGACCTAGAACTTGATCCTGCCAGGACAGTGTCTCCCGAGGAACTCCAAAAGAATGCTTTGCAGTTACGAG
TCGTCACAAAAGTTTTTATAGACGATATATGTAATTCAACGGCTCATATTCCTGTTTCTTTTAGAAAAATATGTAGCATA
ATATCCTCTGCTGTAATGAAACGTTTTCCAGAGGCTAAATTCACGGCAGTTGGGGCATTTATTTTTCTACGATTTTTCTG
CCCAGCCATTGTAGCTCCAGACGCCGAAGGTCTAATAGACTCACCCCCTTCGAAAGAAATGAGACGTGGACTTCTTCTCA
TAGCGAAAATAGTTCAGAATCTCGCCAATAATGTTTTATTTGGTGCCAAAGAACCATACATGTTTCCACTGAATGATTTT
CTTACTCAAAATATATACAGAGTTACAACTTTTCTACGAGAGATTTCGGTCCCGCCAGGTACAATAGAGACTGAAATCGA
AGCTGAATCTTTTGACTTTGGCTCAAGTGTTGCTTTGCATAGATTCCTATATGATAACTGGGATCATGTCAGAGAAAAAA
TCGGTCTCCTCGAACGGAAAGGGTTAATAACCACATCAACAGATTCTGGGAAAGCAAAGGAGCCAATGTCTGAAGCGCTT
CGGAGATTAATAACGAATCTTGGGCCTCCGCCAATGGATGTATCATGGAATCGCCCAGCAATTTCTTTAAATAGCCCTGT
ATCATATTCACGTTTTCAACATTTTATGCTCCAAAACGCTGGGAGAAATACTGAATCCCTGGTATCAACCCGTGCATTAT
ATGATGGAGGTGAAAGCAAAGATGGTCTCCCAATGATTTGCATTATACTACGTAATTTTGATACGGAGAATCTAGACTTC
GAGCTATTATTATTTGGATTTCTAAAAACTGCAAGTCGTATGTGGCATAGAAACTTTGGTATTCTAGTTGATGTCACTCG
ATATAATGGTCTAAATGAACCACAAGACTCGCTATTCCGAAAACTCGATCTTTTAACCCCCACTGAGCTTTCCAAACAAC
TTTCTAAGATATACATCTATAATATAAATAGTGTTTTTAGGAAATGTTTCCGAAAGATGCTGAGACTTACCTCTAAAAAC
GAAAGCAGTGCACTTCATCCCAAAAACGTTGAGTACCACCTTATTGGCAGTCTTCAAGATCTCCAACTTCATTTTCATCT
CAGTCAAATACACCTTCCCAAGGAAACTATTAGTGTTGTTACTGATACAAGATATGTATTTCAACCAGTTATGAGACTTT
CGAGAACTAGAGGAAAAATTGAGGTTGTGCTCAAAGTCGGCGATCGATACGTGCAGGTACGAACAATAAAGAAGCAAGAT
ATTGTTCCTGGTCTCCGCTTACAGGCTAATATCAACGATATATTTCCATTATCTGATGTTGATGAGGCGCCGACCTCTAT
TCAAACCGAAGATGATTCTGCATTTGGCCTTCGAACAGAAAATGGCAAGATTGTAATGTATTTTACCAGTCCTAGAAAGC
CTGATATACTCCAAGCCATCAGGGGGGCTAGAAGAAAACATGGTAAAGATTTAAATAGAACTGTATCTATTGAGCGTCTT
CTAAAACCTCAAGATGTTCCTGGAACTCTTCTAAATATTGCCCTAATGAATATGGCTGGATCTGATGAGCTTCTTCGACT
TGCGTCTTACGATCTTCTCTGCTCACTTTGCCGGGCATTCAAATTTGCTGCTGACTCTAAATTTCTAAGTACAAAAGGTC
TCTGTGTCCCTAGGAATCCCTCTCACTTTGTAATTGATATCAGTCAACAACTTGCACAGTTGGAATCTCAACTTACAGCT
GATTTTCTAAATGAATTTTTTGTTGGTTGGGAAAGTTTTCCTTCTTCACAGAGACCCTTAAGCCTTGCGTACATGGCGCC
ATGGATTCCAGGATTAAGAAGTGGCTTGATACCTAGCGATCCAGATAGTGATAAAGCACGAGATAAAGTTGCTTCAATAT
TTCGAAAACTTATTGACGTCGCATTATCTGATCATGCTTTAAGTACCACATTAGAGCAATGTGTATGGCCAGCAATAAGT
CGCGATGAAACTTGTGTAGACATTTTCTTTGAAGAAATTATCAAAGCATCTCATGGATTTGGCTTTGACGATGAACGTAC
AGAAATTCTAGGTTCTATACTAAGTTCCATCGGTACTATAAGTATTCGTGGAAAATTAATATCACGACTGAGAAAAGCTT
TAAATCGAACAATTTTAAGACCCACAAGACAGTTATCTGAGAATTCTGCTTGGTCAGAAATTTGTGTCCTTCTTCGACTG
TGCCTCTCAACATCTTTTGATAGCGGTGTTCAATCTCAAATTTACCTTCCCGAAATATTTTATTTGATCACAATGCTTGC
TAACACTGGATCTGCCGATGTCCGATTAACAGTACATCGCTTGCTCATTAACACTATACATTCAATGTGCAGTACATTTC
CACTAGAAGAAAGCAAACTTGTAAGATTGCGAGCCTTACTCATTTCATTATCTGAAACAAAGAACAGTTCTTTGTTCAAC
CTTTCGGCGCGAGACGGCTCTTCTACCGCTGCAGTACAAGAATTTAATATTTCGATTCTCCTTGCAACTGAGAATTTAGT
TAAGCTATTAGCAGAAGTTAGCATTATCGCTGCTCCATCTATAGATATGTCTAATGCTTGGCAATCTCGATGGATGAGTT
TAGTTGCCAGCACGGCTTTTCAAAGTAATCCTTCCATTCAGCCTCGCGCGTTCGTTGTCATTGGCTGTTTGGCGCGTGAA
AATGTGGATGATGATTTTCTTTATCAGGTTTTAGTAGCTTTAAGGAGTGGCATTTCTCGATATGTAGAGGAGAATGAATG
TGAAATGCTCATTTCTATAGTTACAGCTTTAACAAAGATGATGGAAAAACTTCCCGCTGAATCACGTTACGGCCTACAAC
TATTTTGGCTTGCTTTATCATTAGTCCGGTTAATACCATTAGCTCTTTTCAATTATATAGCTCCATTTCTGGATGCGACA
CTGAGTAATCTTTCATCAACAGGCGAATTCAAAGGGGGGCGAATGGTTGTTAACTTATTACAGGGAAGGCTCCCACTTGG
AGATGCTGCACTACAATTGGATGATCTATATGGTATCCACTTTACTATGGAAAATTTTCACTTTGCAATATGTGCCTCTC
TTGTAAAGGGTCTTGCTAATCCAATCACTAGACCGACGGCTCTTCGAATCCTACGGAAGTTTTTAGAGGTCACAAATTTG
AGTGTAATTGAAGAGTCGAAAGCTATAAGAGATCAGGCATGTATGCCGTATTTATGTATTTTGATATCGCGGGCGATAAA
TACTGAAGAGGTAAAAGAAACTATTTGGCTTGCAGGTTGTTCAAAGACGGAAGAATTGTATAACCATTTTGAAATATCCG
ATATGATAAATTTTGATCTTGTAAAAGATAAGGAGTTGCTTTTAAACGCCTCCATAAGTATAGTCGACTTCGACTACTTG
GAAGATGTTGTACGTAATCGATGTATGATCTGGCTGAATAAGATTGCTGTTAAACGTCCGGCAGTGATACTGCATTTATG
TGGACGTGTCACTGAAATTCTCAACAATATTTTGATTTCATGTCAAAATGTGGCAACATTAGAGTCAGCAAACCAGCTAT
TGCGGACATTAACTTCAAATCCCAAGTTTTCTAGTAGTATTGACACTACAGAAATGCTACAGGAAGTTCTTGACGGTATT
GGGTTTGGTGGCCTATGGCGGTCATCCACATTTCATGTTGTCAACGAGAATGGACATCAATGTACTGTTTTGACTGACAG
ATTGATTCAGTTAAGTAAACGCTCCATTGAAGAAAAGAAGATTTCTACTATTGATACCCATATAATTTAA
>OH_00045 maker-scaffold74-snap-gene-0.50-mRNA-1
ATGGGAGTGCCAGCTCTCTTTCGCTGGCTTAGTCAAAAATATCCAAAGATAGTCTCTCCAGTTATTGAGGAACAGCCACG
AAATATAGATGGACAATTAATCCCAGTTGACTCTCGAGGACCAAACCCTAATGGAGAAGAGTTTGATAATTTGTATCTTG
ATATGAACGGTATAGTTCATCCATGCTCGCACCCTGAAGATGGACCAGTACCAAAAAATGAGGATGAAATGATGATGGCT
ATCTTCAAGTACACAGATAGGGTCGTAAATATGGTGCGGCCACGGAAACTACTTATGATTGCCATTGATGGCGTTGCCCC
AAGAGCTAAAATGAATCAACAACGCTCCCGAAGATTTCGATCTGCTAAGGAGGCAAAAGAAAAAGCAGATGATAAGGCAG
AGTTTGTTAAATTGCTTAAGTCACAGGGTAGTAATATTGAAAATTCTGAAGTAAAGATAGCTTGGGACTCTAATGAAATC
ACACCTGGTACACCATTTATGGACATTCTTGCTGCCAGCCTTAGGTATTGGATTGCTTACAAATTAAATACTGATTTGGC
TTGGGCGAATTTAAAAGTCATTATTTCTGATTCCACTGTGCCAGGTGAAGGTGAACACAAAATAATGGAGTTTATTAGAT
CCCAACGGTCATCTCCTCATCACAACCCTAATACTAGACACGTAATGTATGGCCTGGATGCAGATTTAATTATGTTAGGG
CTCGGGACCCATGAACCTTATTTCCGTGTACTGCGTGAAGATGTATTTGCCCAAGATTCTAAACCTCGAGTATGCAAGTT
GTGTAACCAGGCAGGCCATGAGGCCAGGGAATGTACTGGAGCACCAAAAATAAAGGCCGGAGAATTTGACGAAAAAGAAA
ATGCTCCACACATTAAGCCATATATCTGGCTACATGTCTCCATTTTAAGAGAATACCTCGCAGCTGAACTTTTTATCCCA
AATCAGCCATTTAAGTTTGATTTAGAAAGGGCAATAGACGATTGGGTATTTATGTGCTTCTTTGTCGGAAACGATTTTCT
ACCGCATCTTCCTAGCCTTGAAATTCGAGAAAATGGTATTGATACACTAATTGCTTTCTGGCGCGACAATATTCCTACCA
TGGGTGGATATTTGACAAAAGATGGCAATGTGGATCTTGAGAGAGCTCAAATAATTCTTCGTGGCCTAGCCAAGCAAGAG
GATGCAATCTTTCGGAGGCGAAAGCAAATCGAAGACCGTAGAGAAGCAAATAATAAACGTCGCAAGATAGAAAAAGATCG
TGGTAGCCGTGGAAGATTTAATGAAAGCTCTAATTTACAAGAATCGCCCTCCATTAATAGACAAAGTATAAATCATCGTC
ATAGTGCCCCAAGTGGCTTACCAATTTTTGCTCCAGGTGATATATCTAAAGAAGCTAAGTCATTGACTTATGATATGGTA
GTAAATCGTGGAGCAACTTTTAAGGCTAATCAAGCTAACAAAAGCGCCGCTGCTGCTATTAAAAGTAGGATTAATGGAAG
CACTGGTGATAAAAATAGCAATGCCTCGGAAGAAACTGCAACGGATTGTATAACAACTCCTACTTCTTCAAAGAGAAAAG
CATCTTTGCTTGAGGATGATAGTACACCACAGCCTAATTCACCACAAACTGACAATAATGAACCTCCAATAGATACTGTG
CGGCTATGGGAAGAAGGTTATGCTGATAGATACTACGAGCAAAAGTTTGGGGCTGATCCAAAAGACATAGCGTTCCGGCA
TAAGGTAGCTAGAGCTTATGTTGAAGGTCTTGCATGGGTTTTGCTATATTATTTTCAGGGCTGTCCATCATGGGAATGGT
ATTATCCGTACCATTATGCACCATTTGCAGCAGATTTTGAAGAAATTAGTGACATGAAAATTTCCTTTCAAAAAGGTAGG
ATATTTCGCCCATTTGAACAGCTTATGGGTGTCCTTCCTGCAGGCTCAAGGCAAGCAATACCAAAGGAATTTCATCATCT
GATGACAAATCCTGATAGTGAAATAATTGATTTTTACCCTGAAGATTTTACTATAGATCTCAATGGGAAGAAGTGGGCAT
GGCAAGGTGTTGCGCTTTTGCCATTTATTGATTCTAAAAGGTTACTCGATGCAATGGCTAAGATATATCCTCATCTTCCT
ACGGAAGTTGCAGCTCGTAATAGCGTTGGAAAGGATGTTATGCTCTTTGCTGAAAATAATCAATTGCTCTATAATGAGGT
TGCAAAAAACTTTTACTCCAAGAAACAGGGTACAAGTAATTTTAAACTGAATCCTAAAATATCTCAGGGATTGTCAGGAG
AGATCGAAAAAAATGATGCTCATCTTCCACACAGTTCCTTAGTCTCTCCTCTAACAAGTGGAAATCTACCTAACCTTGAT
GATGATCGATCCATAACCGTCCATTATCAAATGCCAAGATTCAGTTTTATTCATAAATCGATGTTACTAAGAGGTGCTAC
TATTCCACCACCTGCATTAACTGTAGAAGAGGTTGAAACAACAAGAGATAAAGCAGTAAGATCAGGGCGAAGCTATGGAG
GCGTGCCACTTAATGGAGATGGTAGAGGGAGAAAGCACAGTAATTTTCCTACTAACCCTTTACCTGAACTTCTCCAAAAT
TGGCAACAACCATCTTCTGGAGGATATGTAAATTATGGTAGAGGATATACATCATATTCGCCAACACCACAGCCATACGT
GAATCATCAAAACTCTAATTATTCAGGCTTCAATAGAGGCAACACAAGTAATTTTCGGAGGCAAGGTCCTGGTCCAAGAC
AACATGAACCATATCTATGTAATAATGACGTCCAAGATATGATGATGCTACTAACAAATTATAAGATTCTCGTTCGTGAT
GCTATTGAGCGTATGACTTACTAA
>OH_00046 genemark-scaffold74-processed-gene-0.15-mRNA-1
ATGATAGTTTTAGATGAGGATGAAGACATCTTCACGGATGGAGCCATTCAGTCCTATGAGGAAAACGATCCCACTGATGA
AACATTGGATTTCCGTTACGCCAATTTAACATCAGTCAATTCCGGTGGACAATTGCCGAAACGAGGAGAAAAAGATTTTG
AGCCTCATGGCACAAAACATCAAGAAAATGTGTTAGAGTTAAGCAGGCAAGCTATGCATGATGCTCTTGCCCATGTAAGA
AGTCATGCGCCAAAAAATCACATACGAGGATTCTATTATGGTGATGTGCGAGGTGTTAACCGAGACAAAATATTTGGGAA
CCTATCTAGACATGGATTGGAAGATGATCATGTTGTTTTAGTTGAGTTTGCTAGAGGGCCTCATTTCAAAACAATGGGTA
AAATGACCACGAAAAGTAAAGACCCCTCATTGTGGCTATTGCCCGAGGAAGCTCTATATCTCGTTGAACGAGGGTTTTTA
GACCTTTGGTGGCCATCTAAGGAATTATTTTCTGCAAATGCAGTTGATGAAGGAATACAGCGAGATGAGGGGACCCCAAT
GAGTCTTCAAGCTGCATATGCTATGTTGATTGGCAATGATAATGATATTGGTAAAGTGAGTTTAGACCGGTACACAGTAT
ATGCGAATCTCAGGCGAACAGGTTATGTGGTTCAAAGAGCCCAAAGTCAAAAAATTCAAAAAATTAATGATAATGACATG
ATACATCACAGATCTCAATCTTCAAAAATACAGACGAATCTCTTTTTGTGGCTCTTTGGCAGGTTTTTTACCAAAAAGAA
AGAGCAACCTTTTCAGTATAGTTCTCTAGTCAAACCTGGAATGTACAGATCATATAATGCTATTTATCAAAAAATTGCAA
TTATTCCAAGACACAAGCCAATGATGAGCTCGTATGACTCGACAGTGCACCCAGAAAGCACATATTGTATAGTATATTTT
CTGTGGAAAGGAGACAATTTAAAAACATTTACCAAAAAGAATCCCGGTGACCCTGATTTTCGAGTTGCTATCGTAGATGC
TCATTCAACACCTATTCCATCTCTGTCGCAAGTCAAATCTCTACTTGGGACTGTGCCATTTAGTCCACCCAATTTTGAAA
AATTAAATGGTCCGGGCAAGATGTATCAACGATTAAAACATGGCTGGCGGCACGTGACTTTAGCTGTTGTCGATCAAGGG
GTCATTAGTTATTTGAAGTTAGTTGAGGGAGCTTTTGGAGAAGAATTGTTGTATGAAAGGTTTGACTCGAGCAGTGTTCA
AGGGACTAAGCGCGGGTATCGTAGTGAGAGTGATACTCTTAAAAGCCTAGTTTTTCGACAATCAGCACCACAAAAAACAA
CGGGGATCAACAGCACTGACTCTAAATCTGCCTGCAATAATACAAGCTTAAGTACTTTACCATCTCAAAAGAGTCCTTTG
GCAAAGCGTCCTAGGTCCTTGAAACCTACTCGGGGAGTTGTTGTAGGCGTTTGGCGAGATTCCTGCGAGACGATTGATGA
AAAAAAGCATGTAGTTTTTGGGTTTATTGATATTCATGATCGTCTTCGAACAAGGCTCTATCCAATGAATCGCCAAGGAG
AAGAATTAATAGGGAATTTTCCAACTGCGGCCGGAGGCTATTGGGTGACCTCTGAGAAGATAATTTTCGACGAGCATCTG
AGAGATCTCCCAATCTCAGAAATAAAGGAATACATAAAAATTCAACAAGATTCACTTGACTCACAGTCCAAAACTGAGGT
AGGGTCAAAGAAAGTAGATCCTACAGCGGCAATTGCAGCTCAAACTCGTGATATAAATCAGGAATTATCGCCAGGCCTGA
GACAAACTCTCTCTCGTAGCTTAGGTGCATCAACAAGGAGCTCAGGTGGTCGCCAGTTACTTCCTCGTGAACCTATGATA
CCCAGTCCTAAAGCCTCAAGTACTAATGAAATACGTACTCCCAAAAGCTTTTCATTAGGTGATGGTAAATTTCAAGGTGT
CCCCCTTGGATTCTGGACAGAATCAGATGGTGCATGCGACGAGGATAAACATGCTGTATTTGGTGTTCTTATTGGAACCG
ACAGCTTTCGGGTTAAAGTTGCAAGACAAACTCGTGATGGAAGACATCGCGATGGAAATTATCCCATTGGGCCCGGTGCA
CTCTGGATTCATTATGATAAAGTATTTCTAGAGCCACATCTTCGTTCATGCTCAAGGCCTGAAGTTAAAGAGTATTGTCG
GATTCGGTTAGAGGAGTTACAGTTCAAGGAGTCTGAAGAAGAGAGGCAAGCTAATGAACTACGAGCAGTCATACGGGCAA
AAGAAATAGTTGCTGGTGGTATTCCTAGGAGAACTACAGACTTAGAGAATATAAATGTTAGAGCGGAATTTGAAAATAGA
AAAAGCACTCGTGTTGAGCAACGAAGAAAGTCTCAGCAAAAAGTCGAACTAGATATTTCTTCAGATGAAGCTCTCACTAA
ATCTAGCAAATCGCAAGTGGAAGCAAATGAAAAAAAATTTGTCAAAAATAGAAGAGATACACTCAATGCTGAAACTTCAG
TAGTAGAGGCGGCTGAGAAAGAATTAAAAAGTAATATCAAAAAGCTCAACAAAGTTTGGGTTGCTCAACAGGCTATTACA
ATCCCTGGAGTCAATAGCGTAAATAACGTTCAATCCGAGATCAAATATCATAATGGAATTAAGTATGAAAAAAAAATGAA
TGGTCCATTTCAAGGAAAACTTGTTAGTCCAGCTCAAATTTTGACGATTGATGGGGAGGACTTTGTTGAATACCGAATTT
TGACAAAACCATCATTTGACTATTAA
>OH_00047 maker-scaffold74-snap-gene-0.48-mRNA-1
ATGAAGCCTTGTCTTGTTTTTTCACACAACACCAAGACCACACATATCAATCTACAAAAGTCCAATGCAGTAATATGTCG
TTTAAACTACTTGGCTCCTTCAAAAATTTTTGGTACAGGTGGAAGTCCCTCAGATTTCCGTGGCGCAAAAGTTTCCTGGT
CGAATCGAATGCGCAGAATCATTAAGTATAAACGGTCGATACATAATAGCGATGTTCAGATCTCGCCACAGTGGCATCAA
TGGCTTCGCCACACCCGAGCCGATCCGCCTTCTTTAGATGAACTGAGTCAAGATATTCAGCGACAAGAACAATTGAAAAT
TCTTGCTGCTGCTGTTGATGCAAGATGGGCAAGTGAATCGAAACTGCTACATAGGCCAAGTCGTCAACAAGCTCAGTTAT
CGATCTCTTCAGAATATAGAGATTGCTACGGACATCCCTTGCCAGGCTCAGATGTTGCCACGTGCAATTCAAGAGATAGT
ACTTCAAATTCATCAAACCTTTCTGGATCTAACAAACACGAGGCAGATCTTGGAATTATACCCTCTTCTAAAGGCCAGGA
CTCAACTACGGAGACGACGTTCTCAGAAGACCCATGGAAGAAGTTCCCTGGTCATGGCCTACCTAAAGATGGATGGCAAC
CCGAATCTTGGGATCCAGTTGTAGTTGATTGCAATCATAAACCTAACAATGCACATGATGAGCCAAAAGGCCTATAA
>OH_00048 maker-scaffold689-snap-gene-0.7-mRNA-1
ATGATCAGGTCCGATAACCTCCGACAAACATCACTAGACTCACACCCACCGGCTAGTCAATGGTCAGAAGTTTTCTGCTA
CAACTCACATAATCCTCGCATCTCTATTAGTTGTCATTCGTCAAGCTGTGAAGCCGATGACGAACAGTCAAGTGACGACG
ATAGTATGAGCCCCGATGAGTATAACTCAAGAGATAGTCAGTTACCTTCATATCCGGTAGACACAAGTTACACTAGCAGA
AGAGAATTAATTGGATGGTATATCTATAATTTTGCCGCCGAGGTTTTTGTGATATGTGGAGCTGGATCGTACCTACCCAT
CACTCTCGAGCAATTGGCCCGGGAGAATGGAGTTCTTCTTTCTGATAACTCGGCTGCGTGTGTGTCAAGCTCTCCACATT
CGTTGCCACAACTTGACCCTCACCCTCATACAACTAATTCTTCCGAAATATGTATAGTTCACATTCTTGGTATACCCATT
AACACTGCAAGCTTTGCTATGTATACGTTCTCTATTGGTGTCTTAATCCAGGCTGCACTTGTCATCTCTATTAGTAGCGC
TGCTGACCATGGTAACTACCGGAAGCGTCTGTTACTTATATTTGCGTATAGTGGAGCCATAACGACAATGCTTTTCCTAT
TTGTCATTCCAAAGCTCTATTTAGTGGCAGCTATATTAGCCATTCTTTCAAGCACTTTCTCAGGGGCTAGTTTTGTAATG
TTAAACTCATTTTTACCACTAATGGTTAGGAATCATCCAAAGATATCATATCAAAAAGTGCCCTCACAGCTAGAGAGTGA
AGATTTCCCTGGCTCAACATCCCCTCTTTTAGCTCCAGCATCTTTCGCAGAGCCCTTACATTTAAGAGACTCAACTCTTG
ATGAACTAGAACTTTCGACTCAAATTTCAATTCGAGGGGCCCAATTAGGCTACAGTGCAGGCCTACTTGTCCAGTGTGCC
TCGATAATTATTATATGGGCCATGGGATCCACAGTATTCTCTCTCAAGGTAGTGTTATTTCTTGTTGGCTTTTGGTGGGC
AGTATTTACTATTCCTGCCGGCTACTTTCTTCGGACAAGGCCAGGTCTACAACTTGCCCCCAGAAGTTCTGGAGTTTTTA
TTCATGGAATCGGCTGGCTCCTTAGCATTGGTGATGCCTGGTCATCACTATGGCGTAGAATAAAATTGGCTCGTCGATCA
AGAGATATTGCTATGTTTCTCATTGCTTGGTTTTTTCTCTCAGATGCGATGGCTACCTTATCTGGAACTGCAGCTCTTTA
CGCAAAAACGACCTTACAAATGAAATCTGAAGAAGTGGGCTTAATTAATGTTATTGTTACTATTACTGGCGTAATAGGAG
CCTTTACATGGTCATTTATTTCGCGTTTTTTTGGACTTAAACCTAATCAAGTAATCTTAATTTGTATTGGCCTATTTGAA
TTTATTCCTTTCTATGGTCTCTCTGGGTTTTTACCTATAGTGAAAAGTTGGGGTTTCATAGGCCTCCAGCAGCCCTGGGA
AATGTACCTTCTAGGATTCGTTTACGGTTTCGTTATAGGAGGTTTGACATCTTATTGTCGTTCCTTATTTGGAGAGCTTA
TACCTCCAGGGTTTGAAGCAGCTTTCTTCGCCCTCTACGCTATAACTGATAAGGGATCTTCAGCTTTCGGTCCTGCTATT
GTCGGTGCTATTATTGATAAGTATGGGGATATTAGGCTGGCATTCTGGTTCTTAGCCCTGTTAATAGGAGTACCTGGTCC
ACTTATCTGGTTATTGAATGTTGAGAGAGGAAAAATTGATGGTCAAGCGCTATCAAAACTGTTAGAGGAGAGCAGAGAGC
TAGATCCTGAATCTAGCAGGGTGTCTATTGGCTAG
>OH_00049 maker-scaffold221-snap-gene-0.27-mRNA-1
ATGGAAGCATCTAGCAATGGAGTTAAGTTAATTAACTCTTTGAGAGATGCACTTACAAGTATTTCTCAAAACCCATGCGA
ATATGTGGATAATTCTGAAAGAACAACGCGACGCGCATCAGTTGCTTTGATTATCCGTATACGACCACACTTTAACCACT
GGCCTAAGGAAGAAACTTATAACACAGAGGAGAATGACTCATTTGACTTATCAAAGTATTTTGCTACGCCATGGGTTCAA
AATGGTGACCCTGAAGTGATTTTCATAAAGAGAGCAGCACGAGAAGGTGATAGGTGGACTAGTCACGTTGCATTACCGGG
TGGCAAAAAAGACCCTGAGGATAGTGATGATAAAAGTGTTGCAATCAGAGAGACAACTGAAGAGATAGGATTAGATCTTA
CTTCACCCAATGCCGTTTACATCGGAAAGCTACCAGAGCGTCTTATTCTCACTGCTTTGGGGACTATTCCGATCTTGACC
CTCTGCCCTTTTGTTTTTCTCTGGACAAAACCTGTCTTGCCACCTCTTCAATTACAACCTGGAGAGGTCGCCTCAATACA
CTGGGTACCTCTTCGGACCATGCTATCACCTTCTTCACGCACATATAAATATATTAATTCTGCTGATCGAATTATGAAAC
GTGGAGGATTTGTTAGTAAAGTTATTCTGCAATCTATACTAGGTTCAATTCAGTTTTCTGCAATCGAATTGTTACCATCT
GAATCTTTAAGCTGTAGTTCTTCTGAGGAATTCTTTCCAAGGGAGTATTTAATGCAGTCGCAGTCAAAAAATTTATCTTT
TAATGGAATTTTTAATTGGAGCATCTCGAGAAAACGGGACCAATTTTTGAAAAATGAACCATTATTACTTTGGGGGCTAA
CTTTGGGGATTTTCGTTGACTTTCTCCATCTGCTGCCTCCATATAACGCTATAGAGCTTTGGTCATATCCCACGTTTACA
AATTATGATGTTCGGCTAATTATCAGTATTTTGACAAGGTCTCTAAGGCGGAGAAATAAAGACTCGCTGAAAGTGGGAAA
TGGTATAAACTTAACTGCTATTGATAATGAGACTGAAGCAGTTCCTATTGGAAATTCTTTATGTGTTCAAGGGCTAGATG
GCACGGCTGAGTCTCTTCAGAAGTCTAGGCTGAAGAATCAGTCTCATATCGTTGGCATCTTACTTGATGGTTACTATGAT
ATGCTTCGACGTGGAGCCATGATTGCTGCCGGCTTAAAAGTAGCTTCTATCATTTCGCTTGCTTATTTGATTATTAAAAG
TTACAAAAGGAAGTAA
>OH_00050 snap-scaffold221-processed-gene-0.25-mRNA-1
ATGGAGTACGCGCAATATCAATCTCCGCAACAAACACAACATGGCCATTCTCAAGGCCATCTTCAAACGAATTTCTCCAA
TCCCGCCTTGACATCCTCTCCTCAACCAATCCTTCCACAGCCAGACCAACAAAACCATCCTATGCATCAACAAATGAGTT
ACCCAACTCCTTACGGAGTACCACATCAGCTTCAATATAGCACGACGCCACAAGCTGCCGCTATCGCAGCTACTGCAGCA
GCATCTGGTCAGGGCTATCAGTACAATATGCAAGGCACTAGCATGGCACAAAGCTCACCGAGAATGAGCGGAATTAATGT
AAAGCAGGAGTTAGCTCAAGGGTCGCCTAAACAGATGAATAATCAGATGGGTCACGTTCAAGCTCAAGGAAGAAGAGTAG
CTCAAATGAGTAGCCCTGCTGTACAAGCTCCACAGCCCATAATGAATAATGGTCCGCCCAGATCTATGATACCACCAATG
GCTGGATCCCACCACTTACAACACCAACCTGAACTTGGCGAGTTAGCATCAGATGAGTCACCTCTGTATGTTAATGCTAA
GCAATTTCATCGAATACTTAAACGACGTGTGGCTCGACAAAAGTTGGAGGAGAATTTGCGAGCTACCTCCAAATTGAGAA
AACCATACTTGCACGAAAGTAGGCACAATCATGCAATGAGAAGACCTCGAGGACCTGGAGGCAGATTTTTAACAGCTGAT
GAAGTGGCTGAAATCGAGAGGGCAAAAAATGAAGGTTCTAGCGAAAAGACTGACTCATCAAATCATGATCCTGCATTGAC
TAACAGCATTGCTGGTACCAAGCGAAGTGCAGAGAGTGAAGTCACAGAGGCAAATAAAAAAATTAAGCAAATTGAGTCCC
AAAACTCTAGTAATACTGGCACCGCTGATGATGGAGGCTAA
>OH_00051 genemark-scaffold221-processed-gene-0.7-mRNA-1
ATGTCGTCATCTCGTACCCCTTCGCCGAGAAGTGGAAGCGGATGGGCAAGTCCAGGACTCAATATCGAATATAGTGATAG
CACTGCGCGATCTAGCCCCCAAGACCAATACCATACATTCATTACCAATGAAAGAACCGTAAATTGGGAATCTTCCAAGG
GAATCAAAAATAAATCTTCGAGATTTTCATCCTATGATAAAAAGAATTATGGATTTTTCACACGGTTATATAATCGTTTA
TCTCATACTTTACTTCGATTTAATATGCAGTCTCAGATAAGTTATGCAGAGAAAGAGAAACTTGGACGTGGACGATGGAG
TACTAGAGATAGATTCAAAGTAGCTCAACTAAGCAACTTTATCAGACGAACTCGTCGGAAAACAAAGATACGATTATTAA
TAATAATTGGCTTAACCATAGCGTATATATTATTTTACCTAACTTCTGCCCACTATTGGTGGCGGAGAACAAAATTTCTC
GGTGGAGGAAAGAATTTTGTTATTATACTGCCAGCTAATCAGGGAGGTGGCGTTATGGAATGGAAAGGTCCTCGAGAATG
GGCGATTGAACGAGACAGCGTGAGAAATAAGAAGAAATACGTCAAAAGATGGGGCTACGATCTCGATATCGTGGATATGA
CTACGAAAAAACGGTATGCTCATGAATGGAGAGAAGGATGGGAGAAAGTTGATACAATTCGTAATTCGATGCAGAAATAT
CCCGAAGCCGAATGGTTTTGGTGGCTCGATCTTAATACCGTCATAATGGAACCTTCTTACTCCCTTCAATCGCATATTTT
TAACCATTTAGCGACTGTCACTTACCGAGATATAAATAAGTATAATCCTCTAAACATAACACATCCTTTCCCTGCTAAAT
ATCTTGACGCCGAAGATTTAAGCCTCGTAGGCGATGGTAAGCCCAGCTCGATTAACCTGATAGTTCCACAGGACTGCTCT
GGGTTTAATCTCGGGTCTTTCTTCATACGACGGAGCTCATGGTCTGACCGTCTTCTTGACATATGGTGGGATCCTGTAGG
ATATGAACAAAAACACATGGAATGGGAACATAAGGAACAAGATGTGCTCGAACATTTATATCAGTCTCAGCCATGGGTAC
GTCCACATACGGCTTTCATTCCCCAAAGAATGATCAACAGTTTCCCTACTGGTGCATGCTCGCAAAAAGGAAATAATAGT
AAGATTCATTATGATCAAAAAGATCGTGATTTTGTGGTCAATATGGCTGGTTGTGAATGGGGACGAGACTGCTGGGGTGA
AATGTATAATTTTCGGGAGATAAGTAATTACCTAAATCGAACTTTATGGGAAAGGTTCAAGGAAGATATTGTTGCAGTAA
TATGGGAGAAGATTACTGGTAAGAGGATACGAATTTGA
>OH_00052 maker-scaffold221-snap-gene-0.30-mRNA-1
ATGTTTAGAATCACTGGCAGTAAGCCAGTTGCTGCTGTCTATAAAACTAGCAGACTAACTAAATTATCGACTGTCGCATC
CTCACTTTCTGGTTCTATACCACAGAAGAGAGCCTTGAGCATTCACGAATATTTGTCCGCAGACTTGCTAAGAAAGTATG
GTGTCGGTGTTCCCAAGGGATCCGTTGCGAAAACAGGTGCTGAAGCTGAGGCTGTAGCGAAGCAAATTGGTGGTGATGAT
CTAGTAATCAAAGCTCAAGTTCTAGCAGGTGGTAGAGGAAAGGGTTTTTTTGATAATGGCTTCAAAGGCGGGGTCCGCGT
TCTCTATTCACAGTCTGATGCCAAACGACTTGCGGAAAAAATGATTGGGCATAATTTGATTACCAAACAAACTGGTGCAA
ATGGTCGCCCATGTAATTCTGTATACATATGCGAGCGTAAATTTGCACGCCGAGAATTTTACCTAGCTATCCTTATGGAT
CGAGCGTCTGCGGCCCCTGTCATTGTATCCTCATCTCAAGGTGGTATGGATATTGAAACTGTCGCAAAGGAAAATCCAGA
AGCTATAAGAACAACACGAATTAACATCCACGAAGGTGTCACAGATAAAATTGCTAGGGAAATTTCAAAAGATCTCGGAT
TTAGTGAACGATGTATCGAAGATGCAATGGTTGTTATCCAAAGACTATATCAGTTATTTGTTGAGAAGGATGCTACACAA
GTAGAAATAAACCCACTGTCCGAGACTATTGATCATAAGGTTTTGGCAATGGATGCAAAATTAGGGTTTGATGATAATGC
TGAATTTCGTCAAAAAGATATCTTCGCTTTACGAGATACCACTCAAGAGGATCCAGACGAAGTTCTTGCGGCTGAATCTG
GGCTTAATTTCATAAAACTTGGAGGTGACATTGGATGTGTTGTCAATGGCGCTGGTCTTGCCATGGCTACTATGGATATC
ATCAAGTTAAATGGTGGAGACCCAGCCAACTTCCTCGATGTTGGTGGGAATGCTACCCCAAAAGCAATTTACAACGCCTT
CACACTCATCACAAGTGATCCAAAAGTCACTGCGATATTTGTGAATATATTTGGAGGTATCGTTCGATGTGATGCAATCG
CTGAAGGCCTCATTAGTATTGTTAAGCAAATGAATCTCCGTGTACCCATAATCGTTCGATTGAAAGGGACAAACATGGAA
ATTGCTAATCAATTGATTGCTGAGTCTGGTCTGAAAATCTTCTCTATTGATGATCTCCAGAGCGCTGCTGAAAAATCCGT
ACAATTTTCGAAAATCGTGAAAATGGCGCGTAGTGTTGATGTCGGTGTCGAATTTTCCCTTGGAAATTAG
>OH_00053 maker-scaffold221-snap-gene-0.33-mRNA-1
ATGTCAATATTTCGACCGCCAATAATGCGGTCAGCCGCCAATACAATTCTCGATCGATCTCTCTTCTCACGAGTATTCGC
TGCCTCGGCCGCGCGCGTCCTCGATTCGAAGGATATCTCTCGCTATCGAAATGAGTTGAGCAAGACGCGCGAAATTTTGA
AACTGGATCGATTCCCCAATATACGACCAGATCCAGATCCCGAGGTTGCAGCTCAGGGAGGAAAATGTGTTGTTTTAAAT
CCACAGGTGAAGCCTGAAGACCCAACGACGTGGAGTCCTGTATTAGCAGAGGCAGTCAATGCGAATAAATTAAAGGTTCT
TTCATATGATGTAAAACTTGACTATGACTATTGGAGCTACATGGATATCATGACTTCCGTAATACCTGAAGATGCACAGG
GAGAAATACCCGTGGGATTTGCAATTGTTGGACATATTGCGCATTTAAATCTTAGGGATGAATATCTTTCCTTTAAAAAC
CTAATCGCAGAAGTGCTTGTTGATAAAAACCCTCAGATCAGAACTGTAATCAACAAAATTCAGGATGTTGGAGAAGAGTC
GGAATTTCGCACCTTCAAGTACGAGGTCCTTGCTGGACCTGATGATATGAAAGTAGAACTTAGTGAAGGAGGTTGTAACT
TCAAATTTGATTACTCCAAGGTTTATTGGAATAGCAGATTACAGACTGAACACAAGCGATTGATAGACGCTTTTGATCCA
GGTGAGTTAGTTGTAGATGTAATGGCTGGTATTGGGCCATTTGCTTTACCAGCTGGTAAAAAAAAGGTATTTGTCTGGGC
AAATGATCTAAACCCAGAGTGCTATAAATGTCTTGCTGAGGGTATCGTTCGAAATAAGGTTGACCAATTTGTACAACCCT
TTAACAAAGATGGTCGTGAATTTATTCAATATTCTGTTAAAGAACTTCTACGGCTCGCTTCCACCAACAAAAATTTCGTC
TCAGTAAGTCAGAAAAAACGCAGCAGACATGGACCAGCTTCAACAGTGCAAATTATTTCTTTACCGGCTATACCATCACA
TTTTGTTATGAATCTTCCAGAAATAGCTATAGACTTTTGTGATTCTTTTTCAGGATTGTACTCAGGTCAAGATCAACTTT
TTGAACCGTACACAAAGCATTTGCTCCCTATGGTGCATGTACACTGCTTCTCGACCAAGAGTAAAGATAACGTACAAGAA
TCTTTTCAAATATGCAACCGTATCAGCGAAGTTATGAAGACTGCTCTTCGTCCAAAATTTGAAGCAGGAGATTTACAAGA
AGGTGAAGTTCGAGTATGGGATGTTCGTGACGTGGCACCCAAGAAGAGAATGTTTTGTGCCGAATTCAGAATACCGCGTG
AGGTCGCATTTCGGAGGCTAGATGTTTAG
>OH_00054 snap-scaffold221-processed-gene-0.19-mRNA-1
ATGCATCCCGCCAGGGCAGCCTATGTGGAGAAAGTAGAGTCAGGGAAAAACGGTATCAGTTTGGCCGATATACGTGAGTT
ATTGAAGATTATATTATTTTTCCCACAGCCTCGCAATAACTCTCTTTCAGCCATTGATCATGATATGCCCATTGCAACAG
CGGGTATTGCTCCCGAACGCGCTTCTGCTATTCTCTCTCAGCTTGACAGAAAAAGGCGAGCTGCCCAGATCTCCGTTCCA
ACTGATGATGGCCGTGTACGAGCACGATTGCGAGAAATGGGAGAGCCCATGACACTCTTCGGTGAAGGACCTGGTGACCG
AAGAGATAGATTGAGGCAACTACTTGCTATTGAAGAAGAAATTAATGCAGTAGAATCTGATGATGGTGATGTGAAGATGG
AAGATGTCCATCAACAGAATAAGATCGAACAAGAAGAGGAATTCTACACAAAAGGTATACCAGAGTTGTTAGAAGCTAGG
AAAAACATTGCCAGCTATTCCTTGCCAAGGGCAAAGATTAGGATAGCAAGTGAAAAGTTTGAATCAGGCATTCCATTAAG
AACTCATGTCAAGTTTCGGAAAGCGATCAAGGAGCGTCTTCATTGTATGGAGCTGTATGGTAGTCAAATGGCTGGAGAAA
GGCCGGTAAGTATGACTCGCTTTTCACCAAATGGAGAGACTATTGCTGCAGGTAATTGGGGTGGTGGAATCAAGCTCCTA
AGTGTCCCTAGTATGACAGAAATAAAGACATTGCGTGGGCATACTGATAGGGTCGGTGGTATATCTTGGTTCCCAGATGC
TACCTTACCAGGTACAACGGTATCTCCAGATTCTGTTAATATATCTTCTGGTGGCGCTGATGGACTGGTTCATTTATGGT
CTTTGACCAAGGATGTACCGATATCAACGCTCACAGGACACAATCAGCGAGTTTGTAGAGTTGAGTTTCATCCATCTGGT
AAATATCTTGCATCTGCTTCCAAGGATACAACATGGCGACTATGGGATGTCAATACGACAACAGAGCTTCTTCTACAAGA
GGGACATTCCAGAGGTGTCTTTGCGCTTGCATTTAATACTGATGGTTCCCTCTTGGCAAGTGCAGGCATGGATAGTATAG
GTCGAATCTGGGATCTTAGAACTGGACGTACAGTAATGATTCTAGAGGGACACATTCGTCCTATTTATGCGTTAGATTGG
GGCGTAGATGGCCATCGTGTGCTTTCTGGATCAGGTGATGGATGGATTAGGTGCTGGGATGTACGAAAAGTTCAGCCTTC
TGGAGGGATTGGTGCTCATAAAAGTGTTGTCTCAGATTTGAGATGGTTTAAGGGATTCGATGACCCTACACGCGGAGTCC
AGCCAGAACTTGATGAAAACGGTGCTCGAAAGCCAAAAAAGTCTGGTACTTTTTTTATTTCGAGCGGATTTGATAAAAGC
GTCAATATCTTTTCAGCTGATGATTGGTCCCTTGTTCAGAGCTTGAGAGGTCATACGGGAAATGTGCACAGTGTTGACGT
TACTAAAGATGCAAAATGGATTGTTAGCGGGGGATATGATAGGACCATCAAGCTTTGGGGAATGCCAGATAATGAAGGAA
TCTAG
>OH_00055 maker-scaffold221-snap-gene-0.32-mRNA-1
ATGGAGGCTATATGTCATAGTCAGAAATTCGGGGTAATAGTGCTGGAAGAAAAAAGACCCGAAGAAAAGTCTCCGGTTGA
AGAAATGGCTGCATTTAATTCCCTGGGATCCAACCTCATATGGACATATTTGCAAACTCTGTATCAAAAAAACACTGCAT
ATGTCCTTGTCTTCCAACTCGGATCAATCTCTCAGGTTACTACTAATTATGATTCCTTTCTGCATATCTCCATCTTTCTT
GATAAGTTCGAGTCGGAGTATCTCAGACTCTCTAAGTTAGCAAGTGGTTCACCAGACGAGCATCGTCAACTCTTTGCTAG
GTTCCTTGAACATGACAAAAAAAGAGAGATTCTTCGAGGCTTTCTCAGTCGTCATCTCAAGATCGTTGTCGATAACTTAA
CAACCAAAGGTGATCTCACCTTTGGTGAAGTTAAGCAACATCTCTTAGACATTGACTATGGAACCCTTAGTGCTCATGTG
TCAAAAGGTAAAGCTCCCTCACACAACTTTGCTCGTGATTTAAGAGGAATTCTCCCTCCAATAATACAAACCACGGATGG
CAAAATTGTCCAAGACTCAAAGAAAGGGGAAGACAGCATTCAAAAAGCAGTGGCAACCAAGAACTAG
>OH_00056 snap-scaffold221-processed-gene-0.23-mRNA-1
ATGAGTTCTACAAAAACTATCCTTAGTAGTAGCTATGACTGGAGACCATGGCTATTCATCGTCAAAACAATGGCTATAAG
CGGCGACGTATGTAAATATATCAATCCAGATCTTAGGACACCATTACCTCAGCCAACCCGGCCAAATCCACCACCCCCGG
CCAATGCAAGCACAGTAGAACATACAACACTTAAAACTCTTACATCTGATGAGAGAGAAATATATAAGCTACTTTACGAG
TACAAAGAAGCTCTATCACTAGTAAAGCAGGAACTTGATACATTAAGAGCTATTCGAAATCACCTTATAACCTCAGGAAA
AAGTAGGGAAAATATTGTATATATTGAATCACAAGAAACAATATGTGACATGCTAGTAGCTCTCAAAAAGCGATTAGCAC
CCACGGATGAGGCTCGAAAGCTAGAAGTTATCGACCGATATCAAAGACTTCGACATTATGACAAAAGAATAGACTTTGAA
GCATGGTGCCAAGAGTGGGAAACTACTTATGCAGATGCCTTGGCCCTTGATTTACCAGAAGTTTCAGAAAACCGATCTCA
AAATGACTTCGCAATTGCTCTGAGTACAATCCATGAAGCCTACTCGACAGCGCAGCAATTTTAG
>OH_00057 maker-scaffold221-snap-gene-0.28-mRNA-1
ATGGCGGTTGTATTGAATTCCGAAGAGAATTCTTACTTTTCATCGGGTCCACTTCGTCGATCCCACTCTCAACCAAAATT
CGTGACATCACCACTGTATACCAAATCTCTATGCCGGTCTTTGAGTAGCAATGGCTTTGCAACACTACCGGAATCATATT
CTTCACAGAGCTTAAGAGAAAAACCATCCTCTACTTCGAGCTGTGCTTATAGCAACGATTCAGTTTCTTTTCCATCATAT
CATGACGTGTATTACCGGCACTCAGATAATTATTCATCACCAATAAGTCCACAGATTGAAGATTCTTACACAGCATCTCC
CACCCTATCACCTACAACCATCAGTACCTCAACCAACGCTTCTAGGCCTCAGTCCCCTACTATTGCGGAACATGCTGAAG
ATGATACAGCTATTCAAATACAGCCATCAAGACATGTTGACTACCTTTCCCATAACTGGTGCGAGGAAGATATTTGGTCA
TCTTGGAAGCATGTTGTTTCAAGACGAAAATTATATAGTAATGCTCCCCGCTTAGAGAATGCTTCATGGCGATCCTGGAT
CAAGGCTAAGTACAAGCTAAAAGACTGTGATGTTACATGGTTATATGGCCCATTGCAAACTTCTATAGAACCGTTATGTC
ATGCACCTTATACATCTCCTGCCAGTTGCAATCGATTATCCAAGAATAATTCTTTTCTGAACAAAAAGCCAATACTGAAA
AAGCGTAGCATGTCCGAACTCATGCTCCAACAATCCCTTTCAACCTCGTCACTCCTGAAGCAAGCTGCTGCTGCTGTTCA
AGCACAGCAATCAGAAATTTATTCTGAAAGCTCTCGAAACGAAAACTTAACACCGTCTACATGTCCTCACATATCATCTA
CCTATTCTAGCGATCTTAACCCCGGTAGCATATCGCCAACATCATCTTCATATCTTCATTCTCCAGCATGTGGAGATAAA
AAGCGCATTCATTTCAATGAACAGGTTGCTCAGTGTATAGCAGTCGATGTTAAGGGCGATTATGACGATTATGATGAACC
ATTGGTCCCTGATTATGCTGACAGTGATTCTGATGACGGAATTATGATGAAGCCCAGTATAATAAAACGAAAATATCCTC
AAACAAAATATAGGCCGAAGGTGCGTCCAAACTTAAATCAAGATAGCAATAAGATTATTGCAATGCTTCCGTCGACTACA
TTGAATGTTGTTGTAGCACTAGAGAGACTTAAGAATCCAGGTTGCTCAGTGTCATCCCAAAATTTGGGAGACAAAGAAGA
TGGCGAGCAAGAGCAATTAAGAAGAATATCATCTGGTATATTTATACCACGTGAAGGGGTGGAGGAGAATATAGCGTCCG
ATGGGCTATTTGGAAAGGTTGTAGACACTGTGAATACGGCCAAAGATATTGCACACGTAATATGGAATGTAGGTTGGAGG
CGATAG
>OH_00058 maker-scaffold614-snap-gene-0.15-mRNA-1
ATGGAGGAATTATCATCCTCTAAAGTCTTTCGCCCAATGCCCCGCAGACTTGATTCAAATCAGCCTCCACCGCCGTTACT
CACTTCAGGCCTTCTGAATGAATCACCGTCTCGTACACAGTCTGCTCTTAATTTAACATCTTCTACTCTAAAGGGGATCT
TCTCTCCCGCAGTTTATGAATCAGAGCAAGAACCTGTTTCTGCTCCTGTAGGGAATGTTATAGCTATATCTCGCAAGAAC
TCTTCATTCCATACTGTTAAAATTAAGCTAAGAAGTATAGCTCATCCACCGAAGAAGAAACGAGTAATCGACCTTACGAT
TAGAGCTATTTTACTATTCATCACAGGAATGTGCTATGGTTTTCTCATTCAAAATTTACAAGATAAACCACAGTTATTCC
TCTATGACGTGACAAACCATACCCAAAAAAATATAAGTCGAATTTATTTGTTTCTTTGGGGTATTTCTGGAGTAGCAATT
GGTACTCTATTGCCGCGTGTAGATGCTTCTTTCTCTTTGGATAACTCTCTCATGCGGAACTCGCCAAAAGGATCCAAATG
CAACATTAATGAAAACTCAAAAATGGAGGAGAACAACATACTACGTCACGGATGGACTCCTGTGATTCGGAGCGTAGGGG
CGTTTGTGGGAGTTTCTTTTGCTCTTCGTAAATTACCTTGGTCTTCAACGTTTCAAGCATCATTAGCCCTCTCTCTTGTT
AACCCGGTTCTCTGGTATCTCATCGACCGCTCAATATCCGGCTTCTTTTTGTCATCAGCGATTGGTGCGTCAGGAACGAC
TCTACTTCTTATTTTAAAATCTAAGATGGCGGCATATCCTACACTGCAAAGCCCAATAAAAACATATTATGCTGCTTTAG
TCCCTGATGACCGAGGGAAGAATGCAGTAGGTCTAGATTTTGTGGGTAAAGAAAATTTCGAAGATGCTATATGGATATTA
AGTGTCCTGTTTTGCAGCTGCATTTGCTTCGGGAATATTGGCAGACGACTTGCTCTTGATAGAAAAGTATAG
>OH_00059 maker-scaffold614-snap-gene-0.13-mRNA-1
ATGGAAGTTTTATCAGCTCAACCTCCTCAAATGGCTGGGAATACTCTCAATCGTAGAGCCTATGGATACTGTGTGCGATT
TGGCCGCTATGGATATTACAGTTCCTGCAATCGTTCCATTTGGAGCCGCTTTGGGCGTTGGATTCTCGCAGGCTTAATGG
TATTACTGGGCATTATTGCTATCATCACGCAAGCAGATCGTCTGACAATGTCACAAAGTATCTGTTTAGCCCTTCGCCGA
CGCCGATCGAGACGTCGCCAAACAAGCACATACACCCCTGCCAATGATACAAATCAACAAGGCTATTATAATCAATCACA
AACGTATGCGCCACCGCCTAATGCCCCCCCGAAATACGGCGGGCCTGAGCCTTATGGAGGTGTAACTCAGCCGTCAAATG
CCTATGTCCAGTAG
>OH_00060 maker-scaffold614-snap-gene-0.14-mRNA-1
ATGCTTTACCAGGACACAATGGTGTTGATTCTAGGAATTCCTTTTAGGGAAGATACTCTAGTGAAGAAAGCTCTTCAAAG
TTTTTATGGGTTAGGAAAGACTCAATCCACTCGTATCCTCGCAAAGTATTTTATTTTTCCTCAAGCACGGATCGGTTCCC
TCCCAAGTAAAACAATAACAGCCCTGACTGCGGAGCTATCTGGTATGACTATTGAAACTGAGGCACGAAAGATTGTCCAG
ACAAATATCATGCGACTTAAAGAAATGGGAAGCTATAGAGGAAGGCGCCATGCAATGAATCTACCTGTAAGGGGACAAAG
GACTCGATCTCAGACAGGCTTTCTACTTAAAGAAGATGACAATTGGAAGGTACGGTACTTTTTCACAACTTGGAGGCCCG
AAGAAAAAACCCTCGCAATGTCAATTGACTAG
>OH_00061 maker-scaffold614-snap-gene-0.18-mRNA-1
ATGGAAGGGACAAATATCCAATCCAAAAACTATGGACAGGTTCAAGTTTATTTCACAACTTCCTCGAAAGATATTGAACT
AGTTGAGGAAAAACGTCAGCTACTAGTTCCTTCTAATGTTCAAAGATATGGCTTATCTATGATTCTTAACTCAGAGTCTA
TGCTTAATACAGACTCTCCAATTCCCTTTGATTTTCTCATAGATGGAAATTTTTTACGGACAAGTCTTGAAGAATATATT
CTAGAGAATGGGTTATCTCCAGAGATAACTTTGAACTTGCAATATGTGCGAAGTTTGATTCCTCCCTCTTACAAGGCCAG
TTTTCAGCATGATGATTGGGTCAGCTGTGTCGATATTTTATCAAGCAACTCAGCTGCTGGAAGCTGGGGAGCTAATAAAG
GAGCCATAGGTCAGGACCTAATTTTATCTGCCTCATATGACGGCTTAATACGAATCTGGTCCAAGTCTGGGCAAGTTATT
TCGACCTCGCCAGGATCAGACACAGGAGGACATACCTCAAGTATCAAGACCGCTATGTTCATGTCTCCAACACAGGTTGC
ATCTGGTGGACTCGATCGAACTCTCAAAATTTGGAAATATAAAGAAGCCGAAGATAAATTTTCTGGAGAGTTAAAGCCAA
AATTTGACCTCGTTGGTCATACAGGTAGCATTGAATCAATCGACTCTTATGGACCATTGGGTCGACTCATATCGGGCTCA
ATGGATGGTACCGTAGGTGTTTGGTCTACGTCTAAAAATGATGCTCCTATAGCTCCTGAAATTGCACTCGCTGCTCGATC
AATCACTAAGCGACGTAAAACTAACAATTCTTCGTCTTTACCTCGATATGGACCGCTTTCACTTCTCTCTTCAAATAAGG
GACCTGTGTCCGCGGTGATTTTCAACCCCCTAGATCACACTGTGGCTTACTCAGCTTCCCAAGACCATACAGTTCGAACA
TTTGATCTTCCAACTTCTACTTTGGTTGATACTAGAACCACTTTAAACCCCCTTCTTTCTTTGGCCGCCCTACCAGGCAT
CAGCACACAATTATTAGCTGCTGGCACAAGCGCTCGGCATATCATTCTTTTAGATCCACGAGTCTCATCACAATCCACCC
AGGTAATGACGCTTAGAGGACATTGCAATAAAGTTGTTTCTATTGCACCAGATCCTGAGAGCAACTTTGGACTCGTAAGT
GGTAGCCACGATGGTACATGTAGAGTCTGGGACTTGAGGAGTAGTCGGATGGGAACTAAGGATGAGGGTGGCGGGAAAGT
TGGTGAAGCAGTCTATGTTATCGAGAGAGAGGGTCACAAAGGAAAGAGGCCTGTAGGTGGTGAGGGGGTTAAGGTCTTCA
GCGTCAAATGGGATAATGAAGTTGGAATGTTGAGTGGAGGGGAAGACAAAAGAGTCCAGATAAATCATGGCAAAGGTGTT
ACAAAACCTAATCTCTAA
>OH_00062 maker-scaffold614-snap-gene-0.17-mRNA-1
ATGTTAGTTCATATGAGAAAAACTGTTTCTTTCTTCTTCTTCTGCACTTTAGCCTTGGCCCTGCTTGCTCAGACAGCACA
GGCTATAAATGGCCCAAAGATAACGCACAAAGTTTACTTTGATGTTACTCACGATGATAAACCTCTGGGCCGGATTGTAA
TGGGCCTTTACGGAAAAACTGTTCCTAAAACGGCGGAGAACTTTCGAGTCCTGGCCACTGGTGAGAAAGGAGAGGGATAT
AGATACGAGGGCTCGACATTTCATCGTGTCATTCAAGATTTTATGATCCAGGGAGGAGACTTTACGAAAGGTGATGGCAC
CGGAGGCAAATCAATCTATGGTGATAAGTTCCCCGACGAAAACTTCAAGTTGAAACATTCTAAAAAAGGTTTATTATCTA
TGGCAAACGCTGGGCCCGATACGAATGGTTCTCAGTTTTTTATTACTACATCTACTCCATCGTGTGTTTTATCCCTAATT
CGATTTCGTAAATATGCTAACTTGAAAAGCCATTTGAATGGACTTCACGTCGTTTTCGGTGAAGTACTTGAAGGTTATGA
TGTAGTGGAGAAGATCCAAAGCGTCCCTAAAAGTTATGGTGATAAGCCTCTTAAGACTGTGAAAATCGCAAAGAGTGGAG
AGCTCCCCATAACTGACGAAGATGAACACGGTCAAGCTGAATTTCAACCAGGTTTACAAGAAAATCAGATTTCCCCTGAT
CCTACTGACCGCATTGGGGGCTCTGTAGTCGTAGTACCGGTATCCAATGATGTCAGAGATCAACAATTCACATTTCTACA
AAAAGGATTATCTTTAGCATTCATCTTGGGCTGTATTGCAGTTTATATTCGTATGAGAGTCAAAGGAAAACGAACATACG
GAAGGAAATAA
>OH_00063 maker-scaffold614-snap-gene-0.16-mRNA-1
ATGGGGATTTTTTTCACCCAAGAGACACCACTGACTTACGGCCTCCCTCAAGGATCTCCAGTATCATCAATACTCTCTAT
GATTCTCGCGAACCTAAGATGCGTCTTCAGCTATGCGGATGACATTGCTTTCCTTCGAACCGGCAAGACTCTGTCAGTAT
GCTCAGAAAAGCTAGCATTAGACCTTGAAAAGATTATAGAATGGGGGATAGGTAACGCTATCACTTTTGATCAAGACAAC
TGCGAACTACAGCACTTTACAAAAGCTCCTAAACCTAAGTAG
>OH_00064 genemark-scaffold614-processed-gene-0.8-mRNA-1
TTCAATTCTTCTCAGTTGCATGACAAGTACGACGATAATCAGAAACTGGAAAAGAGTCATCCAACGCTAAACTTAAATGA
ACATAAATTTCCCAAGGTGAATGAGTCGAAGCAAGCCATTTACCGACCAGGTGACATTGATGACTCCGGGGATACTGTCA
TGGGCGGAATCAACACTGCAGGAGTGGTAAAAGGGGAGCGTCGTCGAGCTCTT
>OH_00065 maker-scaffold927-snap-gene-0.13-mRNA-1
ATGGCAGATAACAACATTAGAGGTCGCTTAGCTCTCATTACAGGTGCTTCTGGCGGAATTGGGGCTGCTTGCGCTCGCGA
TCTAGCAATCCATGGCTCACATCTCGCACTCACCTTCTCCAAGAATAAAAATGCTCTTTTAGATGTTGTATCGGAGATCA
GAGCTATAAATTCAGAAACATCACAGCTACGTATCTCAATTCATCAGGTTGATGTAAGTCAAGTCGATCAGATAACTCGT
ATGTTTAATGAGATCCGAGACCAACATCATACACATATCGATATCTTGGTCTCAAATGCTGGGTATGGAAAGAGAATTGT
AAACATTTGGGATATTCCACTTGAGGAGTTCGAATACACCATTAATGTGAATCTAAGGGCCTCATTTGTTCTTGTCAAAG
GCTTAATTGAGGGAATGAAGGATCAGAAATGGGGTCGAATAATTTTTATCTCATCTATAGCAGCTCAAGGTGGTGGAATT
AATGGTTGCCATTATGCTGCATCCAAAGGGGGCCTCAGTGGCATGATGCGAAATCTTGCCACCACACTCGCACCTTTTAA
TATATCTGTTAACGACGTAGCTCCTGCCCTCATAGGCGACACTGGAATGGTCAAATCGTCCGACGTAATTCCTGGAGGGG
TAGGTACGATTCCTCTTGGTAGATTAGGTACTCCACAGGAGGTTGCAAATGTCGTAACCATGTATGCAACAACTGGATAC
GTGACTGGACAAAGTCTGCTTCTAGCTGGGGGATTGAAGTAG
>OH_00066 snap-scaffold927-processed-gene-0.11-mRNA-1
ATGCATACTTCAAATTTATATCATAACGAGTGGACGAGCGCTTTGTCTCAACTACTTGTTCAAACTACCTTAAAAACCGG
GGCTATGCAAAACACTCAGTCAGTGTTTATTTGCAACTCTGGCGCTGAAGCCAATGAAGCAGCAATCAAATTTGCACGAA
AGTCAGGAAAGGTATTTGATCCTTCGGGAGAAAAGTATGAAATAGTTTCATTTCACAATTCCTTTCATGGCCGGACGATG
GGAGCGCTATCTGCAACACCTAATCCCAAGTATCAAAAGCCTTTCTCGCCTATGCTGCCAGGATTTAAGTATGGAAATTA
TAACAATGTTGATGAAATCAATAATCTTGTCACATCAAGGACTTGTGGGGTTATTGTTGAACCAATTCAGGGTGAGGGGG
GTATAAATGTAGGAACCGATGAATTCTTCGTAGCTTTGGCAGCGCGATGTCGGGAAGTCGGAGCCGTTCTGATTTACGAT
GAAATACAATGTGGTTTATCTCGGACGGGATATTTCTGGGCGCATGCCTCCCTGCCAAAATCTGCGCATCCAGACATAAT
AACAACCGCCAAGGCACTAGGTAACGGGTTTCCAATTGGCGCCACGATCGTCAGCAAAAATGTAAGCGAAAATATAATGG
TTGGGGATCACGGTACAACTTTTGGTGGAAATCCTCTTGGATCAAGAGTAGCACATCATATTATAGGCAGACTTTCTGCA
CCAGATTTACTTCAAGATGTAAAAGATAAAGGTGAACTCTTTCGAGCAGGATTTAAACAATTACAAGAAAAATATCCTCA
TCTGATCCAAGAGGTTAGAGGTAAAGGGTTAATTCTTGGTGTTCAGCTTACTCAGGATCCAACGCCAATTATTAGAGCTG
CTCTTGATAAGGGCTTATTAATTATATCAGCCGGCACGAACACTCTTCGTATTGTACCAAGCTTAACTATTACGAGAGAA
GAAATATTAAGGAGTGTTCAAATATTGGATGAAGTTATGGAAACGGTCAAAATATCCCCATCAGCTAGCTGA
>OH_00067 maker-scaffold927-snap-gene-0.14-mRNA-1
ATGAACTCCAAAATTTATTCTAAGCGGGTTATATCAAGAGTCAGCCACAATTTTTCTTCATGCATTCGGTTAGCCCACGT
CGACAGCGCCGTAGCCAGCAATTTCGCTGAGATATCAAGGCATAATGTTCTTTTGGAAAAGAATGGCACTAGCTGTTCAA
CCAAAAAACCTCATATTGATGAGCAGGCCTCTTATATGGTTAAGACTTATCTTCGACCACCACCAGTGTTTGTGAGGGGA
AAGGGATGTTATTTATGGGATACTTTAGATAAAAGATATCTTGACTTGACAGCAGGTATTGCTGTCAATGCCTTGGGTCA
TTGTGATAATGAAATCAGCCGAATCATATCAGAACAAGCAAGTACTTTGGGAGAAGCCGCTTTCTTATTCATAAACTAA
>OH_00068 maker-scaffold320-snap-gene-0.21-mRNA-1
ATGACTACACGTCCGGCAAGTCATGCTGGTTCCTGGTACTCATCTAACCCCAATGTGCTTTCTGCTGAAATAGATAACTG
GTTATCTCAAGCCCAGGATTCGACAAATGCTGCCTCAAAATCGGGCCCAGTGTCAAACGCAAGAATCATAATTGCACCGC
ATGCAGGCTACGCTTATTCTGGCCCCGCCGCAGCTTACGCGTATGCTGCACTTTCTGTCACGCCGTCAACGAGACGGATC
TTTCTCCTTGGACCTTCCCACACATTATATCTCACCAAGTGTGCGCTCTCTACTCATTCGTACTATGAAACTCCTTTTGG
GAACCTCCAAATCGACGCTTCCACTGTTGCCGCTCTTCGCTCAACAAGAAAGTTTGATATTATGACGCCTGAGACCGATG
AGAGAGAGCATAGTCTTGAAATGCATCTTCCCTATATTCACAAATTAGCTTCACGTGTCTTTAAATATCCTGAAAACTAC
CCATTTCTTGTACCCATTCTTGTAGGCAGTACAAGTCCTGCAGCAGAGCGTGAATATGGTCATATCTTGGCACCATATCT
AGCTGATTCGACAAACCTATTTGTTATTTCTTCGGATTTTTGTCACTGGGGCTTACGATTTGGTTATACCTACTATCTTC
CAGAAGGGATGGATGAAACTCAAGGGTACGACTTGGATCGGCGTGATCCTAATCCAGAACTCCCTCTTATTCATGAAAGT
ATTTCTAGATTGGATAAAATGGCAATAGATGCGATTGAGAGCGGGTCACACTCAGCTTTCTTGAAAAACTTGAAGAATAC
GGGAAATACCGTCTGTGGTAGACACCCTATTGGTGTTGCCATGGCAGCATTAGAAGTCCTAGAGAAAGCTAGTGACGGAG
AGAATTCTCCTGCTTTATCTAGGATATTACCAGACTCGAATCAAGTGCTGAACAAGAATCGCAAATTTGAATTCCTAAGA
TATGAACGAAGTAGTGATGTGGTCGATGTTTCGGACTCCTCAGTCAGCTATGCAAGTGCTTATGCCATTGTTTAG
>OH_00069 snap-scaffold320-processed-gene-0.13-mRNA-1
ATGCAAGTAGTGAAGCAATTTTATCCACCACAGTTTGGGCCACGCTATCAAAGAAATAGTTCGACATCAACAGAAACAAC
AGATTCTGAGCTCGAAAATAACACATCATCGTCTTCTTCCACCGTGCCAGCTTTAGTGCCTCCAAAAAATCTCAGTGCAG
CGGAGAAAAAAATTTATCATCATCTTGTCCAGGAACTAAAGCCAACGTCTCTTAATGTTCAAGATATTAGCGGTGGCTGT
GGAAGTACATATGCCATTGATATTGTGAGCCATCATTTCACCGGCTTGTCCTTAGTCCAGCAACAAAAATTAGTCTACGT
TGCTCTCCGCGATATGATCAAGGACTGGCATGCTGTGAGGATTCAGACGAGCCCTCCTTAA
>OH_00070 genemark-scaffold320-processed-gene-0.6-mRNA-1
ATGTCGCTCGATCCAAATGAAGTTAGAAATTTAAAAAGTCTTGAATCAGACCATTCGTATTCTATCTCACAGAAACTGAC
TTTTATAGTGAAGGAACCTGAGAACCTTAAGATCTCAGCGCTTGAGAAAACTGAAATTACTAACGACCAAATTCAAAAAG
ATGATTCTGAAAACGAAGATGATCAAGAAACTGGTGACAAAATCTCAGGTCCATCAACGACTAAGAAGCGCAAAAAAAAG
AAGTCTAAGAAAAGCCGAGCTAATGCAACAAAACAATCAGATCCACCTCGAGTTCTCTTGTCCAATTTATTTCCGAGCGG
AGAATATCCCACAGGTGAATTAGAAAACTACAAAGATGAGAACCTTTATCGTACCACAGATGAGGAAAAGAGAATTCTAG
ATAGATTAAAGAACGATTACCTCAATGAGTATAGACAGGGAGCAGAAATACATAGACAAGTCAGGCAATGGGCTCATAAA
AATATTAAGCCAGGAAAATCTTTGATAGAAATCGCTGAAGGTATCGAGGATAGTGTTCGCGCATTATCTGGTCATCCTGG
ATTAGAAGAAGGTGATAACATTCTTGGAGGAGTCGCTTTTCCAACCGGCCTTAACCTGGATCATATCGCAGCTCACTACA
GCCCAAATTTTGGGAACAAAACTATTCTTACTAAGGAAAATGTTATGAAGGTGGACTTCGGCGTTCATATAAATGGTAGA
ATAGTAGATAGTGCTTTTACTGTATCGTTTGACCCAACCTACGACAATCTTTTGGAAGCGGTAAAACAAGCTACCAATAC
AGGCATTAAAGAAGCGGGAATCGATGCTCGCCTAGGTGAGATCGGTGCAGCTATTCAAGAGACTATGGAAAGTTATGAAT
GTACGATCAACGGAAAAACTCACCCAATTAAATGCATCAGAAACCTTCAAGGACATGATATTCGACAATGGCAAATACAT
GGAGGAAAAAGTGTACCAATTGTCAAGTCCAATGATCAAACAAAGATGGAAGAAGGTGAGGTTTTCGCTATTGAAACATT
TGGAAGCACGGGAAATGGGTACGTGAGAGATGATTATGAAACATCTCATTATGCCAAGATAATAGATGCGCCTAAAAATG
TTGCTCTTAGAATTCAATCTGCTAATAAGCTACTAAATGTGATCAACAAAAATTTTGGCACTTTACCATTTTGTCGAAGA
TACTTGGATCGTCTCGGTCAAGAAAAATATTTGTTAGGATTAAATACTCTTGTCTCAAATGGTATTGTGGAGGCTTATCC
ACCACTGGTAGATAAAAAAGGATCATATACTGCGCAGTTCGAACATACTATTCTCCTGCGGCCAAATGTGAAAGAGGTTA
TTAGTCGTGGTGAGGACTATTAA
>OH_00071 snap-scaffold320-processed-gene-0.17-mRNA-1
ATGAAGCTTGTATATGCTATCGTTTTATCCTCCGCTTCCGTAGTGTTATCACAGGTACAAGCTATCATAAAGACTGAAGA
CCCGTATAAGACTTTTGAACAGCTAGCTCACGTTCCCTATCAATGGCATCTTAAGGAAACGATCCATGTCAACCCAAATC
ATTCATTCAAGCTTCGCATTCATTTACGAAATCGTAACGTTCAGTCTTTTCAGGAAAAAGTTTTAAACCTCAGTACTCCT
GGTCATCCAACTTACGGTCAGCATATGGATCGTGAAACGGTCAACAATTACCTTGCTCCATCTCCCGAATCCTTCCAACT
CGTACAAGAATGGCTTGAATATAAAGACGCAGTGAATACAACGGTGAAAAATGACTGGGTTATCTTGGATACTACTATTG
GGGAAGTTGAAAAACTTTTAGACACAAAATATCATGTTTATGAACACAACGAGACAGGCCAATTAGTGCTACGGACTCTT
GCTTACAAGCTGCCGAGTTCTCTTCACTCACATGTAGATCTTGTTGCGCCAACAATTAAATTTTCCACACCTTCTGCACA
TCGCTCCACTTTAGTAGATTGGCCTCATGAGGAATCGCAATCTACGGACACAAAAATCCTTGAGAATGGAGTTTCGGCTT
CATGCAATACAAGTATCACAATTGATTGCTTAAAAGACCTTTACAATCTTCGGAATTTTACCGCTTCAAGCAATCCTGCC
AATCAATTTGCTCTCGCTGGCTTTCTTGAAGAATATGCTCAACATGATGATCTACAAAAATTCTTGTCCATCTATGAGCC
GGCAGCCGTTAAGTCGGACTTTTCTACTATACTAATCAATGGTGGTCAGAATACCCAACAAAATACAGTTAATTTTCCTT
TAAATATGGGCGAGGCTAATCTAGATATCCAATACGCCTTTTTGGCATATCCAACACCGTCAGTTTATATTTCAACCGGT
GGACGACCCCCGGAGACACCAAATATGGAGGTGGATAATGAACCATATCTTGAATTTTTAACTTACTTACTCAGTGCTAC
TGAAACTCCCAAGACCTTGTCAATTTCTTATGGTGATTCTGAATGGACAGTACCTGAGTCTTATGCACGAACTGTGTGTG
ACATGTTTTCTCAATTGGCTGCTCGAGGCGTTAGCGTCCTCGTATCAAGTGGAGATTCTGGTTCTGGTAATGACTGTAGT
GAGACAAAACCCGGTACTTTACTATATACACCATCTTTTCCAGCAAGCTGCCCTTTTGTCACCACTATCGGTGCAACATA
CCACGTAGCCCCAGAAATTGCTGTCCCTTTTTCAGGGGGTGGATTTTCTGATTTCTTTCCTCGTCCTGAGTATCAAGAAT
CTACTATTGCAGCATATCTTAATTCTGCGGACCCAGCTTTCAAAAACTTTTACAATACCTCCGGCCGTGCCTACCCAGAT
ATCTCAGCACAAGGGGTTAGCTTTCATGTCTTTGTCCGTGGTAATGACGTCTTGGAGTCCGGCACTAGCGCATCGGCTCC
AGCAATGGCAGCGATTATTGCTCTACTAAACGGGGAGCGTATAGATCGTGGCCAACCCGCACTTGGTTTTTTGAATCCTC
TACTTTACGGAAATTATAAAACAGCATTTACTGATATTATTGGTGGTAAAACCAGCGGCTGTTCTCAAATTCAGGGTAGT
GGTTTTCCTGCGACTGCAGGCTGGGATCCGGCAACAGGATTTGGGACGCCTGATTTCAAAAAGTTGCAGGAATTAAGCAG
CAAAACTTAA
>OH_00072 maker-scaffold320-snap-gene-0.24-mRNA-1
ATGTCAACTGCAGAGCTTGCTGTATCATACGCCGCACTTATCCTCGCTGACGATGGGGTTGATATTACAGCTGATAAATT
ACAAACTCTGATCAAGGCAGCTGGTATCGAAGACGTTGAGCCAATATGGTCAAGTTTATTCGCCAAGGCACTTGAGGGCA
AAGATGTAAAGGAGTTACTATTAAATGTAGGTTCCGGTGGCGGCGCAGCAGCGCCTGTCAGCTCAGGCGATGGTGGAGCT
GCTGCTGCTACTGAAGACAAGAAAGCAGAAGAAAAGGAAGAAGAAAAAGAAGAAGAATCCGATGAAGATATGGGCTTCGG
TCTTTTCGACTAA
>OH_00073 maker-scaffold320-snap-gene-0.22-mRNA-1
ATGTCTGACACGGCAGCGACATCAAACACAGCTTCCTCTAATTCTCCCAATCCACCATCAAATGCAACCGAACAAGCTCG
TATTCGAAAACAACGTCGTGAAGCTAAAATAAGTGCTGGAAGCACGGCACGCCTGAATAAGATAACTGGGCTAAATAACG
AAAAGCAAGTCTCTGATTCGCCTCTAAATAAAACTACATCTACGCCATCTCTCCTGGATTCCGATGTGGTTGATATTTCA
AATCATGCCAATAAACATGAGGAGTCAAATGCAAACTCGAAAAACGACACACATTTCTCCCCTGGTACCACACCATTAAA
TCCTAGTGCATTAAATGAAGAAACCCTGCGTGAGATGATGCATAGGCTCAACTCAATGAACAATGCTGCTCGTAATGACT
CTATTGACAACGACCTCTTCAACATTGATAGCCAGAGTAGAATACCTTATCTAGGTGACAGTGCTGAAGTGCCATCTACA
CATAATGATCCGATGATAAAAATTATGCAGCAGCTTATGGGAGAAACTTTGCTTAGTGGTGATAGTGAAAATATGCCTAA
AATTCCGGGCTTGAACAATAATTTGGAGAAGCTCACCATAGTTTCTTCTTATAATCTTATTTGGCGCGTTATCCATTCAT
TCTGGGCTATTTCTTTGGGTATTTATATTGCTATTATAACGCAATATAATGGTACAGAGATTGAGCGTGAACGATCCTTT
CTAGGATTCGATAATGTAGATGAAAATTTATTACCGTTTGCCACTAGCCCCCAAAACTTTTTCTATCTATTCATTACGAT
CGAAGTAATCCTATTAGGCACCCGATATTTCTTAGATAAAGAAGATAGCAAACCAACCGGCATCTTGGGTATGCTGATAG
GGGCCTTACAAGACCCCGTTAAGGGATACTTTGAATTAGGTTTCCGATACATGAATATATGGTCATCGGTTAGTCGGGAT
GCCCTGCTATGTTTGTTTGTCTTGGGAGCCTTTGCGTGGTGGAGGAATTGA
>OH_00074 maker-scaffold320-snap-gene-0.23-mRNA-1
ATGTCCAGAGCAGTTGAGCAAATTAGGGCAGCCAGTTATAAAGTTTTGAAAGAAGAATTCGTTTCCAATCTCACTGGCGG
TAGTATCAGCGAAATCAATTATGTAACAGCTGTAGCACCTGTTTCAGTGTTGATCTGGTCAGTCCTGCAATCACGATATG
GTTTTTTCACTCAGACGCAATGGAAGATTAAGACAAATGTCGCCACCACTACCGATTCCACAACTACTTCTACCATTTGG
ATATGTTCAATTGTCGAATTTCTAATCAATGTCCTTAGCATCTTGTTAGCTACGACTCTTTACGCTTCAAAACCAGTCCT
TTTGAATCTCCTTCTCCTAGCGCCTCTGCTTATAGTATATCTCTTCGTACCACCAAAAAAAGTCGCACGTACTCTATTCT
CAAAAGAGAAAAATAGGAAAAAATTATTCAAACCTACTCCAGCCGGTAGTTTAGCTAGTGGCTTGTCAAGCTTGGCAAAT
GACAAGAATATTGATTTTAAAGCTCTTAACAATCCGTTACCCAAACGCCCTTTCTTGACAACTTATCGCGGTAGTATGCT
TGTCATAACATGCATTTCTATCCTAGCTGTCGACTTTCATGTTTTTCCTCGACGTTTTGCTAAAGTTGAAACATGGGGTA
CATCGTTGATGGATGTCGGTGTTGGCTCTTTTGTGTTTTCGACTGGGATCGTTGCAGCAAGACCGTTGCTCTTAAATCAA
AAGGATGCCAGTAGCAGTAAAATTAAGCTGAGAGGAAGACTCCTACAAGCTGGGAGAAATAGCCTACCGTTATTAATATT
GGGACTAATTCGTCTATGGAGTGTTAAGGGACTCGATTACGCTGAACATGTATCTGAGTATGGCGTGCACTGGAATTTCT
TCTTTACGCTTGGTTTCTTACCGCCGTTTGTTTCGCTCTTTCAGTCTGCTTTTAAGTACTTGCCCTCTTATTCTATTCTG
GCTGTCATACTTGGCGCAGCCTATCAAGCTTCTCTAGATGTCACAAATTTAAAGACATATATTTTATCTGCACCACGCAG
TAATTTATTGAGTATGAATAGAGAAGGAATATTTAGCTTCGTCGGATATCTAGCTATTTTTCTTATGGGCCAGGAAATCG
GATTATATGTTCTCCCGCGACAACTTCTTTCAAAACGTTTTTCTCCTTGGGAACAACGAAAAAGATTACTCTTTTATTTG
GGTGGTGCGTCTCTAACTTGGATCTTGCTCTTTATGGTAACCACGAATCGAATTTATGGCCTCAACATGACGGTATCCCG
TCGTCTAGCAAATCTACCATATATTTTCTGGATCTCAGCTTTCAATACTAGTCAACTAACTATATTCTGTCTTATAGAAA
CAATATTTTTCCCATCTGTTTGGAGCGTGTCGGAAAATACCACTAGACTAGAGGAAGAAGAAATTTACCGTAATGCTACA
AGTGGAGTACTAGAAGCTTACAATCGAAATGGTCTAGCAGTTTTTCTATTAGCTAATCTCTTGACGGGTGCCGTAAATTT
ATCCATCTCAACGCTAGATTGTAGTTATCTGAAATCTATGGTAATTCTGGTTTTTTATGCAGCATCGATTTCGGGCACTG
CTGTAGCTTTGGATTTGTGGGATATCAGCATCAAGTTTTAG
>OH_00075 snap-scaffold320-processed-gene-0.19-mRNA-1
ATGAAGTTAGAAGTCAGTGGATCTAATGATGAGGAACAACGTTTCATGATAAGAGGCACTACTCTTGCAAAGTATACCCA
AATATCACTGTTTCCTCAAAATATGAGATATTTACGCGCAAGAATCAAAAGTCTGACTTCATACAATCCAAATGAATACC
TTGGATTTCTCACACGTAATGTGAAATTTAGAAAAAGAGATATAATACAATATCAAAGATTTTCGTCGAATTATTTTGTA
CCATCAGCATCCACCGATGACACAATCTATGCTTTGAGTACTGCACCAGGAAGGGCAGCTTTAGCCATTATCCACTCTGC
TGCTGTGATACTTTATTACCCGGCACCTTCATCATCCACTGGAGAAGATGTACTCGAACTGCACATCCACGGAGGATCCG
CAACACAAAAGGCAGTATTAACTGCTATATCAGATTTTGCCTCTTCAACAAATCTACCTATCCGGTATGCAGAGCCCGGA
GAGTTTACTAAGAGAGCCTTCCTCAACTACAAATTGGAACTTGCACAAGTAGAAGCTCTCTCAAATGAATTATCAGCGGA
AACAGAGCAACAGAGGCAGGCCGCAGTTCGAAGCAATCCTCGCATGCTTAGTTTGACTTATGAAAACTGGAGGAATAAAA
TTTTACTGGCTCGTGGGGAGATTGAGGCCCTAATTGACTTTTCAGAAGATCAGAACTTTGAAGAATCACCACAAAAGCTT
CTTGGAAATGTTAGAAGCTATGTAGACCTGATTTTAACAGAGATAGAGAGGCTCAAGGATGCAAGCTATCGTCAAGAGCT
AATAAGGAGAGGGGTCAAGTTCTCCTTACTGGGACCTCCAAACTCTGGTAAAAGTTCATTACTTAATAGAATTACTGGTA
GGGAAGTTTCTATCGTCAGTAAAGAGGCTGGAACAACGCGAGATGTTATTGAAATCAGTTTTGATATCAAGGGATATTTG
TGCACCTTCGCAGACACAGCAGGATTGAGAGATGAATCTACGTCGATTGACAGAGTAAACAACAAGATAAGTGCAGTTGA
GCAGGAAGGTATAAGACGGGCTAAGTCTATGGCAAAAAACTCAGATGTAGTGATCTTAATGGCATCATTTGAGCATAAAG
ATTCTTCTGGATTATGTACGATTAAATACGACGAAAGCTCTCTTTTTCTGGCAGCAAATGCCCCGAACGCCTTAATTATT
GTTAATAAATGCGACAAGGTTGTCTCTTCAGATCAAATGAAATCACTGATCGAAGAATTTCAAATAAAAGTTGCATCAGT
TTTTTCCCCAAAGATACCGCCACCTATTATCCCAATATGTTGTCATGATAATCCAGGCATGGGCCAGTCTAAGAATAATA
ATGACAATATTCAATGCCTCCTATCTGAGCTACTTGGCATCATTAAAGGACTTACGGAATTTCCCGTCGAGATGGAGGAA
TTGATTGGTGTCACAGAGCGTCAGCGACTTATTCTTGAAAAATTTGGCTCTCATCTCCAATATTTTAAAAAGGAAACAGA
CATAGTTCTTGCTGCCGAACATTTACGTTTAGCCGCCAGTTGTATTTCTAGAATCACTGGACGAAGTGAGGAAGGTGATA
TCGAGGAAGTTCTTGGAGTAATATTTGAAAAGTACTGA
>OH_00076 genemark-scaffold711-processed-gene-0.1-mRNA-1
ATGGCGGCAGCGGCAGTGGCTGTGAACTCATCCTATTCATATCCTATCGATGTTCCCTCCCGTTATGAGGTTGCCTCTTC
TACCTTTGCTGGCCGTTCACCTTCTCTTCAAAATCTAATCACACACACCGACTCTCGATGGCCGCCGAAAAGTCAAAATG
ATCCTACAAACTCTCAAACTTCTCTAACTCGACTATCCTTACCTTCTATACATGAAGCACTAAGATCTAAATATGATTAT
GAAGAACCTATTGCGCCTTCTTTACTCCCATCACAGGATCGTCAATTTGCTCCTTCCCAAACTCCTACAATCCCTAGGAC
ATATCCGCTTTCTGAGCAATCAAAGTTTCCTTCGAATGGACCGCAACCTCCATCACAACATCCTGCTCATTCTCATCGAC
ACAGTTTTTCACGCTCACTTGAGCCAATGAACACATCTTTCCCAGAAACTGTGCAACACCCATCAGCTCCGCCACCAACA
TCTCAGAACTCATATAATGCTCGTATCGAAGCTAGTAGGTACGAACGTGAGCTACAGCCAGGTGATCGACCACTCAGTGG
ACACTCGCATCACTCTATAAATACTCATAATTATGACTCTTCAAGGACATCGTCCATGCCGCCATCAAATCAAGGAACAT
CTTTCACACCATCAGATATAAAATCAAGGGAGTACCAAGAGACTTTTGAGATGTGGAGAAAGCCAAGAGATAGTGATAAG
CCAGATATAGCTTGCAAAATACGGGGAGGCATTAAGAGGAATTTAGATGTTTGGGATTTCGAGAACAACCTTGCCGAAAT
AAATATGGCAAGTAGCGCTCTCAAAGAATGGTCTGCTCATTATAATGCAATTGCTCAAGATAGGCAACTTTCTTCGAGTG
TGCTTACAGAGCGTATGCCTTCAATTGATTCTCTACAAGAGATTAGACAGCATCAACAAAAAATCTTTGTTTGTCTCGAG
CAATTGACGCGCATTATTAGCGAGGCCGATCAACAAAAGGGTCGGGCAACAGTAGAACAACGATCACAAGAGGTAAATGG
GCAACCCAGAGATTACGACGAAGATACAACCATGAATCATGTTGAGGAACCTAAGAGTAATGGCTTTACATCAGAGGCCA
AAAAGCGTCGAGGGAGAGCTGCTCCTCCTGGAAGGTGTCATAGCTGTAATAGAGCAGAGACTCCAGAATGGCGCCGAGGC
CCAGATGGAGCACGAACGTTATGCAATGCATGCGGACTTCATTATGCTAAGCTCACCCGGAAAAATATAACGAATAAGTC
AGCTCAAAGCTTTAGCAACCCTATTTCTCGACCAAAATCGCTAGACATATCCCCACGAACACTTTAA
>OH_00077 maker-scaffold1845-snap-gene-0.3-mRNA-1
ATGATAGTGACAAAACCTACTACCCCTGCCCGATGGCGGGCAGAATTTCTTAGCCACATTTCAAAGATGCCATCACCGGA
ACTTGTCTTCTCTACAATCCATTGCCATTCAGCAGACAATGGGAAGTCTGCCATACCACGGGCACGATTCTGTATATACC
GAGGAATGTGGGGCGAACTGCCAGTACATAGACACAATCCAGCGGAATTAAATGAGTCAGTGTACCAAAGTGAGTTATTG
ACGATTACGACAGATGTCAGAATGGGTAAGATACTTGAAATATTTGATAGTGGATCGGGCAACGAGAGAGTAGATATGAG
TGGAGGCGGTGGACCAGTAGAAGCAGTGTTCTGGATTAAGGAGACGGCAACACAGTGGAGATTCTCAGGTGAGGCCTTTA
TCGTAGGAAATGATATTGATGACGATTCATCAAATGGGGCAAAGCTCGTTAAAAAGCTGATTGGTGAAAGAATGCGTGTT
GTCAACGCTGATAGCGAAGAGAAATGGAGCTGGAGTCGAGAGCTTACCGCCCACTTTGGAAATCTCTCACCCCGTATGAG
AGGCAGCTTCAAGAACCCACCTCCGGGTGTCCCTGTATCAACCACCTTTGACGATCCAGAACTTAAATTAGGTCAGAGTA
TCTATGATTTACATGATGAGGTGGCCAGGAAAAACTTCAGAGTAATTATCATCAAACCAGAAAAGGTAGAAAAATTAGAC
TTAAACAGTCCATCAAAGACGCAACGACGATGGCTGTATACATATACTGGGAATAAAGATAACTGTCAACCTGACCACTG
GGATGAAGAAGAATGCTGGCCGTAA
>OH_00078 snap-scaffold805-processed-gene-0.4-mRNA-1
ATGGCTGGAGCAGTCGCTGTCATAGGTGACATTTTAAAAACTACAATTGCTGGACATGGTTTCATAAAATCAATCTCTGG
CGGAGGTCCCGGTCCAGACTATTATAAAATTCGTATGGAGATAGGAAATAACCAAGACGCAAGTGGCAATCCTCCATCTA
TTATCTTGACGGATTTTTCAAATACCCAACATTTTGGTGTGTTTGAAGGGACTAGTAAAAAATCATCCGAGCAATGTCGT
AATAATAAAAATCTTCCCAAAGGCGATTTTGATGATACAGATTTGAGATTATTTAAAGGTCTTAAGAATGGAGAGGCCCC
TATAAATACTTTCAAGACAGGAAATGGCTACAACCTCAAGACAGTCGACTTTCAGGGGGGTGGGAATGCAATTTGTATAT
CAAATATGATTTTTAAGGGTAGTGATACACAGGCTCGTCGCGATGAAATTTTCCTCCCAATTGGTGATCTTGCGTTTCTC
TGTGGTAAGGAGTGGAATTGGGGCACAATTCTTGGTGATGCACGCCAGCGTTGTATGTGGCTTGATGGCCAGCCTGACGC
TGGTAATAAGCCTATGAAATCAATTAGTCTCGACATGGAACGAATTGCAGGAATTTTCAATATTGGTAAAGAACAAAAGC
TTAAAGATCTAGATCTCAAAACCGCTTGCAGCCTTTTCAAAGACAATTCAGGGGAGATTCCGAATCGAAATTCTTGTAGT
GGCTCTTTTAAGCGAGATATACAGTCAAAAGATGTCACGATTGATACAGTCCCTCTTGTTAATATAAGTTCTACAGAATT
TTCCAGTACAAAATCTTCAAATAATAACTTTATAGGGGCGGGATTTGTCACAGCTGACAACAAATTTTTTGATGGTCAGA
CTAAGACATTCAAAGAAGTCTCACTTGTAAAAGATCCTGGTGCTGCTAATTCTGCTTCCAAGCCCGCTACCAAAGCCCCT
GAAAAAATCAGAAATCGTGATCTTTCTTCACGAAGCCGAGAGAGAAAAAGAAAAGCTAAGAAGTTGCGAAAAACAGCTGC
TCGTACTAGACGGCAGAAAGGGATGAATAGAAAAAAGCAGAAAAAGCAGAAAAATCGGAAAAATCGTCCGCAAAAACGTG
AAACTGTTGCTACTGTGATTAAAGTTCATACATGCCAGGCGACAGTCGACGGAGTTGCACCAAAATGCAGTATAGATGAA
ACAATCACTCTTTAG
>OH_00079 genemark-scaffold805-processed-gene-0.3-mRNA-1
ATTGGGCGCCTGCTCCTCTTACCGCCGAATTCACAGCTTCCACCAACTCCAGCTACTACATTTGCGTTCGACAATCCTCA
GGAGCTCCTCTGGGTGGGTAATGGCTTTGGACGTGTCTCTAGCTATTATGGAACTGAACTCCAACGATATACGTCCTTCA
GAGTCGGTGATGGAGTAGTTCATCAAATTTTGTTGCACGAAAAAGGTGTGATAGCTCTGACATCGACGGCCATACATGCA
GCGATGCGGCAAGGCTCTCAAATATGGCATATTACAAGTGATGATATAACAGACCTTCGATGTATGAGTTATACCTTGAA
GGGAACGGCTGAAATTCTGGTTGCAGGTCACCAGCACTACATGTTAGTCATTGATATTGAGAAAGGAATTATATCAAAAA
AGATTCAAACCGAATGCCATTATAGTATCATGAGACGAAGCAGATATGTTATAGCTGCAACTGAGCAGGGTCTAGTCAAT
ATTCTTGAGTCGCCGAATTTCTCTGTAATCAAAACTTGGAAAGCTCATGCCTCCGGAATTAATGATTTGGACTCTCAACA
TGACTTCATTGTAACATGTGGGTACTCAATGCGCCACCAACATACTCGAATGCTTGATCCATTAGTCAATTGCTTCGACT
TGAAGAATATGGTTGCATTACCTCCACTTCCTTTTCCATCAGGAGCTGCCTATATAAGAATGCATCCACGCATGTCGACA
ACTTGCATTGTAGTGTCACAGCATGGGCAAATACATTTGATTGATTTAATGAACGTTAATACAAGTAACATAAAGCAGGT
CAATACTTTGTCATATTTGACTATGATTGAAATTGCGTCTTCTGGTGAAGCAATGGTTCTTGCCGATACGGAATGCAATA
TTCATTTATGGGGATCTCCTTCCAGAATACGATTTGCTGAACTTAGTAAACCCACAATCTTCCCAGAAGAAAAAAATAGG
ACCATTCATGTAGACTGGACAAATGATACCCCTCTTAATACAGTTGGAATGCCATTTTATCGTGAGCCGCTCTTATCGAT
CTGGCCAAGTCATAAAATATCTGAGGTCGGCGCACCACCTTTAAAGTTTGATCAGCTACTTAAATCAACGCTAAAAATAG
CTGAATGGGGGGTTTACGGTAGGAATCCCACTTCATGTCCCCGAAATCAAGTAGAAAACACTAGACAGATGGAAAAAGTA
TCAACAGGACTTTATGCTCCTAAGTTTCTAAGCGAGAAATCAAAAGAAGATATAAAGCTTAGTGCTAATGGCGAAAGAAG
GAAGAGCATGGGAGAAGATTCTTTTGAAAAGAGTCTTTCGAGTGAAAAGGCAGATGTTCCAGTCACGTATCAAAGTCTTG
ACATTAAATATAGTAAATACGGGGTCGCTGATTTCGACTTTGGGTACTTCAACAAAACCAATTTTGCCGGACTTGAGACT
CACATATCAAACTCATATGCCAACTCTCTTCTTCAAGTATTTAAATTTATTCCTCTAGTTCGTAATTTGGCATTGCAGCA
TACGGCAACTTTTTGTGTAAATGATGGCTGCCTTCTCTGTGAGATGGGCTTTTTATTCGATATGCTTGAGAAATCCGAGG
GGCTAGCATGCCACGCTACTAATTTTTTAAAGACTTTCAGTCTTCATCCCCAAGCTACGCCTCTTGGCTTGCTAGAGGAT
GAAGCTACTTGCTCATCCCCATCAATTATGCTTCAAGGTCTTAACCGATTCCTTCTAGATAAGATAGCGCAAGAATGGAG
AAGTATACCCCCAAATACTTCTGCTATTGAACAGACTTTCGCGACCGCAGCTACAACCTCAATTCGATGCTTAAATTGTC
GAAGTGAGCACACCAGACCTGGTACGACGTTCGTAAATGAATTGCTTTACCCAGTTTCTAAAATGATGCTGCGGAGCGTA
AAGAAACCTAAGTCAACATTTTCGGATATCCTTAAATCTAGTATAGAACGTGAAATTACAAGTCGAGGCTGGTGTAATAG
GTGTAATCGATATCAATCTTTGGCAACCAAAAAAACGATACACAGTGTTCCTTCAGTTCTCATGCTCAATGCTGCGTTAG
TTAATTCGGAAGCAAAATCCTTTTGGGCTACACCAGGATGGGTGCCTGAAGAAATTGGGATAATTATTGACCAAGGACAT
TTGTTTTGTTTTCAAGGCAATGATTTAAATGTCCATCTTCAGCGAGGTATGCATAATATAACAATATATTCATTGATAGG
AATAGCTGCAGAAATAAACTCTTGGCAAAACCAGACTCCACATTTAGTATCACTTATCAACGTCGCCCATTCACATCGGG
AAGCGCAATCATCGAGCCAATGGCACCTTTTTAATGACTTTCTCGTACGTCCGATTAGCTCAGAAGAAGCTTTAAGTTTT
AATAACTGGAAATTACCTTCCGTCATAGCATATCAAACTAAAACAGCAAACAACCTAATTGATAATTCCTGGAAGCAAAA
TCTGGATACTTCCATTCTGTACACGGATCAAAATTCAAGTACAGAAAAGACGTATCATCCATTGGTATTAGATGAAGAGA
CTCCTGATAATAACACTGTTATTGCCTTAGATACGGAATTTGTTTCAATTAAACAATCAGAAATTGAAGTAAATGCTGAT
GGCGATCTTGAAACAATACGGCCAACGGTATATGCGTTAGCTCGAGTCTCTGTCATTCGTGGGTCTGGTGAAAAAGAGGG
AGTTCCATTTATTGATGATTACATTGCGTTAAAAGACCCTGTAGTTGATTATCTTACCTCTTATTCAGGTGTTGTCAAAG
AAGATCTTGACCCACACTTCTCGAAACATAACCTGGTACCTTTAAAAGTTGCATATAAAAAGCTTTGGATTCTTTTGAAC
TTAGGCTGTAGATTCCTTGGACATGGATTGCGGCAAGACTTTAGGGTCATAAATATATATGTCCCAAAAGCTCAAGTCAT
CGACACTTCTGATTACTTTTTTATAACCGCACTTAAGCGTAAACTATCCCTTGCTTTCTTAGCCTGGTATTTTCTGAGAG
AAGATATTCAAGTAAAGACACATGATTCAATTGAAGATGCCCAAACAGCTCTCAGATTATACCGAAAGTACCAGGAATTT
CAAGATGCTGGGATTCTCGATACAATGCTCCAAAATATTTACCGAAAAGGAAAAGACACTGGCTTCAAACCTCCATTGGC
TAATAAAGAAAATTTAGGACAGTTCGATAAAAGGACTACAACACCACCTATACTAAATGAGACAAATATTCCTCTGACTC
CTAATAGGAAGAAAACAAACTCTACGATATCTGATCTCGGTTGGACTCTCGGCAAATAA
>OH_00080 snap-scaffold925-processed-gene-0.5-mRNA-1
ATGTCCCGTCTTGTCGCGTGTAACCGTTCTCTCTGCTATGTACTCATACGTAGAAGAAGAGGTGGAGGAATGGGAATGAT
TCGTGATTTCCGACCTTCCTATTTCAAAACGATTCTCTTATTACCTATTCTTCTGGCGACAATACTTTGTTACCTCCTTT
TTTTGCGTAGGAGTGGAAGATCCCGCTGGCCGGGAATGGAGTACGGTCCAGCGCCTGCGCGAAAAGAACTTCACTCATAT
CCGATTTATGAATATACCTCTTTATACCGGTTGCAGGCCGACTTACAATTTGAAGAATCATTGAATCAAAAACTGACCGC
TTTGGAAATAAATACTTTAACTCTGCGTGATTCTTCTTCTGGCTTCAACGAAGAGACAAATTTGAATAGTGGTAGTAATA
ATGGTAATAAGAAATTGCTGGCTAATCATACTATATGGCAAATTGCCACACCAAAGGAGAAAAAGTTATGGTCGACGTGG
GTTAATCAATGGAGCGATTCAAATCCAGATTGGGCTCACATAATACGAACATCGACACCTGATGATTTATACAACGTAAT
CCAATCCTTTCCTGAAATTCATGATGCCATCAGATTTTTTCCACATATCCAAAGAGACCTAATCCGCTATCTTTTGCTCT
GGTACTATGGTGGATTTTATGCTAGCATTGACACATGGAGTCGGGTTGCTTTGCATGATTGCATACCTATTTCTACTGTT
CTACGTAGTAACTACACGAAAATTGGCTTGATGATTGGCGTCGCGACCGATGAACCTTTTCTAAGCTATAAAACAATGGA
ACAATGGGGCTGGCTTCGAAGCTTTGGATTCAGTCAAGATGTTATGTGGGCTCCACTAAGATTTAATTCTTTACTAAAGA
CTGCAATTGTTCGATCTATCAGTCACGCAAGGACACACGAAGCATTGAAGAAAAACTTGGGAATTGGATTTGAAACCAAG
CATAAATTAGTTGAAGAAATTAGCGGGGCAGGAATGTTCACTGATGTGGTCCTGGAAAGTCTCAGTTATGTATTAGCTGA
AGATGATAGTCTTCGTGATCCCGATGCTGGTATTTCTCGAAGGGTTACCTGGAAAAAATTTTCCAAACTTAAGAAACCGA
TTTGGATCGAAGGATATATTGACTCAGGCTTTAGTAAAATTCATGGCCTTGCCGTCCTACCCATCAATGTATGGTCAAAT
GGTCAAGATCACAGTCGTGCAGGCTCTGATTCTGTCGAAGATGCCTGTGTTAATCAGCCACATGGAATAAATCTTAAGAA
AACTTGGCAGGATTAG
>OH_00081 genemark-scaffold925-processed-gene-0.2-mRNA-1
ATGTCTTCCTCTCCCCTTCCGTCCTTGAGCGATCTTTTAACAAATGTGCCGCAAGCATCTCGAAGCAGAAGCCCAACTGC
ACCCTCGCCTTGTATTGCCTCTGCTTACTTTTCCGGAGCTAGGACTTTCTCAGAGTCCAGAAAGTTCGCACAAGTAGAAA
AAATTGATTCAACTGCACTGTCTAAGAGTTTAGGAGCGCAGGAAAGTACTGTTGATGGTCGATCGATAGATGAGTACGTA
AAGAACAAAAACACTTATTCAGAGATATCCTCTAAAGTAGTAGATCAATCTGAAATATGCTCATCAAAAGAATGCTTCAT
GGTCGTAGGCCCAGAGAAAAATAAATTGGATTGTCGAAGTGTTGTTGAATCTGAATTACCCGTAGAAACAGTTATTAAAT
CAAGAAAAGCGGGAATGAAGACGGACAAAGCAGAAGCAGAATCAAAATTCATATCAAAAGGTAACTTAAATGAATCCAAA
TTACACAAGCAGAGATCTGTTCAAAAGAAGGGTAGACCTAAGATTGAAAAGACCACGCAATCCAAGTTACGAAAAGGTAA
AGTAACGAAGCCTTCGGCTACAATAATACCTGATTCAAAATCAAAAGAAACTGTTGGCTTTGCCGAAAATCTGTTCCAAA
AATCAAGCAATGAAGATATAATCCAGATGGTCAATGAATCTCAAGAATGTGTTCCTTCAGCAGAAGAATATGGCTCTTAT
ACTACACCACTTCAAGATCATGTTATAGATATCTCTATTTCGTCCAATGGAATGGTGAACACGGACCAGAACGAAAGAGT
AAAGAGTAGCTTATTTGAAGAGTTTGTTTATATTAATACTACTCCGGTCTCAGGTAAAAAAGGAAAGGAAAAGACTCTCA
AAAAAAAAGCAAGAACTCTCACAGAGTTATCAACATCAATATTTGAAGAAGAACAGGGACCTCAATCTTCATTATTGAAA
TACCTTCAATTACAGGGAAGTGAAGAAAATCTCTCAAAGCTCAAATTCTCGGCAAGTTCAAGCTCAGAAGCAAGTGTTAT
GATAAAATCAAATACTAGCCAGACCCCTAAATCAGCACTTCTTTCACCAGAGTCAGCTCTAAGACTAGTCAGTAAACAGG
ATTTTGTTTTTGGTACATCAAGTCAATTAGCCAGAGAAGAATCGCCCACAGTTCCTCGAGATTTACATAAGCAAGTACAG
ACTTCAAATCAACTGAGTGATCCATTTTCTAGCTCCCCAATGCTTCCTTTGACGATTAAATCTAAAAAATCTAATCAAAG
TTTGTGGAATGCGGCCTCGCGAGACTCTGATGGAAATCTCTTAAACGTTGAGTTGGTAGATCTTGCAATCTCACCAAATA
AAATAGATGTAATAGACTCATCGCCCATCTTTGCTGGTGACCCATTTTTGGAGATAGGAAGCAGCCCTCATAATACTAAT
ATAATTAATTCATCTAAGCATAATTGTGATATCCCTACAACCATTGATAATGATCAACAACTAGGAAATCAAGATGATGT
TTTGATTATTCCATGCTCCCCTCCTAAAAAGATTAGTAAATCCCAAAAGACAGAAAAATGCCAGAAAAGTGTAACCAATA
ATGTATCAGTACGAAGTGTAGCGGATGAGAGACCAAATTATGAGTCTTACACTAATGCCCAATTAGCCAAGGAAATCTCA
GCATATCACTTCAAGCCAGTGAAAAAGAGGGAACAAATGATTAATCTTTTACAGAAATGTTGGCTAGGGAAGCAAGAGAT
GAAATCAAAAACATCAAGTGCTAATTCAAGGATTAATGTCACAACGATTTGCGTAGAAAAAAGTAGTTTCGAAAATGACG
AAATTACTTCATCCAAAAAACCCACGAAAGAAAAGCAAAAGAAGGAGACAGCACGTTCCTCTTCTAAACAAAGAAGAGAA
TCTGGCGAAACAGTAGGGGCAGAGGGTTGTTCGAGCTTATCATCAGAGGCCAGGACACCCGAAAAGTCACGAAAGAAGTC
GAAAACAAAGAAGCCTACCTCAGAAGCAGAAGCAGAAGCAGAAACGTACAGATCCAAAACATGTTCCCCAAGCCCCGAAC
TCTCGCCTACCTCCATGTCAGAACTCTTATTTAGTCATATAACGCAGGCAGTAAAAAACACGACTCCATCAAAAGAAGCC
AAAAATCCAAACTGGTATGAAAAGATTCTCCTTTACGATCCAATCGTTATTGAGGATTTAACCGTCTGGTTGAACACAGG
TGCACTTCAGAAAACTAATTGGGATGGAGAAGTGGATCCGAAAGTGGTCAAGAAATGGTGTGAAAGTAAAAGTATTTGCT
GTCTGTGGAGAGAAAACTTAAGGGGAGGAGCCCGAAGTCGATACTAA
>OH_00082 maker-scaffold925-snap-gene-0.8-mRNA-1
ATGGAGAACGATAAGGGTGAACTTGTGGATCTTTTCGTACCACGAAAATGTAGCGCCACAAACAGAATTATCAAGGCAAA
AGACCACGCTTCTGTTCAAATATCGGTTGCTAAAGTTGATGCAAATGGACGACTCACTGGAGAGTGTCAAGTATATGCCT
TCTCTGGATTTGTTCGAGCAATGGGTGAAAGTGATGATTCTTTGAATCGATTGGCACAAAGAGACGGACTTTTAAGAAAC
GTATGGAGTGGAAACAGCCAACGATAA
>OH_00083 maker-scaffold1434-snap-gene-0.3-mRNA-1
ATGACAAAAGCTGAAAAATATTTACAACAACTGGCTGGAATAATCCCACAGTCAGACGATTCAGAAGAGGAAGAAGAAAA
GTTATTTGAACACACAACTTTAGAGCAAGAAGAAACCTCATCTCTTAAAGAACAAATGGATCAGAAAGTAGAAGATCAAA
GTAACTCTTCAGGTCGTCTAGCTTTATCAATGTATCAGTTACCTGTGATTAAAGTAGAAGCCTTTTCAGGTAGACAGCAG
GATGCAAGCAGATGGGTTGCCAACCTAGAGACGAGATTTATTGAAGTAGGATTTGAAAATATTGAAGAAATTCCTAATTG
GATGTGGGTTAAGGCTATTTGGATGAATTCGACTCAAGATGCAGCTGTGTGGATGGACTCTGTACTTCACATTCGAAAGA
TTACAGATAAAGTAAAAATAAGAAGACCCTTAGAGATTAGTGATACTGAAAGAGACACATTTACAAAGGACTTCATCAGA
AGGTTTGAATTAATAATAACTCCTGATGAAAATCAAACTCCACAAGAAATGGTCAACGATTTGAAACAATCTAAGAATGA
GACATTGAGAGATTACCTCTCTCGAACACGAGGAATTCTTCGGATCATTGGAGCTGATGAAAACGATCAATTAACTGGAA
ATAGCTCGTCTGTAAATAGCTTCGTGGTTGAAATGATTGTGGGTCGATTTGTTTGGGGACTTTTTGACAAGGAGTTAAAG
AGAAGGGCAGTGGATAACGGTGCAGCCTCTTTTAAATCGCTAAGACAAGCTGCTCAGGTTGTACAGCGGTGCCAAAAGGC
AATGCAAGATCAGATGAAACAAAGTGAAATGTGGCAGCAGGAAAATAAAACGAGAGCCTTTGACGAAATTCAACGAGATC
CATCGAGAGCAGAGGCAATACTCCAAGAATTTGCCCAACTTGGCGTGGATCCGACACGTAATAGTAGCTCAAGAGATTTT
GGTCCAAAATTTCCATCAAGTCAGACTCCAACCCAAGGAAAATTTCGACAACTGGCACTTCCTCCACCAGAAAAATATCC
TTCAGGATATTACGGCCCACCACCCCCTCAGAAATCCAATTGGAGAAGTCGAGAAAAGAATTTAATTGGACAAGCAAATA
TTAGAGAGGCAACAACTCATGGTATAAATGTTCAGGAAGAGAATTTGCGACCCAGAGACCCTGCTGAGTCGTCTCATCCA
TTATTACTTAAATGGGAACAAGAGATTTTTCCCCGGCCTGGAGCTTCACAGGCAACTTCATATGTAATGTCGGGTACCCT
AACTCCACCACCCATACATCAATCTGAGAGAATAGCGACAGCTCCTAACAATGTTCCAATAAACCCAGATAGAGCACGGA
GAATATTGGAATTTAATCAAACACCTCCACCAGGTGAACATAGTAAAAACAAGGTAACATCATTTGAAGATTTTGCTGAT
GGATCAGATATATCAGATTGTGAGGTATACAAATGCAACATTTCAGCAAATCAATTTGAGTGCAGCATGGTGGCATATCT
TCTAGACCAGCCATCAGTTAAAACCGACCAAGAAAGAACATCAATAGTTGACCAGCTACTAGAACAAGATTCAACAATTA
CACCTTCAGATATATTGTTAGCTGCCTATGCACATGAACTTTTAGGAAGGAAACGACAGCGAATTGAAGATATTCTCAAT
GAAGATATGGAGATAAGGGAAAACCATAGGGAGAATGGAAGTAAGGAGAGACTGAGCACTGATGACTTTGGAGATTTAAA
C
>OH_00084 genemark-scaffold1347-processed-gene-0.1-mRNA-1
ATGGAACTTGATTGTTCAGATCCCTACCCCGAGGGTATCACATCACTTTTGGATACTGATGTTTACAAGCTGACTATGCA
ATGTGCAATCTTGAGGCATTTTCCCGATGTACAGGTCAGCTACACTATGAAAAATAGGACTCCTCAAAAGAAACTTTCCA
GGAAAGCTTTTGGCTGGTTAGAAGCTCAGATTATTAAACTTGAAAATCTTTCTCTCTCTCACGAAGAGCTTCAATTCCTC
CAATCTTCAATTCCTATCCTTAGTGAACCTTATCTCAAATTCCTCAAAGACCATCGATTGAATCCTCGTGAGCAGATTAT
TTGTTCGTTTATATCAGATGACGATAAGAACACTAGCGAAGATGCCCTGGGTGAAGTTGAATTGAGTGTCAAGGGCTTGT
GGGTAGAGACAATCTTATATGAAATTCCACTACTAGCCTTGACAAGTGAGGCTTACTTTAAATTCGTAGACACAGATTGG
ATATATGATGGACAGGAGGAGCGTGCATATAAAAAAGCTATGCAGCTCATGGAAGCAGGCTGTGTCTTCACAGAGTTTGG
TACCAGAAGAAGAAGAGATTATCATACGCAAACTCTAGTCTTGCGTGGTCTTCTCAGGGCTCAAAAAGATAGTGAGAGGA
AAAAATTAAATGGAAAATTATCTGGTACTAGTAATTCTCATTTTGCCATGCGATTTGGTATCACACCACAAGGAACAGTT
GGCCATGAGTGGTTCATGGGTGTTGCAGCTATTTCTAATGATTATGAAGCTGCAACATACAAAGCTCTTAACTATTGGGT
GGATTGTTTTGGTAAAGATCATTTAGGTTATGTTTTAACAGACACCTTTGGTACGCCATCATTCCTGAGGTCGTTTCGTC
AACCTTTACCGGGATCCACCCAAATAAAATTTGCGGAGAGCTTCAATGGAGTTCGGCAAGACTCTGGAGACCCTGTGCAA
TTTGTGAAAGTGATGAAAGATTTCTACCAAAGAGAAAATATTAAATCAAGGAAAACAATCGTTTTCTCCGACTCACTCAA
TGTTGAATCTTGCTTGGAATATAGAGAAATAGCCAACAAAGAAGGCTTCGACTGTATATTTGGTATTGGGACTTTCTTAA
CTAACGATTTCGTGAACCAAAAAACAAGGCAAAAATCGACACCTCTAAATATAGTTATTAAGTTAAGTTCCGCTGGAGGA
AATCCTGCAGTGAAGCTCAGTGATAACGCTGCAAAAAACATGGGTGACCAGACAACAATTGAAACAGTAAAAAAATTACT
GGGGTATATTGATTCAGACTGGAAGTTAGGTGATGAGGGCAAACGATGGGGAAAA
>OH_00085 genemark-scaffold13196-processed-gene-0.0-mRNA-1
ATGGATTTAGCGCCATCGCAGTATATGAGAGCATTCCCCGCCATGCTAAAGGGCATTGCACTTTCCCACTATCACTCCAG
CAATTTAGCAGATGCAACCTTTGATGAAGCAGCCCATATGATTAGAACTCTGTGCGAAGGAGAGAATTAT
>OH_00086 maker-scaffold690-snap-gene-0.13-mRNA-1
ATGGCTTTGACTGACCAGCCAGCGTCAAGTCGCTTCGAACATCATGTTTCATTTGACACATTCGCTAGCGGCGAATCTAC
AGAAAAAAACACTCTCGCGTTCACACTAAATGTCAAGCACAAAGGATATCAATTTAAAAAGCGTTCTCGCACTTTTATGG
TTGGTGTGGGCGAAAATGAATATTCCGACATAGCTTTGCAATGGATGCTCGAGGAATTAGTTGACGATAGCGATGAGATA
ATATGCGTTCATGTTATCGATAAAGATTCTAAGGTAGTTAGTGATCGTAATATGGAGAAAAGAGAATATCAGACTGAAGC
CAAGGAATTATTACAACGTATTCAAGTTAGAAATGATGATAATAGGGCAATTGGTATAGTCCTAGAATTTGTTGCTGGAA
AGCTCCACGCTACTTTTCAAAGAATGATTCAACTCTACGAACCTGCTATGCTCATTGTGGGAACAAAAGGTAGAAGTCTG
GGTGGCTTGCAGGGGTTGATGTCTAATCGGAATTCCTTTTCCAAATGGTGTTTACAATACTCTCCTATTCCTGTCGTAAT
TGTGCGACCGACAAGTAAAAGAATAAAAAAGAAGAATAAAAGAGATGCAGATCCTGCAAGGCAAGACTATATACGTATTC
TGAGGGAAAGTGGAATTGAAGAACATGAAACCGACACAGATTCTCAATATGGCAACTGGGAGATCTCTAACAACCCCGAA
AACGAAGCTCATGCTGTAGCAGCTGCTCTGGGATTCTCAGATCATGATTGCTTTCCCAAGTCACCTCAAGTAGATGAAAG
TAAAACTACAATAGGAGCCAGGTCCGATAATGTAAATCATTGTCAAGAATTATCATCGCAAGAATTTAAGCTATCGCCAA
AATTAGTTTCAGCTTCTCAAAATCCTTTTATAGAAAAGTATAAACCTGAGTTATACCCTAACAATATAGTTGAAAATTTC
AGCCTTGATCATATTCAAATAGAGGAAAATATTCTATTAGAAGCATCTAAGTCAGAAATAAATACATCCCAGACTCCATA
CCAATTTCAGATGGCATTTGAAACTTCGGAATCTTCCTTAGAATCTCAAGTTACCAGTGTGGATGAGCAATATGATAACG
AAGAAGAGACTGAATTCGAAGTCATACCAGGAAGCTTTTTATTAAATGAAACAGAAATATCACTTTCTAGGCTTGAAAAA
AAGCTGGAAGAAATAGAAATAGATGATTTTCTGATTGCTAGAGAAACTACTTTGTTGGCAGCTCAAATAGCTCGGAACTT
CAGTATGGATGATTGTATATATAACAAAGATAGCCTTATTATAAAATAA
>OH_00087 maker-scaffold690-snap-gene-0.14-mRNA-1
ATGGCAATCGAAGACAAGATCCTCGAAACTTCTTCACTCCCGATATTCAATGTTGAGCGAGTACAGCTACAATTCTCCAT
TGCTTCAAACCTAGTGGCTGCGCAGGTCGCAAATAATGTTCTTATACTAGCATTAAGTAGTGGTCGAATTCTAAGAATCG
ACTTGAACAATCCAGCAGATATTGATGATATTGATCTTCCCAAGAAGTCAGAACAAGTAGAGATTCAGCGCATGTTTTTA
GATCCTTCTGCTTCTCATCTTATTATATGCACTGCTAATGGGGAAAACTACTACCTTCATACTCAATCACGTCAACCCCG
ATCTCTTTCTCGTTTGCGTGGGGTGTTAATCGAAGCAATAGCATGGAATCCTGAGCTACCTACCAATTGTACAAAAGAAA
TTCTCATCGGGGCGTCAGATGGCAATATTTATGAAGCTTATATTGAGACTGTGACTGAAACTTATAGGAAAGAAGATAAA
TATGTGAAGCTACTACTTAAGATTCTAGATCAACCCATTACCGGCCTATGGATCGATTTTATAGACGAAACAAAGTTTCC
AGTAATTGGGAGGGTATTAATTGCTACCAAACATAAATTATTTCACCTCGTAGGTAAAGTTGGTCGCCTCGGGAATGATG
GTGGAACATCAATATTCACAGGACTTTTTGAAAAAGAGCAAATGGTAGAATATGAAGTTTCTAAAGTCCCATCTCCCGTG
AAATCTCAGCTTGTCACATCTCCTGATCCTCTAGACTTTGATTCATTAGATACATCTTCTCCAGGTCGAATCTTTGCATG
GCTCTCTCCACAGGGAACTTTTCACGGTCCATTAATCACATCACCTTTGACCTCGGATCTTGGTATCAAGCTATTTAATG
ATTCTAAAATGTTGCCGAGATCTAAATTACCCACTCTTGAGTCAACTGGTGGACAAGCGAAGCCAGTTCAAGACTTTGTT
GAGTCTATTGTACTAACACAATGGCACATAATACACCTCATTGAAGGCCGAATTATATGCACTAATCGAATAGATGATCA
GATTGTTTTTAATCAAGTTGTGCTAGATCCAGGCCAACAGTCTTTGGGGCTTTTTGCTGATCAAAAAAAAAATACATATT
GGCTAATTACAACGGAAGAAATATTTGAAATAGTGGTCTCGGATGAGGATCGAGATATTTGGAAAATAATGTTAAAAGTT
GAAGAATTTGATATGGCGTTAAAGTATGCGCGGAGTCCTTTACAAAAAGATATTGTAGCGACAGCGTCTGGTGAAAATTT
GATCAAAAAAAAATCATTTAATGAAGCTGCAGTTATTTTTGGGAAAACCAGCAAATCATTCGAACAGGTTGCTCTTACTT
TTATCGAAAACGATCAATATGATGCTCTAAGAAGATATTTACTTACTAAAATCGCAATTTATAAGAAATCCTCCATCATG
CAACGGATGATGATTGCAGGCTGGCTCGTTGAAATTTTCATGTCAATAATGAACTCGTTGGAAGAAGCAATAGTTATCGG
AGTAGAAGATATTGAGAATCTATCATCTCAGAAAAATGAACAACTAGACATGATCAAAATTGAATTCCAAGACTTTGTGA
CAAAGTACAAAGCTGAATTAGACAAAAAAACAACTTATGATATCATCAGCAGTCATGGAAGAGAAGAAGAATTACTTTTC
TTCGCTAGTACTATTAATGATTATAATTTTGTTCTTGGATACTGGATGCAAAAAGAAAAATGGAAGGAAGCTTTAAATGT
TTTAAAAATGCAGAAAGATCCTGAAATATTCTATCGCTACAGCTCTGGTCTTATTATCCATGTAAGTACTGAGCTTATTG
ATATTCTTATGCGCCATCCAGATCTTAGTCCTCGTCAACTCATCCCTGCACTTTTAAATTATGACAGTAACTTTGATGGG
CCTTTGTGTCAAAATCAAGCAGTGCGTTATCTTCTTCATTGTGTAAATAATCTGAATTCCACCGATGCCGCTGTTCATAA
TACCTTAATATCTATTTATGCTTCGCATCCATCAAAAGACGAATCTGCATTGCTTTCATATCTTATCTCACAAGGAGAAG
AGCCACTTTTTGACTCTGATTTTGCTCTTCGACTCTGCATAAAACATACTCGAGTGCAGTCCTGTGTGCACATCTACTCA
AATATGGGACAATACCTCCAAGCAGTAGACCTTGCACTTTCTCACTCCGCCATTGATCTTGCAACATTGATTGCTGATAG
GTCCCTTTCTAACCCTCCGTTGCGGAAAAAACTCTGGCTTGCTATCGCAAAAAAAGTTGTTTCTCAGTCTAATGGCACCA
AAAAAACAATTGACTTTCTCAAGCGGTGCGACTTGCTAAAGATTGAAGATTTGATTCCATTTTTTCCTGAATTTGTGGTC
ATTGACGACTTCAAGGATGAAATTTGCACTGCTCTTGAGGATTATAGTCGTGATATTGATTCTCTCAAGAAAGAAATGGA
TGAATCTTCCCAGACAGCCTCAAAAATTAGAATTGATATTGCTGCACTCGATCGTCGCTACGCTATCGTAGAACCCGGTG
AAAAATGTTATACCTGCGGCCTACCACTATTAAGTCGACAATTTTTTGTTTTCCCATGTCAGCACGCTTTTCATTCAGAT
TGCCTTGGCAAAAAGGTATTAGAAGATGCAACAGCTAGTAAATCGCGGATGATTAAAGAGCTTCAAAGTCTTGTATCGAA
GAGCACCCTAAAAGGATTAGCCAGGGAAAAAGCTGTAGCTGAGCTAGACGAGCTAATTGCAGGGAGCTGTATCTTGTGTA
GTGACCTAGCTATACGAAAAATTGATGCTCCATTTATTTACCCTAATGAGGATGTTAGTAGCTGGGCTCTATGA
>OH_00088 snap-scaffold906-processed-gene-0.6-mRNA-1
ATGTTGGAGACAAAACTCACGGCTTCAGGAGTAAATAAATCTAGAAAAATTATCATCGATCCCATAACTGGAAACAATAT
TCAAATCGAAGATAATATGATACTCAATGAGCCAGCAAAAAAACTCACAGTAAAAAAAACATCTGACTATGCATCAGATA
AACCTATTCATGGAAAAAAGTCCAATATTTTATTTCATCCGATACCTTCTGTCGAGCTCGAGCCCATGTTCGAAACCTTC
GAAAAGAGTACCAATATAATTTGTATTACCATTCTAGCTGGTGGTGCTTTAAATGGACTTATACTCATAAGCTTATGCAT
AACCTCTGTTATCTTTTTGTGGATGAAAGATTTAGTGCAAAAGAGTCGATCATGCCAGTGGCAGGGTGAGAGTAAGCGTG
GTGAATACGCCACTGCCAACCTGATTCCTGAGTCTGTGGAATGGGTAAATTCATTTCTAGGGAAAGTATGGGGGCTTGTA
GATCCAGAAAAACTATCATCAGTGGCAGAATCACTCGAAAATGTTATGCAGGCTTCGGCTCCAAGTATTATTGAGAATGT
GCGAGTTGCTGAAATTAATCAAGGAAGTAATCCATTACGAATTTTGAGCCTACGAGCTTTACCAGAGAGCCATTTTAAAG
AATATGAGGAGAATGTTTGTCCACAAAACAACAAAAATAAACTTACAGGAGAAACAAAATCTAATGAAAATGACGACGCC
TACTTTAATCTGGAGTGTTCATTTGCTTATCATGCGAAAAGATCTCCAGATGATGCACCAGTAAAGATAAAAAATATGCA
CATGCAACTATTCTTTGATATTGGTATTAAAGGACTATTTGGAGTTCCCTTCCCAGTCTTTGTTGAATTACAAGAATTGG
TCGGTATAGTGCGCCTACGACTTCGGATATCTCCAGAACCTCCATTACTAAAAGAATTAACACTTACATTAATTGGCCTA
CCCCAAGTACAAGTCAGCTGTACCCCAATGATCCAAGCAGGAATAAACATACTTAATCTTCCCATCATTTCAAAATTCAT
TAATGAATCTATAGTAGCGATTATCAGTGAGTATGTAGCGCCAAGATCAGGGACATTAGACCTAGGGAGAATTCTTCAGG
GAGATGATATACAAAAGGAAGTTAAGACAATGGGGATGTTGTGGATTAAAATCCATAAAGCAATCGGACTTAGCAAACAA
GATCGGCGTGGTAGTGATGGGCGTGGATCTGACTCATACATTACTATAAGTTTTTCCAAGTATGGAAAGCCGATGTATAG
CACAAGGGTGATTCAAGATGATCTTAATCCAAGTTGGGAAGAATATTGTGCGTTACTTATCAACCCAGCTCTTATTAAAG
TTGATGAGCAGCTTTCTATAGAGCTATGGGACTGTGATCGATCTACACCTGATAATCTACTCGGTAGAATAGAGCTATCG
TTACAGAAAATGACCAAACACTCTGGAAAGATGTTTCATCTAATTTCCAGGCTTCAAAGCTCGAATCGAGAAAACTTAAT
ATCTGGAGAGCTTTTCTGGGAAATTGGATATTTCTGTAAATCAAATTTAAATCTTTCATTAAGAACAGATGGGATAGATA
CAAATCTCCCAGACGAGCTAAAAGATATTAAAGAACTTCATGACGAAAAAGGAAAGCTGAATAATGCTACTGAAGAAGCA
GTAGCACACACTCCACCCGATCCACTATGGTCTAGTGGAATTTGCAGTATTATTATCCACAAAATAGTTAATCTTGAATT
ACATAATATGAAGGGAAGCAACGGTAAAAGAAAAGGTCGAGAGTATGAGCCTGCACTGAAGAGTGGTGATTTAGAGCTTG
AAGAAAATAAAGATCTGGCGAGTAGCTATTGTACTATCCTCATAAATGATGAGTTGGCATATCGAACTCGTACAAAGATA
GATTGTAGTACACCTGTTTTTAATACTGGTACTAATAGATTCATTCGTGACTGGCGCTCTGCAATTATCACGATAACCGT
ACGAGATCAACGAATGCATGAACATGATCCCATTTTAGGTGTAATTTCTCTCAAGATCTCTGCTCTATTGCAAAAAAGTT
CGCAAGTGACTCGTTGGTATCCACTCACCGGTGGTATTGGTTATGGTCATATTCGCATATCGCTTTTGTTTCGCTCTTTC
GAGATTCTTCTTCCGCCTCAACAACTAGGTTGGGATGTTGGGACATTTGAGATTACTTCTGCAATTGTCTTAGCATCTGG
ATATGAAAAAATTAGTAAATTAAAGATGAGAACAGGCGGGAGCTCTGGAACTATTCCAAGATCTAGGTGCCAGAAAAACG
AGATTGATGACAGCGTTTTTTGGGATATTTCAAAAACCGATGGGAAGAATTTTTTGCGTCTACCAGTCAAATATCGATAT
CGCTCTCCTATTGTCTTCGAGTTTCATGTCTCAAAAAAAGTCAAACCAAATGCCTATGCTGTTATTTGGCTCCATGATAT
AGAGGATAACATTGAGGTGGATATCAATATCCCTATATGGAAAACAGATAATGGCACGCGGCTAACTCAAAACTATATAA
CAAAGGAGAATTGCCAAGATATTCCAGATCTAAATATTGAAGAAATTGGTCAACTAGCTTTTACAGCCCGGTTTAAATCA
GGCATTGATCATGATCATCGAAAATTTATCGCAGACAATGAGTCTCGCGAGACTCAAGAAACATGGGAAGCATGCTACTC
AGATAATTTACGTAAATCAGATATCCTGCTAGATGATTCGTATAATATAGAAAAATTAAATAAATTACCTGTTTCCCAGA
CTCGAAACCCTCACTTAAGATCGTATTATGAAGAGGCCAAAATCCGGAAGCAACTTGGCAAATATGCAATATATAGCAAT
GGGGTTGGATCTAATTATAGGATTAGAAATGATCGAATTCCAAATCCTTGTAAAGGAACATCATATAACTCTGGATCATC
TTCTGATTTTCATTCAAATGATGAAGATGAAGATTTGGATTTTAGTGGAAGTGATACTCTTGACTCTCATGATGCCCTCA
ATTATGGCCAAACTAAGAGTGAGGATGTCTATAGTCAACCTCGACAAGATTTCCATTCAAGAAATCCTTTGAAGCAGATG
TTGAAGTATAATGAGGATAAAGATAATCTTCATCGAAAGCATAAAGGACTAATGCAATGGAAACCAATACGAAATCTTAG
CTTTGCGAAAGACGAGACAAAATTTCTTCTTCGTCGGTCATTGAGGAAGACAAGTCTACAAGAAAAGTCAGGCTTAGAGA
TCGAAGATTGA
>OH_00089 snap-scaffold906-processed-gene-0.7-mRNA-1
ATGATTAGAAGATCTAAAAATTTATTTGAATCTCGTCGTTGGATCTGTTTATTTCAGTTTCCAGCGATAAAAACTCAAGC
CAATAAATTCCGATCCAGACTACCGTTCGTCAAAAGTTACTCTACCTCGATAGTAAGACAAAATGGGGCCTCAACGCTGA
ACTATAAGAATACTTCTTATCAGACGCAAAATAGATCAACTTTGTATTATATCCTTAGTACAATACTTGGGACTGTTGCA
CTATCATATGGATCTGTCCCGATGTATAAAATGATCTGTCAAACGACTGGCTGGGGAGGACAACCAGTCAAAGCCCCTGG
GCATGGTGCAGCATCCGCTAGTGGCGACCCTTCTGATCGTCTTAGACCCGTTACTTCAGCCAAACGTATTCGCGTCACCT
TTAATGGATCTGTATCGGATGTATTACCATGGAAATTTGTTCCACAGCAACGTGAAGTAAAGGTTCTTCCTGGTGAAACT
GCATTAGCATTTTATACTGCTACGAATAAGAGCAGCGATGATATCATAGGTGTTGCTACCTATAGTGTGACGCCGGCCCA
GGTTGCCCCATATTTCAGTAAAATTCAATGCTTTTGTTTTGAAGAACAGCGATTGAATGCTGGTGAAACGGTTGATATGC
CAGTCTTCTTCTACATTGACCCAGACTTCGTGAACGATCCAAACATGAAAGGGATTGAGCAAGTAACCCTGATAGAAGCA
AAATATGGTAAAGATGGTCACCTCAAACCGACAATATAA
>OH_00090 maker-scaffold906-snap-gene-0.11-mRNA-1
ATGGATCATGGTACTATTCCCAAGATATTGAAGCTTGGACATCAAGAACCAAAATTTCCAAAAAGGGACGACTCTCGAGT
TATACTTCATTTCGATTATGATTGTTTCTATGCGGCCGTTTTTGAGAAAGAGAATCCAGCCTTGAAATTTGTTCCGTTGA
AGCAAATAATTGTGACATGCAATTATGCTGCAAGACGTCAAGGACTTCGAAAGCTTCAACATGTAACCGAAGCTAAGAAA
ATCTGTCCTGATGTAGTTATTGTGCTTGGAGAAGAATTAGGTAGATTTCGCGACGCGTCTAAAATCTTGTATGAATTTAT
AAGATCATTTTCATGGAATGGAAAAGTTGAACGATTAGGATTTGATGAAGTATTTCTTGATGTCACAGATATCATTGACT
TCAATACAACTCTACGTGGTACACGTGAGTTAAAAGACTCATTTTTTCAGTTGAATCGACTAGATCCTAGTATTGGCTTT
GTTTATGATGGAACTTCGTTTGTTGGCTCCCAATTCCCACACCTTCCAGAAATTTCGTCTTTGGACTCTTCGATAGAATC
AGGTGAAAAGATTTTGTTGGAACGCCTTATTCTTGGTTCCCATTTAGCTCAACATATTCGCTTTCAACTGGAGAGTGAGA
CTGGCTATACATCTACTGTAGGGATCTCTACTAGTAAACTATTATCTAAACTAGTGGGCAAGTTAAAAAAGCCCTGTGGA
CAGACAACACTTGTGCCTCCGTATGAAAGATCTCTGAGCTCTGATACTCTCAATCAAAGTAGCATTTACAAATTAATTGA
TTGTCTTGATATAGGAGAAATTCCAGGAATTGGCTTTAAAAACTCGCAGCTTATACGAGAATTTGTCTTGTCTCGGCCAC
CTGAATTCGATACTGGACTTATATATGGTGGGACGAAAGAATCAGTATTGGTTTGTGATGTCAGATTACATCCTAAAGCA
TCTCCTGAGCAACTTGAGACAATCCTTGGAGGGTCAGGTAAAGTACGAGGAATAGGCGCCATCATCTGGGGACTCATAAA
TGGAATAGATAATAGTGCTGTTCAGCAGGCTAAGGATATCCCAACACAAATAAGTATGGAAAACTCATATCTACACCTTG
ACACATTACAAGAAGTATTCAAAGAACTCTGTATCCTCATGACTAATTTACTAAATCGAATGCACGTCGATCTTCTTGAG
AATGATGATTATTTGGAGGATCAAACAAAAAAAAGGTGGATTGCAATTCCCAAAACGATTCGAATTTCAACAAGACCTCG
AGCTCCTGCTAAACTAGACGGAAGTCGAAGTAGAAGTTTCAATCGATTTTCAAAATCATGTCCATTACCCAGTATTGCGC
TTAACTTAGGGGTTAGCAGTGAATTTTTGGCTGAGAAACTAGTCCGTGAGACTCTCATTCCTTTGTTCAAGAGGCTTCAT
CCATCTTCTCAAGGTTGGAATTTATGCCTACTTAATGTCTGTGTCACCAATATGACTGAGGTTGCTAATCGAGATGGCAA
AACTGGAAGAGACATTTCCCAAATGTTCCAGAAACGTGTGCATGTACCGAAGGAATCGAAAAATGATGGTAGTGGTACTT
TACTGCTTAGTCAATCAAATTATGATTCTGCTATTGATAAACAAAGTACAGTTAGCAAGGCTAGCAGTGAAATTAACGAG
AATACTACATCTCACTTCAAATCTTCTGCAGATTACAATGCTTCATGGGAGGATAGTGATGAGGAAATTGATTTTAGGGA
GACTTGCTCTATATGTGGAGCTATTATGCCTGCCTTTGCAATGATCGCCCACGAAAGATTTCACAGCGAGGAGCAGTGA
>OH_00091 maker-scaffold664-snap-gene-0.15-mRNA-1
ATGAGATTGACTAAATTGCTCCCTTTACTGTCTATTCTACTTGCGCCGGTTAGATCACTCTACTTTTTTATAGACGGCAA
TCAACCAAAATGTTTTTATGAAGAACTAACGAAAGGAACGTTAGTCGTAGGACATTATGTAGCAGAGGAATTTGATAGTA
ACAGCAAAACATGGTCCAAACATGATGGACTCACAAACTTCATTACCATTGATGAGACATTTGACCATGATCATCGGGTT
GTATCTCAGAAAGGAGCTTCCTCAGGCCGTTTCACTTTTTCCGCTGCAGATAATGGTGAGCATCGTATATGCTTTACACT
AAGCTCCTCATCTGGGAATACGGGCTGGCTATCAACATCCAATCATAATGGAGGTGTAAAGTTGTCGCTTGATATAGCCA
TTGGTCAGACTGCAACACATGAAGCTGCAACTAAAGGGAAAATATTGCATATAGTCCAGCGCGTTAAAGATCTTAACGGT
AGATTAGAAGATATTCGTCGAGAACAGATTTGGCAACGTGAAAGAGAGGCAGAATTTAGGGATCAGAGTGAAACTACGAA
TGGAAGAGTTGTTAGGTGGACATTGGTCCAATTTGTGGTCTTAGGGATAACTTGTACTTGGCAACTCAGTCATTTACGGA
ACTTTTTTATCAAACAGAAATTAACATAG
>OH_00092 maker-scaffold664-snap-gene-0.19-mRNA-1
ATGCCACTAGAAAAGATCGTCTGGTTGGTGAACAACCGGCAGGAGTACATGCCGAGAAATTCTCTTTCACTACTTTGTGT
TGCGGCACTCATAACAGCTGTGTTATGGATTCGCACTGTTTTAAATCGAACGAAGAAGTTTCCAACGGTCGGCAAGCCAA
GTGATCCTGATTTTCGATTGGCTTTGATCGAAGGTATTACAAAGTATCCTAATACTCCGTTTTACATACCACTTAAGCCT
CCTCTATTGATTGCACCAAAATCAGTTTTACAAGACATAAAATCCTACCATGATGAGGAGGCGTCCTTTGATGCTTTTGT
CAGAGACCAATTTCATCCCAAAATAACAGGGGTCGGAGGTGTTGATCCACTCCTGGTATCTGTCGTAAAGAATGATATCT
CTCGACAAGTTGCCTCTTCTCTTGCGTATCTGCAAGATGAAGCTGCATATAGCTTCAAGCAGCAATTGGGGCCATGTGAG
GATTGGACCTCTTTTGTCCTGTACCCTAAAATTGCCGAAATCGTCGCCCTGGTTAGTAGTCGAGTGTTTGTAGGACGGCC
ACTCAGCAGAGATAAAGATTGGATTGCTACTACAATCAACTACACTTTTGAGGTTATGAAGGCCAAAAACGCCTTTCCTA
AGTTGCCAGCATGGATTTTGTCAATTGTTGGCCCACACATAAAGGAAGTAAAATCACTTCACAAATTCAAAGACCATGCC
TCAGATCTCATGAAACCTATTATTGATGCACAACTTGCAAAAGAAGGCAACGAAAAGCTTTACAGCGAAGAAGGTGACGA
AGCAGGAAATGGTATTGCTTGGATTCTTTCTCGCATGGGAGCAGAGGAACGCAAAGATCCAAAAAAACTTGCCAATCAAT
TGCTAGGCTGTAAGTACATATACAGAATTTGGTGGATATGTCATCTGACACCCTTAATAGTATCTTTTGCTGCAATTCAC
ACAACAACCAACACTTCTGTGCAGGCTATTCTAGATCTTGCTACATATCGCCAGTATATTCCGATTCTCATTGATGAAAT
TAACAAAGTGATTCTTGAGGACGGATATGATATCTCAGATGATGGTGTGCTCAGAATGCGAAAATCTAGTATGCCTAAAC
TTGCTAAGCTTGATTCTTTTCTGAAAGAGTCACAACGAGTAAATCCGCTCGGCCTAGTTAGCCATACCCGCCGAATAGTG
ACTGATGTGACCCTTTCAAGTGGACACACGGTGCCAAAAGGAACTAACATTGCTATCCCATCTTGGTACATTCATAATAA
CTCCGATGCTCTCTTCTCTCCCGGTACAACTAAACCACTCGATGAGTTTGATGGACTTCGCTATTATAATTTACGACAGC
TACCTGGTAATGAGAATCGACATCTTTTTGTCAGCACATCGCCAGAAAGCTTAGCGTTTGGACATGGTAACCATGCGTGT
CCGGGACGATTCTTTGCAGGAAATGAGATTAAGGTTATAATGATTGAATTGATACGAAATTGGGATTTCCGGCATCCTGG
TGATGATAAGCTTGAGGGTGGCACGTGGAGAAGACCCAAAAACACCTATCGTCAATTGGAATGTGGGCCAGATCCTCTAG
CAAGACTTGAATTCCGAAGGAGAAAACAGTGA
>OH_00093 maker-scaffold664-snap-gene-0.17-mRNA-1
ATGAGTTCACACGATTTTCGCGATATGCTAAACCTCCCAGCAGAAGCACGCCGATCTGGGAAAAAACAAAAAGCCAACGG
CCCGAAAGCTGTATTAAAAGGTCTCGCGCGTGAGGTTCAGAATTTGAGTGGTGACAATCCAATAGCTATAGTGCCAAAGA
CTCCAATATTTAAGAAGAGACGTCTTGGAAGTCGAAAACCCGCTGCTAAATGGCAGTTGAAACCATTTAAAAATACAGCT
AGGGATGATCAAACATTAATTCTTAAACATTGGAGACGAAAATCAGAAGATCCCGTGTTACCAGATGGTGAAAAATCGAA
TATAGCAGGTAGATCTGACATCGAAGATTCAATTTTTGCCAAGTTTAATGTGAGAGTCAAGGTCGTCAATTACAATGATA
ATCAGTATAATACTCACCTCCAGACTCCAGACTGGACAAAGGATGAAACAGACTATCTCATGAATTTAGTAGAAGAGTAT
GATCTAAGGTGGCCAATGATCTGGGATCGATACAACTATTTACCACCCTCTTCTGTTGAGAGTTTGGGTACGAGTGAGAA
AGCAATTCTTCCTATTACAAATATACGGAGTCTGGAAGATATTAAAGAGAGATACTACAAGGTCTCTGCTAAGATTATGC
AACTCTCTTCAGATAAGAATTGTTTAAGTTCTTACGAGTTGAATCAACTTGAAGCAATGCTAAAATTTAACAAGCAACAG
GAAATTGCTCGCAAAAGAATCCTTGCACGGTCAGAAAAACTAGGTCATGAGCGTAAGGAGTTATACACTCTTCTTGATGC
ACCTACTTCTACAAACACTATCGGCGCATATACATCTAGCCAAGGGCTACAACAATTACTCGCAAGCTTAGTTCAAGCTG
ATAAAGCGAAACGAAGCAAGAGTCTAAGTAAATCTGCTGTCAGTCCTGCTGGTCCGAACCAAAATAACCAGTCCAATACT
TACGTCGATTCACGTCGTGATAGTAGTGTAAGAGAACCACTTTCTGGAACTATTAGTAACAAGAAAGTTGCTTCGGGGTC
ATCTGATCGGCGCCAACTTACTCCCGAAGAAGAAACCTTATATGGCGTTAGATACTTTGATCGAATAACTACTACGGGTC
CTGCCTTTCGTCATGACAAAATAATGAAACTAATGATTAGCAAATCATCTATTCAACAAGCAAAGATTAGAAATATTCTA
ACTGAGCTACGTATCCCCCCTAGACTATTGATGCCAACGTATCGAGTAGGTGAAATATTTGAATGTCTACAACAAGATAT
ATCAGCTCTTCTTGATCTGAGGAAAATTGCGGACAAGCTACAAGGGGAGATCAGCGTTCTAAAAGCGTTAAAGGAGGAAA
GAGGAAAACTAGGTCAGTTACCGGAACCTAACGCGGAGAATCAGAAAGACAAAAACGAAGAAAATAAAGATGATAATTTA
GTCACCGAAGGAACTGCAGCAAAAGAGGCTACTACCCCCAAAATTGAATCATTTATAGATGAAAAAAAGGAAATAGGCAC
AGCACTGGGTGTACACAAGAGAAGTACAAGTGTAATCAGTAATCAAAGTCTTAAACGGCGTAAGAAATAA
>OH_00094 maker-scaffold664-snap-gene-0.18-mRNA-1
ATGCCCACAGCTACAGCATCCGGCTCTGACTCAAAAAGTAATGGTAATGCCAGATCACGTAACCATAACCAAGGCAATCA
GGATCGTAAATACACAATTGAACAGAAAGCTGAGGTAATTAGAGTCAGACGATGCTCTCCGACTGCTTTCTATGATATAC
TGGGGTTGGAAAAATCGAGGACGACTGTGACAGATACGGAGATTAAAAAAGCATACAGACCCTTTGGGGTTCTCGGAGAC
AAAGACAAAAGGGCAAAATATGATCGTTTTGGTGGCGATCCAGATAGTCGTTTTGGGGGACAACAATCCTCAAGCCCATT
CTCTGGGTTCTCGGAAGGAAGAACTCCTAGGGGTAGCAGTGGAGCTGGAGATTGGCAGCAAGAACTAACTCCTGAAGAGA
TGTTCCGGAGATTCTTCGGAGGGGGTCCAATGGGGGGATTTGGGAGATTCGACACTGGTCCAGGCTTTGTATTCAATATG
GGTGGTGGACCAGGAATAAGAGTACAACAGTTTGGAGGGAACACACCCAGGAGAAGACCAAGGAACCCAAATGCACAAGA
AGAGCCCCGAGGGTCATTGTGGCAAGTAATTATGGGATTATTACCTCTTTTAATGATTCTATTCCTGCCATTCATTTCTT
CTATTCTCTCTGGCTCCAGCTCAACAGTATCTGGCCCATCAATGCGCTTTGATAGTGCAATTCCACCACACACACTACAT
CGTCATACAAGCCGTTTAAATGTGGATTATTACATAGATCCTAAAGATGTTGCTTCTTACACAAAATCACAATGGAATTC
TTTGGACCGAAAGGCAGAAATAAACTACATCAATAGATTGAACCTAGACTGCCAGCAAGAGGAACTAAATAGACATGAAC
TAATCAAGCGAGCCCAAGGCTGGATCTTTACAGATGCCGAAAAAATTAAAAAAGCCTACAGTATGCCAATGGTAGCTTGT
AGGAAACTTGAAAGGCTTGGGCAACGAACAAGCTTTTGA
>OH_00095 maker-scaffold664-snap-gene-0.16-mRNA-1
ATGAAGAGCTCTAATCTACCAGGAAATAGTAAAATCATCGATTCCCATGTGGCTAACTTTAAAACACCCACTCTTCACTT
CCTTCGCAGAATTATAACCTTAATATCAATGAACAAGTCGCTTGTCCGAAACAAAAAAGTAACATCGTGTGAAAAGGTCG
CTTTGAATGGACATGAGAAAGCACGCATTATAATTTCTTTATCAACTCTCTCTACAGGTCAAATTCCTTCCTTCCTATCC
CCAACACCAAAAAGAGAAAATAAGACGAAAACTGGAAAAGAAAACAAATTGGACAATAGACTTTTTGTGCGCCCTCTGAC
AAACCATGAATGGCGAATACTCTCCCCTGCGGGTATTAGAGTGGTTATAGTCAGACGTTTGTCAGTCTTCCCAGCATCTA
TTGGCCTTATCAAACATGTGCGCTCAAGATTTGCCATAAGCCCATCTAATAACGAATCGAAAAAAATCTCCTTGCCACCG
CTGGCGACCTTGGTTGCTGCCTCTAACAGGACCCCCATCCTAGTACCCACAGTTCCGAAATCAATTACGATGCTAGATGG
TCAGGTTGAGGTTACAAAATCCAAGTTTGCTATTGAGGTAGAGCGAGTTTCAATTATACGCCCTGCTTTAGTAAAACTAT
ACGGTGCCTCAAACCCAGATGTCCCACGTAGAACCTTGACGGCTTTTTTTTCAGAGATTTCTCGT
>OH_00096 maker-scaffold185-snap-gene-0.28-mRNA-1
ATGGCTACTGAAAAAGATGTCCAAGACCTACTTCGGTTGCTCACAACGGGTAGGAATAAGTGTACTATGATGGGAGCAAT
AAATCTTGTTAAAAGCCTAAAATCTGCAAATTTACATAGCATATCTGCGATAGCATCCACAAATTTAGCAACTTTAAAGA
ATGTAATTTCTGATGAAAAAATAGCTAAATCACTTCTTACTTCTTGTAAAGCGCACATCAAAGCCGGAAATAGTACAACA
GTAAAACGTACAGCTGAATTTGCTCCTCCGGCTTCCAAGCGGCGCAAGTCATCTTATGAAATATTAGATCAACCGCAAAC
ACCTGCCGCATTGGAAGCCTCCTTGAGCTTGCCTCAGCCATCGGCTGATGAGGAGGCGATTTCGAAGTCTGTTATTCACA
CAAATCGAGCTCCACTCGTGCTGGCATTTGCTGTTCAACTCATTAAATACACAATGCCATCACAGCCTTTAAGCAGTAGG
TTGAGTCTTGGACAAGCTGTGGTGAGCCTCAACGCAAATAGTAAGGCAGTAAGTTTAGGACTTAAGAATTCCAGTAATAG
CCAACAGAATTCTTGGGGCCCCAAAATAAAAATCATGGGTAGGGAAGTAAGTGTATTGAAGAGGATTGGCTATGATTGGA
GGAGCGATGGGAGCAAAACTGAAAGCCAAACTGATAATGAAGAATTAGATAGTGTACAGAGAGACAAATACTCAGATAAC
ATATGGAAAGTTTCAGAATCTATAACTTCAAGAAAATCAACATTTATTGCCCGATCAAGGCGCATTTCTTCACCCTCAGA
TGCTAAAGCATCATATCAGCAACTATTCCTTGACAATCCTTCCTTGCGAGAAGCTAGTCACAATATCTCAGCATGGCGTG
TCCGAATTGGTAAGAATGTAATTGAAGATTCTAATGACGACGGAGAAATAAATGGTGGTCAACATTTACTGAATATTCTA
AGAGAAAACAATCTTGATGGGGTTCTCCTGGTTGTTACTAGATGGTATGGTGGGGTATTTCTAGGTCTAGAACGCTGGCG
TCTTATGTCAGAAGTTTCTCGTGACTGCTTATCACAGCACCTTCAGATTTTGGGGAGCATTGGCCAAGATGCTCTCTGGG
GGATTAATCATCAAGACGAAACTGATAGTTCTATTATTGATCGAGCGATGCCTATATTCAAGCCAGAGAAAGCACGATCA
TACCTCCTAAATTCCTTTGAATCTCCTACAATCTCTGGTAACTTAAAGAAAAAAAAAACCTTAACACAAGTCAAATCAGA
GAAAGAAGAAAATCTTAGCTTATTATTAGGAGCTTTGGATTTACTTTTCACTTCTTGGCTAAATCATCTCACTTGTGATG
AATTGGATCGTAGAGCTTGGGCTTGGTATGTTCGAGTGAGACCCAGTGTCGAAGGTGGCTTAGCTGGATGGGGTGGGAAA
GGAGAAGTCAAACTATCCGATATACTTAGCTTGAGAAGGAAGGAATAA
>OH_00097 maker-scaffold185-snap-gene-0.27-mRNA-1
ATGAGAAAGATGCATATACTTGTTGTGAATGACGATGGACCTCCATCAAACCAATCTTCACCATACATTTACTCCCTTGT
TAAAACTTTCCAACGAGCTGGACATGCTGTCTCGGTGGTATTACCCCACACTCAGCGATCGTGGATCGGAAAAGCTCACA
TGATTGGTCAAACCGTGAAACCGTCATATTACCGACCCAGCTCACCTTACCATGGCACAACGCATGCTCGTCCACTACCA
CCAGGATCTTCAGAACAAGAAGAATGGATACTTGTAGACGGGACTACAGCTAGCTGCGTTCAAATTGGACTTTATCATTA
TTTCCAGGACCGTGGACCAGTTGACCTTGTAGTATCAGGACCAAACTATGGTAGGAATACAACTTCAGTATTCAGCCTAA
GCAGTGGGACCTTGGGAGGGGCTTTAGAAGCTGCGACGTGTAAACATCGATCGATTGCTATTTCTTATGGTTTCTTTTCA
CGCGACCATGATGATGAAATCATTAAAGGTGCTTCTGATCTCAGTTTGAGATTAATAGAATATCTCTACAAACATTGGGA
TAGTAATGTTGACTTATACTCTATCAATGTGCCACTGGTTAAAAACGTCGGAGAGAACAAAGTTTTATGGACAAATATTC
TTCAAAACTACTGGAGTCAGGGAAGTTGCTTTGAGGAAATAGAAGACTCGGAAATGGAGACCCAAGATGGCCAGAATAGT
CAAAAAGAGAATATTTGCTTGCGACCCGATGAGACTCAGAAGGAAAAGAATATTACAAGACACCAACATAAGCATTTTAA
GTGGGCACCAAGATTTACGGATGTAAACCGGAGCATCGAAGAGTCTCCTCCTGGTAATGATGGATGGGCAGTAAAAAACG
GATTTACAAGTGTAACACCTTTGAAAGCTAACTTTATGCATGCTACTGCAAAAACCGAAGGAGAACTGAAGCTAAATTCT
TAG
>OH_00098 snap-scaffold185-processed-gene-0.20-mRNA-1
ATGGTCCTTGAAAACGTCTCCAATCCATCAAGTGAAGAAGGCTTTATTGATGAGCCATTATCAGACACCGACCCATATGA
GGACTCGAGATCAAACACTCATAAATCACAGTATTTCATCGACACAACAAATCTCCCGAAACCTGTACCATTCATAGGCA
ATCTTCTTGGATACCCCACAAGATTCAAACAGGAAGCTCATTTAAAAATATTGCTTGCATCAAAAGAACTAGGACGACCA
CTCAAGCAAGATGAGGTTGATGCTCTCGCCTTCTGGTTAGCTAAACGTCAAGCAATTACGTCTTGGGGTGCTCCTATTGG
ATTTGCTGCTGGATGTTGGAGAGCTTACGATACAGGGAAAACCCACAGGTTTCCATTTTGGCAACCTAGTTCTAAACACT
TAAAAGTGAATGTGTTTGGACCTCTTAGAGGACCACCTGCAGTCTTTTGCTGGCACGCCTTACGAGTCCTTGCATATGGC
TTAACGGGTGACTTTATTGGAAGAATTCTCTTAGGCAGCTATGCAATGTCCACTTCTGCCGTAGGAGCATCTAATGATCC
ACGACTTTACGAATACATGAACTCTATTAAAGAAAAAGTGAGGGAATTCTCTGCTAAAGATGTAAGAACTCGGAATTCCA
TAGGTAATAGCAGTAGACAAACGAATGCACCTCTTGGAAATGCAGGAGATGGGGCAAGTCCCACCAATAATGAAGAGACG
TTCTATGATGAGCTCTACAGTGGATCAGATCAGGCATTAGGCAAGGCAGGCTATCCTAAAGCAGAACGTTGGACCACGGC
CAAGGCAGGCCCATTTTCTTCGCAGAATACTGAAACTAATCCGCTTGATGACTTATATAGCGCCTCATCATCTGGAATGT
CGGGATTTATTGAAGATTCAGGCTCAGAAGACTTACATACATCTGCATGGGAAAGGATAAGAAGTGGTCAACATACTCCT
TTGTCAAGTACTCCAACTAAGTCAAACCGGCATCCAAGATCAAAAATTATCCAAAAGCATGAGTCAAGTAATGATAGTTT
TTCTTATTCGAAATCTGATGAAGAAAGCTCATACGCTGAAGGTGAAGCTCAAAAGCAATTTGATTCTAGGATTGACCGTG
AGCGATATGGACGAGACTCAACGTGA
>OH_00099 snap-scaffold185-processed-gene-0.17-mRNA-1
ATGATTGCAAGATTTTCTCGGTTATATCGTGGAATTGAAGCTCCAATTCTCATGGAAGCTCCTAAAAGAGCAATAAAATT
TGCAGCTAACGATTTCTGGGGAAAATTTTATCGTGATCTTTTCAAAGTCACAAAAACGGATCAACGACTCTCGGTACTTG
CTGGTGCCTCTGCTGGTGCTTCAGAGGCCTTCGTTGTAGTCCCGTTTGACCTTATCAAAATTAGACTACAGGATCGTGTT
TCAGCTAGTAGATATAAAGGAGCCATTGACTGTCTTTTAAAAACAGTTAAGACTGAGGGGCTGCTAGCTCTATTTAATGG
ACTTGAGAGCACACTATGGCGCCACATCTTCTGGAATTCGGGCTATTTTGGATGTATATTTAAAGTCCGAGAAATGCTAC
CAGAATCCGATACAAGAAGAGCAAAAATAACCAATGACTTAATATCAGGAGCAATTGGTGGAACGGTTGGAACCATTTTG
AATACACCAATGGATGTTGTTAAATCACGGATTCAGAACAGTCCCAAAATACCGGGAGTAACCCCTAAATACTCATGGGC
ATGGCCAGCGGTTGGGATTATTTTCCGAGAGGAAGGAGTTCGTGCTCTTTACAAAGGGTTTATACCTAAAGTTATCAGGC
TAGGTCCTGGTGGAGGCATCCTTCTAGTGGTTTTCACTGCCGTGACAGACTTTTTCAAAAAAATTACTGATGTGGCATGA
>OH_00100 maker-scaffold185-snap-gene-0.26-mRNA-1
ATGTCAAGAAATATCGTTGCCACGGTCAATCTCGATTGTCGATTAGACCTTAAGACGATTGCCCTTCATGCTAGAAACGC
TGAATATAATCCTAAGCGTTTTGCGGCCGTCATCATGCGGATTCGGGAGCCAAAAACAACGGCTCTAATATTTGCATCTG
GAAAGATGGTTGTCACTGGTGCCAAATCGGAAGACGATTCAAAATTGGCATCAAGGAAATATGCACGGATAATACAAAAG
CTGGGATTCAATGCGAAATTCACAGACTTTAAGATTCAAAATATTGTTGGATCCTGTGACATCAAATTCCCAATTCGTCT
GGAAGGTCTTGCTTCTCGTCATCACAACTTCAGTTCATATGAACCTGAATTATTCCCTGGTCTTATCTACAGAATGATCA
AGCCCAAAATTGTTTTATTAATATTCGTTAGCGGTAAAATTGTTCTAACTGGGGCAAAGGTTCGGGAAGAAATATATCAG
GCTTTTGAAATGATATATCCTGTGCTTCAGGGTACTTCTAATTATAACGTAAAATCAAGATTTTCGGACTTGAGGTTTAA
ACTTGATGCAACAGTTATAACGAAGCTTAGTCTAGAGATTGAACAATCTATGTGA
>OH_00101 maker-scaffold185-snap-gene-0.29-mRNA-1
ATGGGAAATAACAGCACCAAAGAGACGAGAGGCACAGATTTGGCTTCTGTCCACGGAAATAATGTTATATCGGGTGCTCC
AAGTCCATCGGCCTCATCTGCTCATCGGAATCACTCACAGACGCACACATCACGTCAGGGGCAGGAAAATAGAGCAGACC
TTTTTATCTTTGGAGCAAGTTCGAGTCCAAATAATCCACTCCCTGAACGTCGTGAGACAAAGCAGGAACGAGATGCAAGA
AAACTTGAGAGAGAAAGACAAGCCCGCGCTAAGGAAAGGGAAAGAAGTCTCAAGGAAGAGCATGTCGATGGAGGCTTTCT
TGTTACGATGGGGGTATACACAGGGGTTGAAGATTTCAATAAAGCAGTGGTCCGACAATTAATAATTGAGAGGAGAATAG
CACCATTCTGGAGAGGTCTTAGTGATTATTCAGAGTCATGGACTGATCACCAGTTAATAGCTGCGGGTAGAGGTCTACCT
ATTCCCGCCGCACACAACATTCTTGAAAAACAAGAACTGCAACCTAACTCAAAAACCTCTTTAGATCACTTAGATCAAGA
CTTAGGCTTGACGGATTCAATCCCCACAACCCCTGTTTTAGCAATATCCGGTGAATCCAGTAAACCCTTTCCGCCGATAA
ATATAGTTCCTGATGTGGCTCCTACCTCATCATTGAATCATAACTCAACCCAATCCTCCACAAGCAGACCCAAATCAAAA
ATGCTTTCATCTTTCACTAACAGTTCACAAGGTCTTGACTACTACGATGCAGTTCCTAAAGAAGTTAATTTGCCACACGA
TCCATATGTCAATGGTCAGCCTATCGAAGTTTTACTGTACAAAGATGTGATTGATTGCCCAATATGTTTTCTTAGTTACC
CACCTTATCTCAATAAGACAAGATGTTGTGACCAATCCGTATGCTCAGAATGCTTTGTACAGATCAAGAGGCCTGATCCA
CATCCACCCGAGCTGAACCATTCCACTCCTAATAATCTAACTGACGATACTGTTTTTGAAGTAGAATCATTGGTTTCAAA
ACCTGCATGTTGTCCTTACTGCCAACAACCAGATTTTGGAGTCATATATGAGCCCCCAGGCTTTCGCAGGGGCCTCATAT
ACGTCAATGATTCTAGTGAAAACTCAAAATCTTTCTATAATTTGCTTCCATCTTCAGATAAATCTGAAAAAAACAAAACA
CTATCAATAACGTCTTGTAATAGACGAAAGACTACTATCTCTGCAAATGCGCCAACCGTAATTACAACTGATCGAATTCG
TCCAGATTGGGCTGTAAAACTTGCTAGCGCGAGGTCATATTTAGCACGGAGATCTGCAGCTGCAACTGCTTTACATACAG
CTGCTTATTTAATGGGAAATGGAAATACAGACACCCGCAGCTTTAACTTCAGACCAAGTCGATTTGCAAGAAGTCTAGGC
ACTGATGTTGGTACTTCGAGTGGGTCTGCCACATCTGCTCATGGAGGACATGAAAACGGTGGAAATAGATCCAGCCACAC
CTCCCCAAATCGAAAGGAATCACAGCGAAATGAGGTGATAAGTCAAATAAATCGGATACAAGATATTGAAGAACTGATGG
TGATGGAAGCTATTCGACTAAGTTTGGCTACTGAGGAAGAACGAACATAG
>OH_00102 maker-scaffold185-snap-gene-0.30-mRNA-1
ATGATTAATCGATCTGAAAGGACAAAACACCTTCGTACTTCTCATCCCCACTCATCAACACACTCGATCTCTGATCGAAA
CTCATGTTTGAAATCCCATCATGAAGACCATCTTAGTCGTAAGCGCAAAAGAAACCATGCTCAATTGCCTCCAACACTTC
CGTATGACTCCCATCCGTTAGTAAAAGATGATTTTAAGGAATATAAATATACCTTTGCGCTTTACCTTGACATTCAAAAA
AATAAAGTTCTTGAGGATCTTGATGAGAAAGAAATGAAAGGAAGATGGAAAAGTTTTATGCATAAATGGAACCGCGGGGA
ACTATCAGAAGGATGGTATGATCCTTCAACAAAGCGAAAAGCCCGCGAAAATGCCATCACAAGAATTTCTCAGACGTTTG
AGGAAGCATCTGAATTAGCTTCTACGAGACAAAATGGAACAAATTTTATTTTTGAATCTGAATCTATGGATGGGAATCAA
AGTGATCAATCTTTTGGTCCTGTTTTACCAGATCAAGAGATACAGTCAAAAACTAGGAGATTAGGTCCAACTATACCTTC
TACACAGGACATACAAGTAATGAGCGAAATTGATGCTGAAGCACGAATTGCTCGTTACCATGATATGAAATTAGCTCGAA
AGGCTGACCGAAAAGAACAAAAAGCTGCTCTCGATGAACTTATTCCTCAATCTATTGCTGGTACTCGAGAGCGACAGCTC
GAGAAGAAGAAAGAGTTGAATGAAAAAATGAAATCCTTTCGTGAAAAATCACCTGGCACAGCAGACATCCCAGACTCAGA
TCTTATGGGGGATAGAAATGACTTCGAATATTACAAAAAGGCCAAGCAGGAAATGGAGAGAAAGAAAAACGAAAGGGAAC
TCAGGAAAGAAGCCTTTTTAAGAATCAGGGTGGCTGAAAGAGAGGAGCGGTTGCGTGAGTATAGGATAAAAGAGGAGGCA
ACTATAGGGATGTTCAAGGCATTAGCAAAAGAGAGGTTCGGATGA
>OH_00103 maker-scaffold185-snap-gene-0.31-mRNA-1
ATGCCAATTCAGAGGTCATTTTCTGAACAGAATCACTCTACTAACGCAAAGCCATGGGGTTACAACAGGAGTATGCAAAA
GAAACAAAATACCAATTTAAATTCAAAGCCACAAAAAGAAAAACCACCATTACCAGTATCTACTGCTACAAAAAATAAGC
TGAGCAACTTCCATTATGGCGCTCAACTTAATACCCAGAAGAAGACTAGGCTTAATCTGTGGCTCAAAGATGAGAAAGAG
AATGGTGATACTGTGAGAGACAAAACCCAAATCGTTGGAGAGCATATAGTAGGAGAAAGGGAAGAAGAAAAGAAGATTCC
GCCTACCACTTCATGCAGCAATATTCAAAATGAAAGTCCATCAACTCCTGCTAGCAAATTAGCTTTACCTGACTTGATTG
GAATGGTAGATTTTCACAGGATGAAACAAGAAATTTCGCCAGAAGAGAGATTGGAATGGGATCACAGGAAAGGAGAGTTA
CATGACTTTGCCATAAATTTTGGCTCTGGCAGAGCAGCTAACAAGCGAGCTCGAAGCTCATCGCCCTTGGCCTCGTCACC
GACACATCCACCTATTCATTTCGATCCGGGATCCGAACTCTGGGGCCGATACTCTCGCAATGGCTCGAAGTTTTCGACCT
CTCAAAGCCAGTCAATATCTTCTCTTGCTCATATAATGCATACTTCTTCCCCTAAACTTGCAAAAGAGGGTGTTAGTCCA
AGATCTATGTCTGAATTTAGGAGAGCGAATAGTTGTGGTGATAACTTTCCTAAGCGAAAGAAGATCAGTAGAATAGATAA
TCAAAGTAATTTTGCCGAATCACCTCTCGACAGCTCTTCGAAATTAACTACATTAATCGAGCGTGTTAAAGAGGGGTTAA
ATCGCTTTAAGCCACCACACGTGGCACAAAAAAAGCTTGTGAATTATAATAGTATTTCTGAACATGCAAAGACTTCTTCA
GAAAAAGAGATCCCTAAGAACTGTTCGAAACTAGATGGAAATTTTTTGAAAAAAACATCACTACCAGAGGAAAAAGTGGA
AATATCTCTAAAAGAGCAGAAAGCTAATGTTCAATACAACTTATCGGGTCGTTCAGAAAATACAGACTATGGGGACTTCG
ATGATGATGAGTTGGATCCTAGCCTTTTCCAAGTACCTAAAACTAATACTGGAACACCTATTCTTCCACAAAAAAGTGAT
TTAACTCCTCTTGAATCCTTAGGTCATTCAAACTTTAAGCCACCTTCTAGCGAGAAAAGAATTCTTTCGACTCTTCAACA
AAAAGCTCGAGCGATCCAAAGATATTTAGTGATCGATATCATTAACTCCAACTATGAAGATACTAGTGGTCACGAGAAGA
TAGAAAAGATTTTACTACTTCGTATTGAACACACAAAGCATCTAAAACATGTGCATTTGCGAGGTATATGGGTAGAGACA
CCAGTTATTGTGGATGTATTTGTTCATGTTATTGGATCATTCAATGAATTTGGTCATTGTTATGTGGATGATGCCGAAAA
CTTGCTTATTCTACACCCAGATCATCTTATCTCTTCCACCGTGGTCGCTGATTCCTTTAGTTGTATTCGTCGCGCTGTTC
TCCAAGATAGGATCAAGGCTACAAGTGAGCCAAATCCATCTCTTGTATACGGCACCTTACTTCATGAAATCTTTCAGGCT
GCAATGGTATCAAATCGATGGGACTCGGACTGGCTAACAGAATTAATTAAAAAAATTACTGTCAAACATGTCGAAGACCT
TTATACCATTAAGATTCAGATACCTGATGCTATTATCTATTTACAGGATAAAATGTTTGAAATGCAGTCGTGGGCAAATA
AATTTATTTCTCCATATCCAAAGCCAGGAGCAATTGTTAAATCATTAAATGGAGAGTCTTCTTCTATGTGTATCGATAAA
CTACTTGACATCGAAGAACATATTTGGTCCCCAACGTTTGGACTAAAAGGTAATATTGATGCAACAGTTCAAGTCACCGT
AAAAGAAAAAAAAGTTAAACGTACTTTGACTGTCCCTTTCGAGCTCAAAACAGGAAAAAATCCAAGCACATCCCATATAG
CTCAAACAGCGCTCTATAATTTACTCTTGTCTGATCGATACGATATTGAAGTAGCATACGGTATTCTATACTACATGGAA
ACCTCAGAAACAAAACAAATCCCAGCCATTCGTCATGAACTTCGCCATATGATTATGCAGCGAAATGAACTCGCATGCTT
CGTTCGTGAACGAAGCTTTCAGCTTCCATCTATGCTAAAGAAGCTACATATGTGCAGTAAATGCTATGCAAAAGTGCCAT
GTTTCATATATCATAAATTTGTTGATAGTGGCACTGGCGAGTCAAGTGGTTTGAAAGGTAAATTTGACGAAATTGTTAGG
CATCTGACCCTAGAACACAAAGAATTTTTTCTTAAATGGGATGATTTATTGACAAAGGAAGAAACAGAGTATTTGAAGTA
TAGACGAGAATTATGGACTATGCTGAGCTCTGAGCGCGAGAAGCTTGGAAGGTGCTTTTCTAATGTGGTTATAAAGCCAG
GATCTTCCAGCGAAGATCTTAAAAGTACTAAGATTTCTCGATACACGTACATTATGATTAAGCACGATCCAACACATGGC
TTCTCGTTTCTAGATTCACAGATCACAGTTGGTGAGCCGATTGTTATTTCAGATGAAAAAGGACACTTTGCTTTAGCAAA
TGGTTATGTTACCCAGGTTTGGAAACATAAAATTAAAGTACAAGTTGATCGCCGATTGCACAATGCTCGCATCCGACAAC
CTAGTTTTGATGAAACAAATAATCAAGTATTTACAGGTATCATGAATTACACAAAACATGATGGAGATTCAGGCGAAAAT
CAAAAAGATCAGATGACATCTGCTATCAAGTACCGACTAGATAAAGACGAATTCAGTAATGGCATGGCGACAGTCCGTAA
TAATTTAATACAAATCATGGCAGATAGCGAATTTGGCTCCCGGAAGATTCGGAACTTAGTCGTAGATCTTGTAAAACCTA
AATTTAAATCTCAAACATCTTCATTTGAGTTTCAACGACACGATGATATTAATGTCGACCAAAGACTAGCCATTGAAAAG
GTGATGAGTGCCGAAGACTATGCTCTTATTCTTGGTATGCCTGGAACTGGAAAAACAACGACAATTGCATATATGATTCG
AGCGTTAATATCTCAAGGAAAAAGTGTCTTGCTGACATCATATACTCACACAGCTGTGGATAATATTCTGCTCAAACTCA
AAGATCAATCCATTCCAATATTACGTCTCGGACAGCTTTCTAAAATTAGTTCAGAGGTACAAGACTTTGTAACTTTAGCT
GCGGAACCGAAGAGTTCATTTGAAGAGATTCGAAGCGACTGGCATGATACTCCTATAGTAGCGACAACTTGCCTTGGGAT
AAATCATGCTATCTTTAATGAACGCATATTTGACTATTGTATAGTTGATGAAGCTTCTCAAATCACACTTCCTGTATGTT
TGGGACCAATACGCCTTTCTCATACGTTCGTTCTAGTGGGTGATCACTATCAACTACCCCCGCTCGTGCAAAATGAAGAA
GCACGAAAAGGAGGCTTAGATATCAGTCTTTTTATGCTTCTTTCTGAAAAACACCCAGACTCAGTAGTATACTTGGAACA
TCAGTATCGAATGTGTGAGGATATCATGACACTTAGTAATAGCTTGATCTATAACGGTCGGCTAAAGTGTGGTAATCAGG
CAGTTGCCCAGCGTGAACTTATCATTCCTAATCTGGATAATCTGCAGTATTATCATAGTTTACCTACAACTGCATCTAGC
TGTAAAAAGATAATATGCCTTGGTCCAGTTAAAAGTCGCTGCTGGCTCCATGATCTGATCACTCCAGCTACGAAAGTGTC
ATTTATCAATACAGATCCGTTGCTTCCGCTCTCGCGCGAAGAAGCAAAAGGAAATCGAATTGTGAATCCGACTGAGGCAA
GGTTGTGTACGCTACTGGTTCATGGCCTTCTTAGCGTTGGCGTCGCGGCTTCAAGCATTGGTGTAATGACTCACTATCGT
TCTCAACTAGCGCTTCTCAATCATTATCTCCGAGCCCATAACCAAGTCGAGATGCATACTGCTGATCGTTTTCAGGGTCG
GGATAAGGAGGTGATTATTCTATCGTTGGTTCGCAGCAATGATGCTCAATCAATTGGGGAACTTCTTAAGGATTGGCGAA
GAATAAATGTTGCATTTACTCGAGCTAAAACTAAACTCCTCGTAATCGGAAGTCGAGAAACTCTAAAAGGTAGCGAACCA
AGCAAAAATAACGAAGAAGAAATGGTGGCTCGCTTTGTAAGACTCATGGAGAAAAAAAGTTGGGTATATGATCTGCCTAC
AGGAGCACTTGAAGATCACCCATTCATTGAGACTCAGACACAAGCCACTGTTAGTTTCAGTCAAACGAACTCACAAAGCT
CAGAGGTCAATAGAATCTCACAAAGGAATCAGCTACAGCAGGAACCAGATATAACAGTAGATGAGGACAAAAATTATCAG
AGAAAAGGAGTTTTTGGAAAAAGATCGTCTGTAACATCTGAATATGCTAGGAAGCATCCAAATAAGAGAGTGGTTGGGAC
AAGACCATTCAAAACGCCTCAACAGGGCATTTTAGCTGACGTCATGAATGAAGCGCTCGGTTGA
>OH_00104 genemark-scaffold185-processed-gene-0.15-mRNA-1
ATGGATAGAGGTCGACTTGTTGCTAAAGAACATTCCAACATCGACTCGGGAGGAATAGAGAACAAGTCGCTGCCACCGGG
AGAACATAATAGTAGCGCAAGTCATCCCCCCCACGATCCAGACGAATCTAGCCCAGCACCTGACCTTTGTTCACTTGAGG
ATGCGGTCGCGTTTCGTCGAACTTTGCGACAAATAGGGCCCGCAAAATTTTATGAAGCAACTATTGGAGCCGGTAAAATT
AGTGCAAAAAAACTTCTTTCAGCTTTTGGAATCCGGCCCCCTTCTTGCATGGAGGGACTTCCTGACGATTCCTACTACGG
CCTCTTGAGTCTAGCCATAAGTCGAGAGCTTTCAAAGAGAATTAAGTTACCACAGTACAACACTATTGACGATGTCGTCA
CTCTCCTTCAAAACTCCAAAAATATTGTCGTTCTCACTGGTGCCGGCATATCAACTTCTCTTGGTATACCTGATTTCAGA
TCCAAGGATATTGGCCTTTATTCAAAACTAGAGCATCTTGGACTTAATGACCCTCAGGAAGTTTTTGATATAAATATATT
TAAAGAAGATCCTAGCATTTTCTATTCCATCGCTGGTGATATTCTACCAGAAACAAATCGTTTTACCCCAACTCATGCCT
TTATCTATTTGTTACAACAAAAGGGCAAGTTACTCACCAATTACTCACAGAATATTGATAATATTGAAACAGTGGCTGGT
ATTTTGCCAGAGAAGCTCATTCAATGTCATGGCTCCTTTGCTACTGCTTCCTGCGTGGAATGCAAGTATCAAGTTCCTGG
TGATGCAATATTTGATGATATTAAAGCAGGCCAAATTCCTCTGTGTAAAAATTGTACGCGGAATCTCCGAACACTTACCA
TACCAAAAAATATAAAGCGAAAGAGGTCGCGTAACAGTCAGGAGAAGAAGCGAAAGACTAGTAATACTCGAAATAATGAT
ACTAGTTCGGATGAGGATGAAGAAATTCCAAAAGTTGGCGTTATGAAACCAGACATCACGTTCTTTGGCGAACCCTTACC
TGATAGGTTTTCTGCCCGTCTTACTAACCATGATAGACACCTTGTAGATTTGGTTATCGTCATAGGTACCTCTCTTAAAG
TTGCCCCTGTCTCGGAGGTTGTACCATATCTACCAGCAAAAATACCCCAGATTTTCATATCGCGAACCCCCGTTTCGCAT
GTCAACTTTGATGTTGATCTTCTTGGTGATTGTGACGTAGTTGTGGCAGAGCTTTGTAAACGTGCTGGATGGGAGTTAAA
CCATGAGATGGTGCAACAAGACCAAAAGGTCGAAATTAAACTTCAAGATGGCTTCTCAAGTCGATACATTTTTACAGTGA
AAGAATAA
>OH_00105 maker-scaffold185-snap-gene-0.32-mRNA-1
ATGTTCCATAGCCGCTTTGGAGTTGGTAATCATACTCTTAGAAAGGCAGTTAGACAGCCAAATAAGAAAGATATATATTC
CAAGACAAATCCGACTCACTTAGCTGCTCTATATAATCATTTCTACTGCTTCTGGACAAGACGTAATTATCAAAAATTAA
TCACACAACATGTGGAGAGATCACATTTGCTATTGAATGGATCACGAAGAAAGATGCACAAGGCCTCACATGAATTTTCA
AGCAAAAAAAAGAAAAAAGGGAGTTACCTCGAGTATAAGCAAGTTGTAGCCCCTCTAATTACAATTGAATTACAAGATAA
CTCATCTAAGTCAAGGTCTAATCGGATAGATCGTTTACGCTATCATCCTATTCCATTGCTCGTGGGTAGTTTGGCCTTGG
CTTCTTGCGCTGGATATATTACTTTCATGATAACAAAGTTCTACAAAACTGAATCATCAAAAATTACGGATGATCCTTCA
GTGCAAGTTGATGTTTCTTCTCGTTATAATAGCATTGCAGATACATTTGATGAAACCGTTGAATCAAATGAGTACTGGCT
TGGTATCACATCATTGCGTAAAAATCTTGTACAACAAGCCCATGGACATGTCTTAGAAGTTTCTGTTGGAACCGGACGCA
ATCTTACCTTCTATGATTGGAACATTCATGGTTATAATGAAGTTGGGCGACCCGACGCTATTAAAAATATCAAGAAGGGA
AAAGTAAAAAGCTTCACAGCCATAGATATAAGTCCAGAAATGCTCAAAGTTGCTCGTAGGAAGCTAGACGTACTTATTCC
TGGTCTCAAAAATGTTAGGTGGATACAAGGAGATGCTTTAGAAGTTAATACCATACCATGCCCACCAGAAAACCTGCCTG
GAGAAGATAAAAAAGAAAAATTGAAATATGATACTATTGTGCAGACTATGGGCCTATGCTCGGTGAAAGATCCAGTGGGG
CTACTTCGGAACCTGGGTGAATACATTAAGGAAGAAGATGGGAGAATTCTTTTACTTGAGCATGGAAGAGGTAGATGGAA
ATGGTTGAATTTTATGCTTGATAAAACGGCAAAAGAACATGCGCACGCTTTTGGCTGTTGGTGGAATCGAGATATTCAAA
ATCTAGTAGAAAAAAGTGGACTTCAAATAGTAAAAATCACTACTCCAAAATGGTGGCATGGAGGTACAACGTGGTGGATA
GAGTTAAAAAAACCAAACTCTAAACCCAGTGAAAAAGAGAAGTAG
>OH_00106 maker-scaffold1114-snap-gene-0.2-mRNA-1
ATGGAGCGGTCAGGAAAACCTAATTGTAAGCCATCAGCAATTCCTCGACTTACTAGACAGCCTGAAACAAATATATCTAC
CAATTCCACAACATCTAGAGAAAATCAAAATCCTGCCAAGCTTGGCTACCATACACTGAAATCTCCACGTTTGCGACCCT
CAGCTTCACGGGATCAGCTATTAATTTCTACTGATAGTAGTACTCCAGCAAAACCTCGGCTTTCAAGTTTGGGCTTAAAA
GGTCCAAAAACATTTAATGGGACAGATAAATACTCACCACTCTCTCCGAATAGATACGATCATACCTCATCAAAACAGCA
GCATCAATTAAAATTTATGAAAGATGAGGAAAGTGGTGCAGGAACCCTTACATCTATAGAATTGGGCCGTGAGAAATTTG
AGTCATCTCAACTTGGCCGCCCATCATTATCAGAGCGAGCGGTGGAAACCTTACAGAATATACCTTCCTCTCCCGCACTT
CGTAGTAGAGAATCCACCTTCTTCAACAATGACCTAAAATTGAGTCCAAATTCTAGGCCCAACTCAAGATCTGGATGTGT
TAGCAATGATGGCTCTAATTCTTTACAAAGAAGCTTTAGATCTTTTACAGATAACTCCAAAAATCCACAGTTTATGCTGA
ATAAAACTCCGATAAAGCGACCATCAAAAATTGCATCCTCAAATAACCTGTCTATTCTCCGTCCTGTCGGACCAAATACT
CTAACACCAAAGTCATCTACAGCCAAAACGAACCTCATACCAGTAAAGCCATTAAAATATGAGAGCAAAACACTTTCTCC
AAAGACAATTGAGCACAGATCTTCTATGCAAAGTCTTTTACGAAAACCGTCAGCCTCTACCCTTCAAAAACCCAAAGAAA
TTAACCCGATAGTCATTCCTAAAAAGAGATCACCTAAAATATCATCATGTCCTCAAGGCGAAAGTTCAAATTCATTAATC
ACCAAAGACAAAGTCACATCTAGATTATCCGTGTCTGAGTCTGGGACGGTGGAAAAAAACCTTCGAAAATCGTCTTCAGC
ACTTCGGGATCAAATCGCTAAAGCTAAGGCTCTGAAGCGTGCAGCATCTCTTCAGGCGTCAGATCAAAAGACAGGAGGAT
TTCCTGTAGTACCACTAGATTCATTCGATTCATTCGATTTTAGACTCTCGAATGATCCTTTTAATCAAAATACTGCTCAA
AATGATCATAAAGATCTGAAAAAACAAGTTCTGTCTGCTCTAAAAAAAGGGACACTAAATATTTCTGCTATGGGATTGAA
AGAGCTTCCTGAGGAAGTCTTGAATATGTTTAGTCCAAACAATATGGTCGATATTTGCTGGGGAGAAGTTGTTGATCTTA
ATAAATTAATTGCTGCTGATAATGAAATTGAAGAACTTCCAATCGATGCTTTCCCTGATATTGATCCTAGTAGTATCGCT
GAACATGATGATATTAAGGCCTGTCAATTTTATAGTCTAGAAACTATAGAAATGCGAGGAAATAAATTAAAAAAGCTACC
TCTCGGCTTTAGAAGATTGGAAAATCTAACACGCTTAAATCTCTCGGGTAATCAACTTGAAAATGAATGCCTTCATATTA
TATCCAAAATAAGCTCTTTAAGAGAGCTAACGCTAGACCATAATAGGCTCACAGGAAAACTTGAAAATGATCTCTGTAAA
CTCAAAAATTTGATAACCCTTAATCTAAAACAGAATGAATTGGCAAGTCTTTCTGACGAGTTTTCGGAACTTTCCCAATT
GCAAATTCTAAATGTGTCTGAAAACCAGCTCAAGTCTCTACCCTTTAACGCTTTCGCTAATTTATCTTTGACTGAGTTAA
TTGCCTCCAAAAATAAACTAACTGATGTTCTAATCCCTGAGAGTATTGATGTGTTGCCATATCTACAGATACTGGATGTC
ACATATAATACACTTACTAGTATATCCTCATCTGATATCAGTCTTCCTGCAATACAGAAATTACTTTGTGCTTCGAATCG
ACTCAAAGAACTACCCTCCCTGGTGACATGGTCATGTTTACTAACCATTGATGCCGAGAATAACTTAATTGAAAAATTCC
CTTATGACCTAGCTACACTTCCTAACATAAGGAGTGTTAATCTCCATGGGAATCAACTTCGATCATTGGATGAGAACTTA
GGAAAACTTGAAAGTCTCGAAATTTTACATATAAGTGGTAATCCCCTGCGAGAGAAGAAGTTTTTATCTATGTCTACCAG
CGAATTAAAGAGAACGCTCCTTTTAAGAATTGAATGCGAAGAAGAAGAGAAAGAGAATTTTACAGAGCAAACGATATTCT
CAGAAAATGAATCTATGGAGTCTTCAACATCAATAGTAACTCCAAGCTCCCCTGCTTGGGTAGTACAACTGTCAAATGTG
CTTGATCGGTCCAATACCCACTCTCATTCTCTTAATCCAGTGGCAGCAGCTGAGATTTCCGCACAATATCAGATCAAAAT
CCTCCAGCTTCATCATAATAATTTTCAAGTCATACCTGAGTCTATAGCATTTTTCGCTATGACTCTCACTAGTCTTAATA
TGTCGCATAATGAACTCAGTAGTGATACGTACATAAACGATATTTTAGAGCTCCCCGAACTTAGAGAACTTAACCTTAGC
TCGAATACATTCAGCTCTTTACAGCCTATAATACAAAACCTCCAAGCACCCAAACTTGAAAGCTTAGATATTAGCTTCAA
TCGCCTCTCTTCCCTGCCAGTTCTAAGGACTCATTTTCCCAATCTTACAACTTTACTGGCTTCCCATAACACAATTAGAG
AACTCTTACCAGAGTCTATCAAAGGAATGCACATTGTGGACTGTAGTAGTAATGAACTTGATAGCCTAAATGCCAAGATT
GGTCTTCTGGATGGTTCCGAAGGGCTTAAACGCTTGGATGTTCGCGGTAATCGTTTTAAAGTACCAAAGTACTCAATATT
AGAAAAGGGAACTGAAGCGATACTTGCATGGCTTAGAAATAGGATTCCAGCTGGGAGACGAGTGAAAATACTTTTTCCGT
GCATATTCGGTTTCATTCTATACATAAGTTTTGGAACATATTTAGACGGAGTCTCAACAGCAAATCATTGGGGACGTCAA
ATGCTTAAAGGACCTTGGTGGAAGCAGTAA
>OH_00107 snap-scaffold2107-processed-gene-0.1-mRNA-1
ATGCTTAGTCAACTCTGCAAACTTCAAAGAGGTCTTGGTCATGAATATCGATCTCAAACAACTCTTCGGGATCGCCTTAT
TAATGCGTGTCGAGATACAGAAGAATGTCAATTCGCAGTATACAAGCCTTCCGCTACTTTTGAAGGTGTTGCTGCTGATC
TCCGTTCTGCAATTGCTACTGCTTCGAGATCCTCTCACAACACAACTTCAACAGTTATCAAAAATAATTTTTCTGAAAAC
TCTTTCTTTACAGACCGCCGCTACCATACCACTAATCAACGTTCAAACCACTGTATTCAACAATATGTTCTTGAATTTGA
AGGCGTGCCTGATGAATCAGATATGAGCTTAGTTCTTGACGAATACGATAGCTTGATAATGAACTGCAATATATCCGATG
ACGAGACTGACAATTGTCATGAAGATCACACCGAAACTCCGAGCGCTTCTTTTATAACTTCCTTCGGCTCAATTGATGGC
TATGCAGCATTATCAATTCTTCAAGACCAAACAACTCAGCATTTGTTAACAAGATTACCGACATGTAATTCTATT
>OH_00108 maker-scaffold803-snap-gene-0.10-mRNA-1
ATGCCAATTCTTCCCTTTTTATCTAGTCTTCTTACTACTAGTTGTTCCTCCTCCAATATGTCTTATCCTATTCAAAAATC
TGATGAAAAGTGGCGAGCAATTCTGTCTAATGAGCAATTTCGAGTTTTAAGGAAACAAGGCACTGAGCCTCCATTTGTGG
GAAAATACGATAAGCATATGCCGGACAAAGGTATCTATACATGTGCTGGCTGCAATGCACCACTTTATAAAGCTTCTCAT
AAATTCAAGTCTGGATGTGGGTGGCCAGCATACTTTGATAATATCCCTGGTGCAGTAACTCGATTTACTGACAATTCACT
GGGAATGTCGAGGACCGAAATTGTATGCTCGAATTGTGGTGGACATCTAGGCCATGTCTTTAAAGGAGAAGGTTATAAAA
ATCCCACAGATGAGAGGCATTGCGTAAATAGCATAAGTCTGAAATTCTCCCCAGATGATCCAGTCATAAGTAAAGATATC
AAGACCTAA
>OH_00109 maker-scaffold803-snap-gene-0.11-mRNA-1
ATGTCAAGGAGGACGCCAAATCCTGCGGCAGAACGTGCAGCCCAAAATGCCCAGACGATCAAAAGCCTCCTAAAGTCTGA
GGGGAATAAAACATGTGCAGACTGCAAGAGAAACAAACATCCGAGATGGGCATCATGGAACCTTGGTGTGTTTATTTGTA
TTCGATGTTCAGGCATACATCGTGGCATGGGGACACATATTAGCCGAGTCAAATCAGTTGATCTAGATGCATGGACTGAT
GAACAGCTACAAAATATACTTAAATGGGGTAATTTGAGAGCCAATAAATATTGGGAAGCCAAGCTTGCTACGGGTCATAT
TCCCTCTGAGTCAAAGATTGAAAACTTTATCAGGACTAAATATGAGTCGAAACGTTGGGTCTTGGAGGACAATATACCAG
ATCCCTCCACTCTAGAAGTGGATGGAGACGATGATGTACCATTAAGTTTGGTGAAGGAGAAACAGAATATAGAAAGATCT
TCACCTCAAAGAACAAGTCTAAATCAATCATTTGCTCTTTCACAAAATAAAAGAATCCAACAGCCTGATTTATTAGAGAG
TAACGTTTCTATCCCTTCAAGAGAAGGCACTACAAGTTCTTCAGTATACAAGTTGCCATCCAAATCTGAAGTTGCCCCGC
CTAAACAGACAAAACCGGTGGACTCTCTTCTAGGTTTAGATTTTTTTGGGACAGGAGCTGCTCCTCCGGGAAGACTTACG
AACTCTACGCCGATGACAGGAACACAGTCACGGCCTGATTTAAAGCAGTCTATACTCTCCTTGTATGCTACAACATCACG
GCCTCAGCAACAAACAGTGCAGTCTCCTCAAAGTATTTTCGGCAACTTACAATCTCCTTTAAAGTCTCCAGATCATAACA
CATCTATAGAGAGTACTAGTGATGCATTCAGCTCACTAAAATTTACAAGCCAACAGTCTATATCATCAATAGGAACATCA
CAATTTCAATCAGGATCTACAGCTCCAACTAAATTTGCCAATGTATCAAGCCAAAATCCAACCATCTCCCAAACACAAAC
TGAAGCCGTTAAAAGCAATTTCTCCAAGAATAATTTGGAAAACAAAACTGTGCAGCCACCAGTGCAGTCATCTCGTGGAT
TTAGCATTTCTGGTAGATTTGATGCACTTGGAACGGCACCCAAGTCATCTCCAACTGTAGCAACAAATAGTAGTTCAGGT
CTCGGTGATATGTTTGACTTTGCTAGCTCGACGTCTACTAGTCAAACTACAGCTCTAGCTCCAATGTCAACTATCTTATC
TCCTATGAACCAGCAAAATTCGGTGTTTAATCTAACTCCTGCAAATCCCCCGCAATCCAAGTCTGTTCTTCCGCCAGTTT
CAACTAATTTAGCTTCAAATAGTGATGTATGGGGGTCTAATGATGCATGGGCAAGCACAAGTGCAACGGACTCAACTTTT
AAAACAAAAACATTGGCTTCTCCAACAAGATATGAAGAGCCTAGATGGGGAGTAACAAGTGATAATATGACAAGTAATTC
AAGATTAGCTTCTAATGGAGGAAGTGAATTTGAAAATAAAATCTCTGGATCCGTTAAAGCCCCTCCAGCTGTCAGTGCTG
ATGAGGAATTTGGAGGTTGGGGTAGCGCCCCAACTGCCCCAGTGACGCTAACGGCAGTAACCACCGTACCCACAGGCTCG
GTGTCTCATAAGCCTGCTGCTGGCTTTGCAGGTAATGATGACTTATTTTCTAATGTATGGGGATGA
>OH_00110 genemark-scaffold803-processed-gene-0.6-mRNA-1
ATGTCGGAAGCATACGAGCTTGAACGTCAGAATAACACACGACTGTCTGAGTTATCCGCAAAAGTTACAGCGTTAAGAGG
TATAACTGTTGATATATATGATAATGCAAGAGCACAGGATGTGATCGATGATACTCTCAAAGATTTTAATCGAGTTGATA
CCAACTTCTGTCTTAGTCCAATACATTTTCCTCCATGGGTACGAGTTTAA
>OH_00111 maker-scaffold381-snap-gene-0.12-mRNA-1
ATGAATCTGTTACTAACACATTTAACAAAGTCTTCTCCCACGCTTTCACGAGGATTCCTCGCTTGCGCAAGAAGCGCCAG
ACAGTATATTCCTACCAATCGTTCAGGGCCTTTATTTCGGGCAAATCTCTTAAAGGCCATTCGATCGAAAAATGGTGTAG
CTCGAAATCATACTTTACGAGATATACCTCTTACGCCACTCAATAAAACACTTTCATTCCATCCAAATATTGTGGATAAA
CGATTTAATGCGAATTCTAGAGCAAAAGAGAGTTTCTTTCCTGAAATTACATCGAAGTCCGTGTCATATTGGCTATTAGG
TTCTGCAGCAAGTGTTTTTGGAATTGTTGTGTTGGGTGGCTTGACCCGTCTGACAGAGTCTGGACTGAGTATAACAGAAT
GGAAGCCAATTACCGGCTCCTTGCCACCTCTCTCCCAAGCCGACTGGGACGCAGAGTTTGAAAAATATCGAGCCTCCCCT
GAATTCCACATTCTTAACTCTAACATGAATCTTTCTGAGTTCAAAAAGATTTATTACATGGAGTGGGGTCATCGGCAATG
GGGACGATTTGTGGGGCTATCGTTTGTACTGCCGGCTATCTACTTTGTTTGCAAGCGTAAAGTATCCTTTCCCATGTCAA
TACGTCTCCTTTCTATTTCTGGTCTCATTGGCTTTCAAGGTTTCCTTGGGTGGTATATGGTCAAATCTGGATTAGAGGAG
AGCCTATTCGCTCCAGGGTCTCACCCAAGGGTCTCTCAATACAGGCTTGCGGCACATTTAGGTACAGCATTCACTTGTTT
TACGGCAATGCTTTGGAATGGGCTCGCTATTCTTCGAACGCATACTCTACTTTCCCATCCGCAAAAGTCCCATACTCTAT
TACAACAGCTTCATTCTCCAATTTTATCACCGTTTCGAAAGTCTGTTGCAGCACTTTCCGCTCTCGTTTTTGTTACTGCC
CTATCTGGCGCCTTTGTTGCAGGCCTTGATGCAGGGTTGGTCTATAATGAGTTTCCATATATGGGAGATGGTTTTTACCC
GCCTAAGGAAGAGCTATTTGATCCTTATTACTCATCAAAAGCAGATGGTAGTGATCTAATCTGGCGCAATATGCTTGAAA
ATCCTACTACAGTACAATTTGATCATCGTGTTCTTGCCATGACTACAACAACTGCAGTTTTATGTCTATGGGCTTACTCG
CGCTTCAATCCCCGTGTTCGTAACTGTATTCCGAATTCAGTTCGAAAGGGAATGCTAGGAGTAGTCAGTGTAGTAATCTA
CCAAGTAACTTTAGGGATTTCCACGCTTCTTTATCTCGTTCCAACATCTCTAGCAGCAATGCATCAAGCGGGTGCTTTAG
CTTTACTAACTTCTGTTACAGTCCTAGGTAGCCGGGTCTGGATTCCAAAACGCACATGGTCTTTAATTAAGTCTCGATTA
GAGCATTCCACTATTATTAAGACTCAGCTACCTCCCTCAGCACGGGCTAAGGCGAAAGTGTAA
>OH_00112 maker-scaffold381-snap-gene-0.11-mRNA-1
ATGACAAGCCCCGTTAGCACCAATTTTCCTACTCCTCAGCCATCTGAGGATATGCTATGGGGAGGTCGTTTTACTGGTGG
CCTTGACCCTCTGATGGTATCATATAATGAATCTATTTATTTTGATCGAAAATTTCACACTCAAGATATTCTTGGAAGTA
TCGCTTGGGCTCGGGCAAATCTTCAAATTCACATAATTGATGAAGCAGAATTCAAAGCGATTGAAAATGGGCTCATGCAG
GTCGAAAAAGAATGGCTATCAAATACTTTCAAAATAATACCTGGAGTAGACGAAGATATTCATACAGCAAATGAGCGAAG
GCTAGGAGAAATTATCGGCAAGGACATTGCAGGAAAGCTGCACACCGGTCGAAGTAGAAATGAACAAGTTGCGACGGATA
TGCGCTTGTGGTTGAGAGATGAATTGCGCAAAATCCACGAGCTCTTAAAGCATTTTCTTCAAACAATGGCTTCTCGAGCA
GAACAAGATATTGATCATATTATGCCTGGATATACACACCTTCAACGAGCTCAGCCTATTAGATGGAGTCATTGGATACT
CTCTTATGCTATGGCAATTTCCGAAGACTTAGAGAGACTCGAGCAAATAATATCTCGTGTTAATAAGAGTCCTCTAGGTG
CTGGTGCGCTTGCTGGGAATTGCTTCGGTATAGATAGGAAATCTATTGCTGCAGAGCTTGGATTCAATGACTTGATATGG
AACTCTATGGGAGCAGTCTCTTCGCGAGATTTTGCGATCGAATTTATGCAGTGGGGTAGCATGTTTATGTCACATATATC
TCGGTTGAGTGAAGATCTTATAATATACTCAACAAGTGAATATGGTTTCGTAAGATTATCGGATGCTTACTCTACTGGGA
GCTCTCTGATGCCACAAAAAAAGAATCCCGACAGTTTGGAACTTCTTCGTGGAAAGAGTGGACGAGCATTTGGACATATG
GCAGGGTTGATGATGACAGTCAAAGGGATTCCCTCTACTTATAATAAAGATCTTCAAGAGAGCGTCGAACCTATGATTGA
ACATGTCAAACTCATCAGTGACAGTATTCAAATCGCAAATGGCGTTCTCTCTACTCTCAAAATCGACGCGAAAAAGATGT
ACGAATCCTTTGATCCCTTCATGGTAGCGACAGATCTTGCAGATTATTTGGTTTTAAAGGGAGTTCCTTTTCGTGAGGCA
CATCAAATATCTGGGAAGTGTGTGGCATTTTCAGAGAAGAATGATGTACCGATGAACCGAATGTATCTTAGCAATTTTCA
AGATATTGATAAACGGTTCGATGAGGATATTTTCGAAATATTTGATTATCATCATAGTGTGGAAATGCATTCAGTTGAGG
GAGGGACATCTAAAGCTAGTGTTCAAGATCAGATAGAGAAGCTGAGGAGCTTACTACAGCAAAAAAAGGTTTGA
>OH_00113 maker-scaffold381-snap-gene-0.13-mRNA-1
ATGTTGGCAAATAATTTAATGTCTTCCAATAGTCGGGGGCTCTCACCGATACCTTTGATCAGCTTCTCCCGATCCCCTTC
CCCATCTCTACGAAGACACACCGAACTAAATCCTCAAAATTCCATGAATGATGAAGATGAATGGGATGATAGACTCCGAA
CGCCCTTCCCATTAAACGAATCATACAAAAATCATAGCTGGAGAAGTTGGATATATAATGGTGGCTTTGGTCATTTTCTG
TTCAATACAACTACAGGATGGAAGCTATACACAGCTATTTTGATCCTTTGGTTAGGGGGATGTCAAATTGGCCTTATCAT
CATGAACAGAATCGTTCTTTGGACTGGAGTCTATAAATTTCCATATCCTCTAACAACTACCCTTATGGAATTTCTTATTA
CACATTTTTTTGTGGCCCTTTCGGCTTATATAACGAGATGGGTCAGTCCCTGGCTCATTAGCGCGGGACTTTCGGGCGGT
ATTGCACCTTTAAGGCCATTAAAAACAGCTCCTTCGAACGGATTTCGAAGCGGCTCAAAGTTACTAGCACCTCTTATGGT
GTGGCTTCAAAAAAGTGATGGTGGAATCGCTGGAGGTGGATTCTTCGAATTTGATCTCGAAGTGGCGAAATTAGTTCTTC
CTTGTGCCTTGATATTTGTCGCTAAAGTTTGTTTATCTAATTTATCCTTTGCATACGCTCAGCTCCAAATATATTTCCTC
GCTCGAATCGCTATTGTTCCTCTCTCGCTGTTGCTCACTTACATATTGACTCGCACTTCCTATAGCGTTGCAACAATATC
ATCCGTTCTTTCTGCAACTCTTACACTTCTTGTAGCAACTATTCGTACTAATGTCCGTGTTACATGGGAATCTATTGTAG
CGGGAATCTTATCCTCTATTTTCGTAGCTCTCTACCCTATACAAATTCAACGAACCTATCAAGCGCTTGCGTCGCAGATT
ATGTCTCAAGGCGAGTACTTTTATAGTCCTCCGTCACTTCGGTTAAATGATTTTTCTGGTTCTGCCGAAGAAACTCGTGC
ATATTGGCGTCTTCTTCACTATACATCCTTACTCTCAATTATCATCCTTACCCCTATCGTCTTTCTTTCCGGGGAAGTCG
GAAATATTTGGCGAAACTGCTATACCCTCGATGTATTTTTTCACTGGTTAATGATATTATGCGGTGGCGTAGGATCTTGG
GCCGTATTTTGGGCCACCATTGCTTTGACTCGAGCTACTAGTCCCTTCACTGTAACCTCTCTATTTATTCCAAGAGCAGC
ATTCCTATTGCCAATTATTTCGGGCTGGCAAATGCAAACTCATAGTTGGGTCGGATTAGGCATGTGCTGGGCATGTTGTC
TTTGGCTGTGGATGGCTAGGAATAGAGAAGGACCTGGATCATAA
>OH_00114 maker-scaffold6293-snap-gene-0.1-mRNA-1
ATGCTTCGTGATTTACAATTAGGTCTGGCACCAAGATATAGAGATGAAGAATTTTTGTACACAAAGCTCCTTCATGCATG
TAAAAAGAATCAGGCCTGTGAATTAGCTTGTTTCAAACCTGCTTCAACTCTTGAAGGACTAATTACTGACCTACGCGCAT
CTATCTCTCTCAAGAATAACAGTAAAGCTAGTCAGTACCTTTCAACTAATTTAGATTCATCGCAGATATAA
>OH_00115 maker-scaffold109-snap-gene-0.27-mRNA-1
ATGTATTTTATTCTTATTTTTGCTATTGTGACTATAGCAACGGGAAATTATGTACCTGGAAAAGTGTTTGATCGTTTTAT
AACTATCTGGCTTGAAAATGAGGATTTTGCAACCTCGGCCAATAACTCACAGATGAAAGACCTCGCACGTCAAGGAATAC
TACTTTCAGAATATTACGGAGTTACACATCCCTCACAGCCAAATTATCTCGCGAGTGTCGGGGGTGATTATTTTGGACTA
AATCATGACGGGACAGTGAGGATCCCGAGAAATGTATCGACAATTGTAGATCTACTGGACACACGGTTTATAGATTGGAG
AGGATACTTTGAGGACATACCTGGGCCTGGTTATATGGGTCCGGTAAGCAGAATGGCTGATGGAAAGCATTTCGATTACG
TTAGAAAACACAATCCATTTGTTAGTTACGACAGTATAAATTTTAATGGCAGCCGCCTAGCCAAAGTACTCTCATTTCGA
GACTTCGAACGTGATATTAAGGCAAATACTTTACCTCAATATATTCACATCAGCCCAAATATGCTTAATGATGGGCATGA
TACATCTTCCTCATTTGGAATTGACTGGACCATCAAATTTCTAAAGCCGCTCCTTTCTAACCCATACTTCGTGAATCGTA
CGCTAATTCTTCTCACTTATGATGAGTCGAGAACAATGAAAAAACCAAATCAGATTACTTCACTTCTTCTCGGTGAAGCT
GTACCGAAAGAACTACATGGAACAGTCGATAATACTTTGTATACTCACTATTCAATTCTCTCAACAATAGAAAATAACTG
GGATTTACCTTGCCTTGGAAGATATGACGTGGGAGCCAATGTTTTCTCTATTGTGGCCAATCAAACCAAGTATATTAACA
AATCTCCCGCCGATCTATTTGTTGTCCATAACTCTCATTCTTACACTGGGTATCTCAACAGCGGCTCAAAAAAATCTATT
CCCATTCCTCCACCCAACTTAAAACTTAGAGGAGCTGGAGGAAAGGGCGTAGAGGAAAAAATTCATAAGTTGTGGGAATC
TGCGGCCAAAAATGACACTCCCTATGATGGCAGCGGATTGTTATATGATGGCAAGATTAGATTACCAGTTTATCGGCCAC
AGGCTGAAAATTTAGGTCTTGAAGAAGCAATCAAAGGTAGCGGAGGCGTTTAA
>OH_00116 genemark-scaffold109-processed-gene-0.5-mRNA-1
ATGGCGTTTATTTTACAAAACCGTCGGTGCCTTTTAACACTAACTGGAAGAAATGGACATGCTTCTGATCGAATAATATC
AAGTACAGCTTGCTATCTTGCCAAAGTTTTCTATTTACCCTTATCCAAAGAAACTTCTCGACTCCTTCATACTTCAGCTT
CATTGACACTTCAACAGCATCAAAAGCTATACAAAGATAATCGGCCAAAAACGGGTCAAGATGCTTTCTTTGTGAGTCAA
GTAGGGCAAACTCAAGATGTAGTAATGGGAGTAGCAGATGGAGTAGGAGGATGGGAAGATGTGAATGTTGATCCTGCTGA
TTTCTCTCATGGTCTTTGTTATTACATGAAGCATGTCGCTTCCATATATGAGAAAGAAGAATGGGGTGGCTCAGATCTCC
AAGCTCGAAGTCTTCTACGGCGTGGCTTTGATGAACTTTGTCACGATCAATCTGTGAAAGCAGGAAGTAGTACAGCTTGT
GTTGCTGTTGCAAAAGACAATGGGGTTTTGGATGTTGCAAACCTTGGTGACTCAGGATATTTACTCCTACGTTTAAATGC
TATTCATAGCTATTCAACCCCACAAACTCACGCCTTCAATACACCATTCCAACTATCAATCATTCCACCTCTAGACGAAT
ATCAAAGTGCTATTTATGGTACCCCATATTTCCAAGATACACCCGAAAAAGCTGATGTCATACAAGGCAATCTGGAACAT
GGTGATGTTCTTATTATTGGAAGCGATGGACTGTGGGACAATCTATTTTACTCGGATATTTTAGAAATTGTGTCTCAAGC
AATGCTTCGCGCCCAGGCATGGAAGCACTCTTCATCAGAAGGATTCAGCATTGGAAAAAATCTAGCAGCTACTCTCAGTT
ACCATGAAAGTATTAGTAGATCTAAGCTGGAGAGCTTACATCGCAGTATCGCTAGTAAAATTACGGCCGAAGCTAAAGCA
GCAAGCATCAATAAGCTGAGAGATGGTCCCTTTTCTCAAGAAGTCAGCAGGGCGTACCCAAATATTGGTTACGGTGGTGG
TAAAGTTGATGACATCTGTGTAATTGTAGCTATAGTATGTGAAGAGGGTAAATAA
>OH_00117 maker-scaffold109-snap-gene-0.29-mRNA-1
ATGAGTAATAGTCAAGACCAGAAAGCTGCTGTGATGCGGCAGGTCAGAGATGAAGCCACATTAGCAAATGGAAAACAATT
GATAGAGAAAGTCAATGAACACTGCTTCGAGAAATGTGTCCCAAAGCCTGGTGCAGCCCTATCCAGTGGCGAAACATCTT
GTCTGACTCAATGTATGGAGAAGTATATGATGGCATGGAGTATCGTACATCGTCAATACACAAATCGAATAGCAATTGAA
TTAGGGAAAAGCGGGGTATAG
>OH_00118 maker-scaffold109-snap-gene-0.30-mRNA-1
ATGGTCCGGATAACTAAAGTCATGCAGTCCAAGCATGCAGAATCTTTAACACCATGGACCAAAAGTTTCTGTGATCGGGC
TTGTAGCCTGCCGCTTATTGAACTATCATCCTTTCTTTCTACTTTTCCTACTAGATGGCCTTTTCCCCGGGGCGATCTCC
ACCACTGGATTCCATTATTAAATCGCTTTGATACTATTTTGGAACAGTTCTGTAAGATATATAAGCTTGATGAAGGTCCT
CAACTAGTTCAGTTTGAAAGTTTACTTCTTGATACAGAGCGATTAAAGTCGGACAGCGAACCACATCAAGATGCAGATAG
AGAGCTTATTGAGTCAATTTTAAATTTCTCAAGAATGCTTATTCAAAATTGTGGAAATCGCACTGTTTATGCTAGTAGCT
CTCACTTGGACAACTTGTTAAACACAACTTCTTTATCTCTTTTAGAATCTACTCTCTACTTAGGCTCCGAACTAGCACAG
AGATATCAATCAGCTATAAAGCGAATGTCAGTGACTACGCGGCACCTACATAATTCACTTTTACAAAGTCACTACAACAT
TCCCCTAGAAAAAGTTGTAAAATTGGCACTACCATTTTCAAGGATTGTTACAAACTCAGTCGATATTACACAGCAAAACT
CTCTAAATCAAGGAGCAAAAGGAAAAGAAAAGACGCCCCTCAATATGTTGAGCTCATCTCCTAAGAATGCTACGACCACT
ATTTGCGCAAATGATATTATGTCAATGGTTAGAAGTGGGACCAGTATTGGAAGCCCTTCAAAAGGTATTTCTAGCAACTC
TGAAACTGCTTCAAATTCATTGGAAGCAGGATGGAATGATTGGGGTGATGTGAAACTCATATTTTATCCAAAATTACACT
CAGATGTCGAAGGAACTTGTAGTAACCAATCAAGTAATATTACAACATCAACATCAATACCAAAAACCCCCACACCTGTT
CGTCGATCTTCGAATCTTAGTCCTCGAAGCCAACGCTCATCAAAATCAAATCCCTCAGAGAGTCCAATAGGAAGCTCGCC
TATTTTAAGCACACACCAATCAACCGATGAGGCATTCAGGCCGAGTTTTAAGATTATTGAGATTCCTCAATCAAGGTTAA
TGTCAACAGATATCCATACTATCCTACAGGAAAACATTAATGGCCTTCCTAAAGAACTGCAATATGAGCTGTTAGTGAGG
CTTCGTATTGCATACGCACTTACTTCATCCCTTGAAAGTCGTCGTCAAATCGTAGCCATCAGGATACTCGCCATAATAAA
CCTTGCTTATATATACCCTGACTCTTTATTTCAAGACTTAATATTGAAGCATGAGATAGAGCAGCCTCGTCGCTTGCAGT
TAGTTCATCAATTAGCTGAACTCGTGCATCCCCCTACCGATGGCGAAACAGCAGTTCCAAGAAAGCTCCAAGCCTTGGCA
TTCGTAGCCTTGGAAGTTCTCCAAGGTCATCAAAGTAGGATCTCTGAAGTGTCTGCTGCTTTAAATACAAATGTTAATCA
TGGTGTTTTACTTTATGTTGTGAGAAAAGCAGTTGCAGAGATGGATACAACTGACAGTGGTGACCACGATACTATAGATG
ATGAGTGGCGAGACTGTCTGTTTTCCCTTTTATCTAGTATATCATTGATATCTAGAACTGCTATTGATCTGGTTGCTGCT
GGATTAATTCAAATTCTTGTTGATATTCTGAATCAGCGTACAACTATTGCAGAGCGATATTATCCTATGGTGCTCACATT
TCTTGATAATGTTATGTACAGTGCTAGAGATGGGTTTCAGACGTTAGTGGAAGCTGATGGGCTTAACGCCATCTCAAATT
TAATTATATACCAAGTCCAGACAGCTGCTGAAAATGTTAGCGCAGGAAAAGGAACCCCACGAGAGTTTCGGTCCGCTATT
GTCGATTATGAAATTCCATATTACCAACAGCAGACTATCAAGTGGCTCTTCAAATTTATTCATCACTTAATGTCTGCTAC
TGGAGGATTTGGTGGCAACTTTGATCGACTTCTCAGAAATCTAATTGACTCATCTCAACTATTAGCAAGCCTTCGACAAA
TAATTGGAAATGCAAACTGTTACGGTTCGATTGTCTGGACAAATGCTGTATTTATTCTAAACGATTTCATAAACAATGAA
CCAACAAGTTATGTTGTAATCGCTGAAGCTGGACTTAGTAAAGGACTTTTAGAAGCTGTAACGGGTAGGTCGATTACGGT
ACCGGACGATTCGAAGGTGGAGGAAATTTTAAATGAACCATCCAACTCTAGAGATGGAACTACCTCACCATCTATAAATA
TTGAAGATGAAAGTGACGAGGAGACTCCACATGTTGAGCGTCTATCGTTGAATATGTTAAAAGCGACTCGCAAAGGGCTA
CTTGCTAAAGGTATTCTTCCAACTTCAGATACTATTGGAATAGTTCCTCAAGCATTTAATGCCATATGCTTAAATACTGC
TGGTATGAAGATGTTTCAAGCTTCAAATGCCTTGCAATCTTTTTTTGAGATTTTTGAGAGTCCAGAACATGTTAAATGTA
TGGATACCCATAAAGAACTGCCCGCTACTCTCGGGTCATCCTTTGATGAGCTGGCTCGTCATCATCCAGGATTGAAAAAC
TCAATAATAATTGCAATTGTAAATATGGTTGCGCGCGTTGAATATCTATGCTCTTCAAGAGGTAAAGAAAATATGCTTGG
TGCCAAACTATGGAGCTTAGACAATCCCGGCAAAGCTATTGTGGCAAACTATAACGCTCTGGAATCATCCATTATTTCCA
AAAAGCAAAACGAGAGCTCTAACAGTACTCCGGATATTGAAATGCATGACGTAGACACGGACCCAGATATGAATCCAAAT
ACGGCGCCGGACTTAAAGGAAATAGCATCAGATGCTCTACAAACTAATATGACTCCATACATATGTGCAACAATAAATTT
TTTATCCTCTATTCTTGGAAATACTTCCATTCGTACCGGGTTCTGTGTAATGGGCGGTATTGAGAATGTACTTAGTTTAT
CACAATCACCTAGCTTGGAATACGATTTCTGGGATAGCACATTCAGCCTTACAATCCATCAGGTCATCGCCATGCTTGCC
GAATCAAAGCCACACCTAACTGTCCCGTCTTTATTGAAACGTGCTTTGAAAGCTGTGGATGAGTTGCAACCTTTCACAAG
CTATGAAGGAAGGCCAGCTTTTTTTTCTCCATTCGTAAATCCCGAGCTACATGCTTTAGCTGACGTTGATGTTTTATCAA
ACGGCACGAAATTTGCCAAAGCTCTCGTATCAGTTCATTCCCTTGTCTCTACTACTATGACTTGTTTCCAGTCCCCCCCC
TATAACCATCGTGGCAGCTCTAACATCTTTCTTCAAATTAATGTTGCTGACTACTGTATTCAATTGGTACAAACTCTGGG
ACCATTGCTAGCTTCATCATTACGTGAAGTTATTAAGCTTCGTAACATTGTACCGGATAATTGGAAGGATGCTACAAGCT
TTGAGAATTCTCTCAATGGCCTTTTGTCTAATTTTTCAATTGCAGGGTCCAGACCAGCTCAGACTGAAGAATTAGATGAA
TCCCATCCTACTATACCCCCAAACTCATCCAATATAGGAGAAAAATCGGGAACATCTGTAAACACGAATTCTTCTGAACT
TAATACAGGATCGGTTCCAAAGGTAGACATGGAGAGTCCTGCTTTCAAGAACTATATCACTCTAAAATTCCTCCTTAAGA
AGTTGCCAAGGATAATATCGCCATTCTTTCAAACAATGGGTAAGATCTTATTAGCAAAGCGAAATTTAGATCCTTTTCAA
AAACAATATCACTTCGCTGTGGCTGATGCTCTTGCGGAATCAATACTAAACCAAATTACTATCGAAGAAAATATCGAAGA
AAATCCTAATCTTGCTGATACCTACACGTATTGGCTTGGTATTATTGCTGTACTTCATGAACTATTGTTGGAGCATTCAA
ATCAAAATGAGCGCCATTCTCATACCATCACTCTTGTTGTTCAGGCATTTAAGGATCGTGGGGGATTTGAGAGACTAAAT
AAAATGCTTGATATTTTTGCAAACACAATTTGTGCGCAGGGTGAAGAGCTTAAAACTGTACAGGAGTCTAATTTACGTGT
TGAACTTGCCACCTCCGGTATAATAAGTCTCTTAAGTCTCTATGGGAATCTTATTAACGGAATAAATTTTACTGAGGCAC
CCCAGACTACTGCTTTGATATCTAGAACTGAGAGAGATCGAAGGGGAATGGAAAACTTTTCTGCCCCACAATTCCTTATT
GAAATGCGGATGATTATTTTACCAACAGTTCGACGGCTTTGGTCTTCAGAACTTATTGAGAAGGGCTCCAGTCAAATTTC
TGAAAAATTAATTCATGTTATTCGAATGATTGTACTTGCAGACTCTGAAAATATCCCTATCAATAGATCTGATAGACTTT
CTTCCCAAACCAAAGTGGCTCCTAAAGTGTTTAAGACTAATCAAGATTCTTCGACGACTCTTCTAGACCAGGGCTACACT
GAATCTTTGGTGAATGAGGCTTTATATCGCTGTAACAACAATCTAGCATTTGCTCAAGAGTATTGTAGAGAGTTGAAAGG
TATCGAAGATTTGACTCGTCGAAACCCAATACCAGAGAAAGATGTTGAATCTCAAGTCGAGCCCGAAAATCGCTCTGGAT
CTGGCGCAACTGAATCAACTGGTAGCTCATCATTACTCTTAGTTGACCATCCTATGGAACAAGAAGTAAACCATGGAACC
ATTGATAGCTTTAATGAATTAGAAACACCACTTCCAGGAGATGAACTCGCAAATTTTGATCAACTTTTAACCTCTCTTGT
TCCTGTACTGGGTTCCGGCCCTACTATTGTATCTGGGCCCACAAAGACGACATCTCCTCAAGAATCAGCTTTAGAGAACA
TAAAATCATCCCAAATTACTGTCCATGACCTAAACAAAGAACGAGCTCTAATAAGTGATAACTTAATTGATAAATGTCTA
GACGCTATAAATGCCAACGGTGAGGTGACATTTGATATTGCTGATTTGATCATGACAGTTGTAAATAAATCAAATGATCC
TGTATCACAACAAAAAGCTATCGGTGAAACTCTCGTTGTTGCTCTCATGTCATTCGTTGGTGAGGATGATTTCAGTAAAT
CCGGCAAGAAAATTGCAGCGTATGCCCACTTACTCGCCTTATTGCTTCGAGATAAATCATTCTACTCTGCAACTATCCCT
GAACTAAAGCAAAACCTTGATTCATTACTCACGTTCATCAAACTCTCACCTAATCATGTTCCAGAGGAGCCATCACCATG
GATCTCACATATACTTCTAACTGTCGAAATGTTACTCAGTGAAGATGAAAAGCCTCAAAAAATTAAATGGACACCACCAA
CTGATGAGAGCTCGCTTATGGATGTTCCTGATATCGAAGCACCCGAACTTTCGATACCATTAGAATACCGTGCTAGTCTT
TTAGAAAATATTTTAGAGATTCTTCCTCGTATCGGAAAAGATGAGCCATTAGCATTGTCGGTGTTACGTATTCTCGTAAT
AATAACTCGAAACCGAGAAATAGCCCAGACAATGGCTGAGAAAAAAAATATTCAACGTTTATTCGTAATGACAAAGCAAC
TTGCTGGTGTTAGCTCTGCAAGGATTCATAGTCCTTTAATGCTTATCCTACGACACATAATTGAAGATCATGATACTATC
AAACAAATAATGAAATCTGAGATTAAGACTTCCCTTGAACCTATTCGCTCTCAACGAAATGTTGATGAAAAGACATATCT
TCGTTTGCTTGCACATAATGCCTTACGCAATCCTGAGTTATTCGTCAAAGTTACTGAAGAAACTGTAAAGTTAAATCGAT
GGTCTTATCCATCTACAGATTCACCAAGTCGGCACTACAGCATAGTACTAAAACAGAGCTCTAATGATGCACCTCAAATT
CCTCCAATTGATACTGTTTTACCCACTGTTCAAGCAACTGAGGATCTTTCGATTCAAGACTCATTACCATGCAAGGAAGC
TTCGGAAATTGGAAATCAAGAGGACATAAATTCAAGTCAAGAAAAAAAATTATCTGTTGCAGAGAACTCAGATGGTGTAA
TCCACTTCTTGCTATGCGAACTTATGAACTATAGAGATGTGGATGAGAAAGAACATTCTATAGCCACTCCATCTTTATTG
GAAAAGAGTACTAAAGGTTCTAACGGCGATATTGTAATGGGAGGTACCTCTTTATCGCCATCAATCAGCGTTGATAACAA
GAATACAACCCCTTTATCAAAGAAGGAATTCAAGGCCGAAGAACATCCCATATATATTTACAGATGCTTTATTCTACAGT
GTCTAACAGAACTTCTGAGCTCATATAATCGTACAAAGATTGATTTTATCAATTTCAAGCGTAACTCTCAACCTCAAACT
ACGACATCAAATAAGCCACGGTCTAGTGTGGTAAACTACTTACTTTATGATTTGGTCCCAACTGGGACTCTGGATCATGC
TGAAAATACATATCTTCGTAAGAAAATGGTTACATCATCATGGGCAAACTGTGTGTTAGCAGCTCTTCTATGTAAAACTA
ACGAGCAACCCCTCGATAAATCTCGTGACCCATATGAAACTGAAGTTGAGCCAGACCTTCTCTTTGTACGTCGCTTCGTG
CTAGAAAACATATTAAAAGCCTATAAAGATGCGAGCTCCTCTAATGAGCCACTCGATATGAAATATTCACGGTTGCTAGG
ACTAGCCGACTTGATGACCCATATTATACACGGAAAAGAAAATATTGCTATTATAGACCAGACAAATTTAAGTGCCTCAC
AAAAACAAATTCGTAGAATCATGTTTGAAAAGGGATATATCTCAGCTTTGACGTCATCCATTGCCGATATCGATCTGAAT
TTTCCTGGCGCTAAGCGAGCCGTCAAATACATTCTTCGTCCACTCAAGACCTTGACACAAACAGCAATAGCTTTAAGTGA
CCTCTCTCTTATTAAATCAACACCTGATCAAGGCGATGAAGAGGAAATCGAGTCTGCTAAATCCATTTCAGAATCAGAAG
ATGAACGCGAAGAAACGCCAGATCTTTTCAGAAACTCAACATTAGGTATGTTTGAGCATGGGGCCGAAGATTCAGAATCT
CAATCTGGCGATAATGAAGACGAAGATATGGAAGGCACTTATGATGAGTATGTTGATGAAATGGACTACGATGATGCTGA
AATGGATGAAAATGATGAAGACGACATCAGCGATGAAGATGATATTGAAGGCATTGGCTCAATTGAAGGATTATCTGGAG
ATCATCAAGTCGAAGTTGAAGTTTTCATGAATGATCATGATGATGATCATGATCTGAGTCCTGACAATGATGATGACTCT
GGCTCTGGTGATGATGATGAAGATGATGACCATCATGTTGAAATTATTGAAGAGCTCGAAGATATCCAACATCAGATGGA
TGACGACGATGAACTTGCTGATGAATGGGAGAGTGATGGACAAGACGATGATGATGATGATAGAGATGGTGAGGATTATG
AAGGCTCATATGAAGATCAAGAAGAGGAGGGTGCAACCATCGATCTTGGCGCAATGAGCCATCTTGTTCGAGCACTTGAA
GATGATCCAGCTGCTTTAGAAATGCTTGGTCGTATGGCTGAAAGTGAGGAAAATCAGGGTGAACATGTCGTTGCTGATTA
TGCTGAGGAAGATGAAGATGATGATGATGAAAATGACGATGAAGACGAAGATGATATTTTTGATAATCATCATACAATTG
ATACTTCTAGTGGAAACGTTACATTTGGATGGCCACCTGAAATTCGTACAGTTTTACCTGCCCGTATTCGATCTCGAAGT
GGATCTTCGCCCTTCCCATCTTTTCCTGGTGGCTCTCGTGATCCTCTTGGTGGACCAAGCATTTCTTATCGACCTTATAG
ACCAGGTATTTCCCTCTCGCGTTCTGTTGATGATGGTACAAATCCATTACTTCAACGTAATAATTCAGACGTTCGAGTCA
CATCTAGCCGTCCACCCCTTATGGGAACTTGGATACCTGCAATTAGAGGTTCATCAAATAACGACTTATTAGATATTGGA
TTTGCTACTCAAGGTGGAAATACAACCGATGGACTAACTACCACACAATTCCTTGAAGACGTCTTTCGAACTCTACCTCT
TCCAGGTCACTTAGGTCGCCACGGTCAGGCACTACAATTTCATATAACAACTTCTGGGCCCGGCTCGCGCCACATGCCTC
CTGAACTAGAGGCATTTTTTGGGAATCGCCATACACGCTTCGAAGAGAGAAGAAGTGCACCAGAGCCAGTTAGTGTTCCA
CATTTTACAGCTCAGTCGACAGTTTCTAGATGGGCGGAAGAGGCAAAAATTCTTTTTGGTGGCTCATGGGTCGATAGATC
GGCAGACTTATCAGGGACTCTTTTATCAATTCTTGTACCCCCAGCAATCGACGCTGATAAAGCTCAGAAGGCTGCTCAAC
TCGAAAGAACTCGACAGGAAAAGTTAGATGCGGAGAAAAAAGCCGAAGAAGAACGATTGGAAAAAGAAGCTAAGGCAAAT
GAAGAAAAGTTGGCCCGAGAGAAAAAGGAGCTAGAGGAGCTTCAAATTGCTCAGAGGGAAAATGAAAGTAACGTAACTGA
AGAGAATCGGGTAGAAGATACAAATATTGAGCCAGAAAATGAAAATCAAGAGACTGCACCAGAATCTATGGAAGGTGTCG
AAACTGAACTTCCCGAAATTAATAATACGAATCAACCTGCGTCTACTGAAGCTCGTGAAAGAGTGGTAACTGTAATTAGA
GGAAATACTTTCGATATAACAGACTTAGGTATTGATGCAGAGTTTCTATCAGAACTTCCGGAGGAAATCCGGGAAGAAGT
TATAATGTCAGCTGTCGCTGAAAGACGCTCACATGCAGCAGCAGCTGGTGCTCAGCCATCAGAAATTGATCAAGAATTTT
TAAATGCATTACCTGACGATATACGAGATGAGATAATTCAACAAGAGAGGAGAGATAGACGTCGTCGTGAGCGAGAAGAA
CGTAACCGACAAAATATAACAGCAAATGGTGGACCATCTGTAGGAGATATGGATGCTGCTACTATTCTTGCAACACTTGA
TCCAACATTTCGCAGTCAAGTCCTCATGGAACAAGATGAAGCAACTTTAGCCCTACTCCCACCCGAAATGGCTGATCAAG
CTCGCAATACGACTTCTGACCAAGGTCGTGCTTCAATCAGAGATTTTGCTAATAGCTTGAGACTTCCGAATACGACGGTG
ATTCGCCATCAAACAGGACATATACCTCCCCTTCATGAGCTTCGTGATTATACTAACCAAAGATCTAGTCGTCGCTCTAC
TGTTCAGATTCTTGACAAATCTGGTGTTGCAACTCTATTGCGCCTAATGTTTATTTCACAACATGGAACTCTTCGTAGTA
CATTTAATTCTGTTTTACAGCACATAGCTATGAATAAATTTAATCGTCAGGAGATTCTAGGTACAATACTCTACATACTA
CAGGATGGCAGTATTGACATGGCCGCCATTGAGCGCAGCTTTGCATATCTCTCGATAAAGGCCAAGCAATCTAAAGATGT
TCAAATTAAAACTCCCCAGCCACTAAAGCGATCACTTACAGGATCTAGCTCTATTGTTCAAACAAACTTCGAAGCATCAC
CTTTAATGGTTGTATCGCAATGCTTAACAACCCTTGTTTTTCTAAATCAATTGAATCAGCATATTGCTGCATACTTTTTA
ATGGAACACGATACGACCGGCGGCCTTAAACGATCTCTTAGTCGGAAGGGAAAGGGGAAGGAAAATAAATCATCTAAGTA
TGCTATTAACACATTGTTAAGTTTGCTTGATCGAAACTTAATTATGGAGAGCTCTTCTATAATGGAATCACTCTCGACCC
TTTTAAATATGATTACATTACCTTTACAAGTATTACAGCGTAAGAACAAAGATGCTGAAGGTGTCGTCAATGAACCTGTA
CAATCGACGCCAGGAATCACAGCATCAATAGCTTCGCCTGAAACATCAAGCACTAATAATGAACATTCCATTGATAACCA
AGTGATAACAGATAATTCTGGCTTACCTATCTCTACTCAAACATCCTCAACACAAATTGTCGCTACTACCGCTGAGCAAT
CATTATCAACAAACTCAGCTGATATTTCAACCGTAAAAGTCGATGTGTCAAAAGCCTCAGAAAAGAAACAACGTGCTATT
TCCCCACCAATTATTCCTGATTATAATCTAAAACTCGTCATCAATATTTTTGTCGCTCGTGAATGTTCATCAAAGACGTT
TCGTGAGACACTTTCTACAATTAAAAACTTATCGGCTATTCCCGACGCAAAGACTGTATTTGGACGTGAATTAGTCAGTA
AAGCTCGACATTTAGGTGAAATCATTCTACAAGAGTTAGAAGAGTTACTTCCACATATTCAAAAGGCAAATTCTGGAACA
GAAATCCAAGGCGTGGCTTTAGCGAAGATATCGCCCGGTGGATCTGATCAAAATAAATTATTGCGAGTCTTAACAGCTCT
TGATCACCTTTTCGATCCCAAACGTGAGAAAAAGGATAAGAACGAAGAAACACAGGCTGAAAATGAAGGTTGCCAATTAA
TTGCTAAAGACCTTCTCTCTTCACTCTATGAAAACTCTACTTTCGGACGAATGTGGCAAATGCTCAGTGACTGTTTGAAC
GCCATAAGACAGCGTGAAAATATGCTAAATGTAGCAACAATTTTACTACCACTAATTGAAGCTTTGATGGTCGTATGTAA
AAATACAGCGAAAGAGACTTCTCCATCTAATTTTCATAATGGTAAAGAAATAGCATTAACAAGTCCTCCTCCAGACTCAC
GCATAGGAAGTTTATTTTTCACATTTACTGAGGAACATCGCAAGATACTTAATGAGCTTGTTAGACATACTCCTAAACTT
ATGTCAGGTACATTTTCTCTTCTAGTCAAGAACCCTAAAGTTCTTGAATTTGATAATAAGCGTAATTATTTCAATCGAAG
TATCCACGCAAAAGCCTCCAATAGTCGTGAAGCCTATCCAACGTTACAACTATCTGTTCGTAGGGACTTGGTATTCCATG
ACTCTTTCAAGTCTCTCTATTTTCAGAGTGGTGATCAAATGAAGTACGGTAAACTTAGTATAAGGTTCCATGGGGAAGAA
GGCGTTGACGCCGGCGGTGTAACTCGGGAATGGTTTCAGGTCTTATCCCGACAAATGTTTGACCCAGGATATGCCTTGTT
TATTCCAGTCTCCTCTGATCGAACGACATTTCATCCCAATCAATTAAGTAGTGTGAATGAGGAACATCTTATGTTCTTTA
AATTCATTGGTCGTATCATTGGTAAAGCACTTTACGAAGGTCGTGTCCTAGACTGTCATTTCTCTCGAGCAGTTTACAAG
CGAATTCTTGGGAAGGCAGTTTCATTGAAAGACATGGAATCTCTTGATCCTGATTATTACAAATCCCTAATATGGATGTT
AGAAAATGATATAACAGATATCATGACTGAGACCTTTTCTGTTGATAGCGATAAGTTTGGGGTCAATGAAACGATTGATT
TTATTCCAAATGGTAGGAATATTAACGTGACAGAGGAGAACAAACATGAGTATGTACGTTTAATGGTGGAATGGAGACTC
ACTGGATCCGTAAAAGAGCAGCTTGATGAGTTTTTAAAAGGTTTTCATGATATTGTCCCAGCTGATCTCGTCTCAATCTT
TAATGAACAAGAACTAGAGTTACTAATCTCAGGGCTTCCTGAAATAGATGTAGATGACTGGAAAGGAAATACAGAGTATC
ATAATTATACTGCCTCCTCACCACAAATACAATGGTTTTGGCGTGCAGTACGTTCATTCGATAAAGAAGAACGAGCAAAA
CTATTACAGTTTGTAACTGGAACAAGCAAAGTACCACTGAATGGATTCAAGGAGCTTGAGGGAATGAATGGCTTCAGTCG
ATTCAATATTCATCGTGATTACGGTAATAAGAATAGACTGCCAAGTTCACACACATGCTTCAATCAACTCGATCTTCCAG
AATATGAAAACTATGAGATACTTCGTCAACAACTTTTTACAGCCATTACTGCTGGGAGCGAGTACTTTGGCTTTGCATGA
>OH_00119 maker-scaffold109-snap-gene-0.28-mRNA-1
ATGAGGATCTTAATAAGTCTAGCATGTCTGGCATCATGTGCACTAGCTGCTGTCCAGGAAATAACAATGACCGATGAAAA
CGGTATTAAAAGCATACCATTACGGACACACTCCCTTAATATGCCTTATCTTGACTCGGAGCTGCAAAGTCGGTGGTTTG
ATTTTGGAGGAGATACAATTATTAGAGCAGATCAATACATACGGCTTACTTCAGACCGACCATCACAGGGTGGCTGGATA
TTCTCCCGCGTGCCAGTTACTGCAACAAATTGGGAGGTTGAGTTTGAATTTAAGGTCTCTGGATCTGGAACCCTTCATGG
TGATGGATTCGCATTATGGCTTACAAAACAGCGAGCAACACCTGGACCGGTGTTTGGAAGTACAGACCATTTTGAAGGTA
TTGGAATCTTCTTTGACACATATAAAAACAACCGTCCTGGAGTAATATTTCCATATGTGATGGCAATGATTGGCGATGGC
ACTAAGTCATATGATAAAGATCACGATGGAAAAGACAATGAATTTCTTGGTTGCTCTGCAAAAGGAATTAGAGATGCACC
TATACCAACCAAAGCTAGACTCATATATTTTCAAGATAAAAGCTTGCGTTTAGACCTTCAGTACAAAGTGGAAGACCAAT
GGGATCTTTGCTTTGAAACATTCGAACCACCAGCTATTCCTCCAGTTGTGTATCTCGGCTTCAGTGCTGAGACTGGCGAG
CTTAGTGATAATCATGACTTGATTGCTGTTTCTACTAAGAATCTACATGATACGAAAGCCCATGAGAAATCATCTACCAA
GTCAAGCATAGGCCCCAGTGGGAAAGAAAAAGGCAAAAGACCTGTTCGAAAAACTAGCATGAGTTGGCTTGTATTTAAGT
TTTTCCTCATTTTGATTGCCTGTGTTGGTGTATATGTTGGTTTTACTGCATGGCGTACACATCAGAAGCGAAGTCATAGG
TTTTGA
>OH_00120 maker-scaffold109-snap-gene-0.32-mRNA-1
AACGCACTGAAAGAATTGGATCTGAGAAACAAAGGGCTGGATACCTTTGAGGTCCTCACCCGCTATAATCTTCAGATCTC
TCAAAAGTCGCTCGAAGCTATCAGAAAGATAGCCAGGCAAGGAGGCCCAGACTTAATTGATTTGAGGGGGTATTCGGATA
TCAGTTACCTTACGATGACCTCAAGCAGAAGCCAGGGCACAAATTCATCTAGACAGGGTAATCTGACGACGAGTGGCCGG
GAGACCAAAGGAACGGGTCTTTACGATGAACGTTTCGGACAATTGCTCAAAAAACGGGCCAATCAGCCACATTGTTCTTT
ATTATTATCAAATGCTCAATACACGACTTTTTTAACGGCATTAGACAATGCAAAGAAAGAAAGAGAGGTAGTGGCTTCAA
TTGTTCCAATTTTAGAGGGTCAATTTCGTGTCTCTAATCAAGGGTTCAAAAACACGACCCTTACGAACCTCGCATCGTTA
ATTAGTGACGATCTTGAAATCGGGGCATTGATAAAGGGGACACCAGACCGATTTTATGGGACCTCAGTTGAAAAGCTAAA
CGAGAGCACACGAAATGAGCTCGGTAGTTACGTTGTTCCCACGAAAGATCCTGATAATCCAATCGCACCAATTTTTTTGG
GAACTCAAAGGTCCGGGAGGCCATGA
>OH_00121 maker-scaffold109-snap-gene-0.31-mRNA-1
ATGACTCGTTATTCTCGTTATTCCAACGAAGACGTTAGCCAGGCCCTAGATGCCATCAAAGGTGGTCAGAGTCTCCGCAA
AGCTGCATCACAATGGGGTGTCCCAAGAACTACTCTTCAGCGCCGAATGCAAGGCGCTCAATCAAGAGAGATTGCCTTTT
CCGAGCAACAGAGACTATCCCAAGCTCAAGAAAGTAACTTAGCAGAATGGGTCAGGATTCAAGTTGTGCTTGGCCTTCCA
CCGACATATCATCAAATAAGAGAATTTGCTGAGCGTATTTTACAAACTCAAGGTGACTCTAAACCTTTGGGAAAAAATTG
GGTTCAATCTTTCATAAGACGAAATCCCTCAGTTAAGAGTCAAAGAATTGATAACACTGTACTATGGAAAGGTTAG
>OH_00122 maker-scaffold2544-snap-gene-0.2-mRNA-1
ATGCTCAAAGATGCAGCATTACAGTACTATCATTCAACGTTCTACTCAGAAAATCTTCCGGACCTTAATACGCTAACCCA
TCCATCATGCTCTATAGCATGCTCTACTATCGCTAATGATACTGTTGCTACCCTGATAAGCCGTCTCCGCTCTAATATAG
CTACCTGGAAATCTCAACAAAACCTTACTGCAGAANACACTTTTAGGCCACATCGAGCAAGTTTTGCAAATTCCATTGGC
AGAAGTCAAAGGAACGATCGACAACCTTCACACAGCCGGAGTAATAATCAGCATTTTGTCACAGAAACAGATTTCGATGA
AAATACAATTCATGCTTTTATCCAGCAATACGAGGGAGTTGACCCTGATGATGATCGTCTTTTGGTAGACGCTTTCGATA
CATTCCTTTCCTTTAAACAAGATTCTGACAACTATAACGATATAATTGACCAATTTTTTCATACAGAATGTGGAACGCTT
GACAACGTACTTGCTCAAACTGTCACCCAAGATATCAACACGGGTATCACACGACATGCACTTACAGGACAGGTAGAAAA
TCTCAAAATTGACAATACATTCACTATTTCCGAGTCTCGCTTCAATTCAGATGTTTTCCTTGGTATTCTCATAGACACTG
GTGCAGCCGGAAAATCAACTGCTGGCTTTAAACAGTATCAAGCTTTCTCTAAAATTTTTGGCTCGACCACAATTGATGTA
TCGAATCAAATAAATGTTCGCTTCTTATCACTCTCCCTACTCCAATTGGGCTTTGTACTTTTCACATCGTTGATTGTAAC
ACACCTTTCCTGCTTTCTCTTCAAGACCTTGATGAAAAAGGCATCATTTTTAATAACC
>OH_00123 maker-scaffold776-snap-gene-0.6-mRNA-1
ATGAAATACTCAACATCATTACTTGTTACTGCTTTTGCAATCACAAACGTTCTTGGCCATGGCGTTATCGACAGTATTAA
AGGTGCTAATGGCGTAGACATGCCAGGACTTTCAGTGGCTGATGACACTCCAAGAGACTGCGCATCGCCCCTTTGTGGCT
CTGAAGCCGACACTACTATTTTCCGCAAGCGAGAGCTTGGCACTAACAAGGCGACTGGACTTGGTCGAACTCAGGGTGGT
GGTCCAGTCGATGCATCTACGATGATATCTATGTTCATGAATGGCGATGATGGAAACACAACCTCATGTTATGAAGCTCG
CGATAGACACGCTGCTAGTTTGCTTCGCCGCGGTTTTGGTATGCCTGGAGCGAATGGAGGAAAAAAAACACCCAAAGGTA
CAGTTGAGACGGGAGTCAAAGCAGCTATGGGTGTCGGTGCAAGCTCAGGTATGCCAACATGTGACGACGATGGCACTGTC
ACGATGACATTTCATCAGGTCAATCAGGACGGAGCTGGTCCATTGAAAGCTATGGTTGATGGAACATCAGGTGGAATGGA
TCCAAGTGCGTTCCAGATGGCTACAGTGACCAAGAATGTGCCAGGTATTGGTATTGGAGGCTTGTCAGCAGCAGCAGTGA
TGGACTTTCCCGTTGAAGCTAAGATGCCAGATGGTATGACCTGCGATGCATCTGTCGGAGGTGCGGATAACGTATGTGTA
ATGAAGCTCCAAAACAGTGCACTAGCTGGGCCCTTCGGAGGATCAGTTGCCTTTACGCAGAGTGCAAAGGCCAAAAGACG
AGCCATCGAATATAATTTACGCAAGCGCAACTTTGCACGTGCATTAGTCAACAAGAGAAAACCAGATGCGGTATCTGATG
CACTTGCAGCGCTTGAAGCGATGGGCTCAGCTACAAAAGCTGAAGATGGAGAAGATGAGGTAGACGAAAAGAATTTGACT
GCGAGACAACAAGACGAAGTAGATGCGGCTATTCAAGCACTCAAGGAATTGGGATCATCCACGGAACCTGATGACGACGA
AGATATGAATGGCTCTAATCCAGAAACTACGAATACCAATGCATTGGAAAACGAGAATAGTGAATTGAGCAATAGATAG
>OH_00124 genemark-scaffold774-processed-gene-0.2-mRNA-1
ATGGAATTTCACAACGCCATTCAACGGGTATCCAACCGTAACTGGCATCGGGTGCGCGTCACTCTCCAAGGCACTGCTCT
TAAAATATACAAACACTCAAAAAGCATATTCAGTCTGAAGCGTTCTGGTCAAATTTACGCTTCGCCTCTTTTAATCAGAA
GTTACAATTTACATCATGCGCAAGTAGGAGTTGCAACCGACTATGCCAAAAAGAAACATGTCATTAGGATTCGTGCAGAA
ACCGAACAATTCCTTTTTTCTTGCGACAAGCTCGAAACTCTCGTGAATTGGATTCAGACATTGGCTGCTGCGATTGATCT
TGCGACGCCGCTCGACGATCGGGATTATCCTGAAGACTATTACTTACCAAGACGCCATCGACGCTCAAGAGCATCCCCAT
GGCCATCGCGAGTGGAAGCGGAGAGGCACGTTGCGTCAAGGGTCGCTAATCCCTGGCCAAGTCTCCACACAAACCCAAGG
ACTAGGAATATCGCCAACTCCCACCGACGATCACGCTCTAGTATGCGCTCCAGCATCAGGAGCGAAGAAGATCAACCGAA
TTTCAGTTTATGTTCAACAAATCTTACGGCTATAAATACCCCGTCTTCTGGCCAAATCTCAAATTTTACCCCGAACAGCA
AGTGGCGACCTTGTCACCACTGGTCGCCAAGCTACGATATGATATATGCGAAACGATGTTTAGCTGTGCTTACCTCCTGC
ATGCCGCGGAAAAGCAATACGGTGATTGTGAATGGCGAGTTTTATCTAGTTGACTGGGTCACAGGTCATATGAGTAAGCT
TAATGATGTAATGCCCTCGTATCAGAGTTATGAAGATTTCATTTCCGATACCATAAGAACGGATTTTGATATTAAGGATC
CTGTAGGCCTCCCTCCAGAATATGAAGATGTAGAAAAAAAATGA
>OH_00125 maker-scaffold1650-snap-gene-0.4-mRNA-1
ATGGGAACCGTCATGTTAGAAACTGAGGATCATTCGCGTGATGCTGCTTTCAGTAGAGCAATGCACAAAGATTCTTCGAA
TGCGGAGGGTGGATTTCGTGCAATGTTGAAGAAAGATAAGAGCGCTCAAAAGGCCGCTGTTGATGAGTATTTCAAACATT
GGGATAACAAAAATGCCAAAGATGAAACAGAAGAGGATAGAGAGTCAATATTGAATCGTTACGTAGGCACGGAGAGCAGA
ATATGCGACCTTAACAAGACAGGTGGATTTCGTGCAATGTTGAAGAAAGATAAGAGCGCTCAAAAGGCCGCTGTTGATGA
GTATTTCAAACATTGGGATAACAAAAATGCCAAAGATGAAACAGAAGAGGATAGAGAGGCACGGAGAGCAGAATATGCGA
CCTTAACAAGACAGTATTATAATCTTGGTACTGATCTTTATGAATATGGCTGGGGTCAATCTTTTCATTTCTGTAGATTT
GCTTACGGTGAACCATTCTATCAAGCGATTGCACGTCATGAACACTATCTTGCTGCTAAGATAGGGATTAACGATGGAGA
CAAAGTGCTTGATGTCGGATGTGGTGTTGGTGGTCCTGCTAGGGAAATCGCCAAGTTCACTGGCGCTCATATTACTGGTT
TGAATAACAACGACTATCAAATTGAGCGAGCAACAAAATACGCACAAAAGGAAGGCTTATCACATCAATTAGATTTTGTT
AAAGGTGACTTTATGCAAATGTCATTTCCTGACAACACATTTGACTGTGTGTATGCCATCGAGGCTACTGTACACGCCCC
TTCTCTAGAAAAAGTATACAGCGAAATTTTCCGTGTGCTCAAGCCCGGCGGGACTTTTGGTGTGTACGAATGGCTCATGA
CAGATAAATATGACAATGATAACCAACGTCACCGTGAAATTCGTCTTGGAATTGAACTAGGAGACGGCATCTCAAATATG
GTGAAAATCTCCGATGGCATTGCTGCTATTAAAGCTGCTGGTTTCGAACTCAAGCATCACGAAGATCTCGCTAAACGACC
TGATCCCACTCCATGGTATTATCCACTCGCTGGAGACTTTAGTATGATGGGTAGCATATGGGACTTCCCAACTATTGCAC
GGATGACAAAAACCGGTCGCGGCCTCATTCATAGATTTATTGGCGTACTGGAGGCTGTTGGTATTGCTCCAGGGGATAAA
CTACTTGTAATTAATTCTACATAA
>OH_00126 snap-scaffold964-processed-gene-0.6-mRNA-1
ATGAAATATTACAGGTTTGGCGGTATTAAGTACGGTCGGCTCATCAACCGTTTCTCGGCACCTGCTCCCCCTTGTTATAA
GTCGATATGGAGAAGGTGTACCCGAGCAAACCCGAGTATCACACGGGCCATTACCCCTGAATATCAGATACCAGGCTACC
CTAAATGCCCACAGGCAGTTCCGGATTGGCTCATAGCAGAGACTGGCACTCATCCGAAGAGGGAAACATCCTACAAATAT
GGTCCGAAGGTGGTTCCCGATGATGAAGTTGAGGATTGTCTATTCTTGGATATCCTCGTGCCTGAGAAAGTCTGGGACCA
AACCCGGGGTAGGAAGAAGAGCTTGGCGGCCGTTATCGTCTACATTCATGGCGGTGGCTTCACTTCCGGGGATAAAAGCT
TGAAAGAAGACGCCAGCCCGCTTCTCGCACGTGGTTTGGATCTCGATCCACAGGGTATAATTGTAGTTTCGATCAACTAT
CGTCTGGGTCTCTTCGGCTTTCTAGCAGGGGCGAGAAATAATTACGCCTCTAATGGTGGCCTGATGGACCAAAGAATGGC
ATTGGGGTGGATTCAGAAAAACATCGAGAAGTTTGGTGGAGACAAGTCTCGAGTGACTTTATTTGGCGAGGGTGCAGGAG
CAAGTTCCATCTTACATCATTTAACTGCACCAAATATCTCGAATAACTTTTTTCCAGGTATTCAACGAAAAATCAAACAT
CGCCGGAATTTCCCATTCCACTCTGCTGTCCTCCAGAGTCCGAAATTCCAGCCCATAATCACCTCCCAGGCAGATGCTAC
GTACCTAAAGGTAGAATGTCCGAGCCCCTCTTTTTCTCAGTCCTTGCCTCTTAGCTTTTGTCGAGAATGTGCTAACATGG
TGAAGGTACTTGCTGTGGCCTCCAAAATCTGGGGCAGCAAAGTGAAAGGCATCAAGCAACTTCGTCTACTTCCGTACGAG
GTTCTCTACGCCGTGAATACCATTCTAGTGCGAGAGTCTGCCTATGGTACCTTTACCTTTGGTCCCGCAATCGATTATCA
AAAGGGTGTCGACAACTCTTATGTACCTGACTATCCACTTCGCCGACTAGCTGCAGGAAGGATGGCGAAAGGAGTTAATA
TTATGGTTGGACAGAAAAGAGACGAAGGCCACTTCTATGAGCCATCCATTATGCGAGAGACTGATGGACTCAGAGTCAGC
CTAGCTAAAATGTTTCCGACCGTAGCCGGACATCATTTTGACTATGTGAACGACTTCCTCTATCCGAGCCGTGACTACAA
TATCGTAGACAATAATGAAATTCAACGGAGTATGGAGGGACTCCGCGACTTATTTGTGGACTGCAATGTTCACTACCTTC
TACAAGCTATGGCGCAATCTTCGGGCTATGTCTTGAACACAACATGGGCGAGTCAAGAAAGGTTCTTTGAGCGGGCTCTT
TTTCAAGGTAGTGCGAGGGACATTTTTGGGAAGAGTTCCTTGAAGGATACCATTAGTTGGCTGCAAGATGAGCTCCTTTA
TTTTTCGAGACAGGGGGCTCAGACGGCAAGAATCCGGCCCTACGATGGCAGTGAAAAAGTTCTGCTTGTGGTGGATAGTG
GGCCTCAAGGCTACATTGATGATCCGTCAGCGAAATATCAATGCCGCTATTGGGCTAAATTCGGATTTGAGCAACGTAGG
TTAAACGAATGGAATATTTGA
>OH_00127 genemark-scaffold964-processed-gene-0.0-mRNA-1
ATGTCTACCTCTTTCAATCAAGGAGAAGAGTTTGACAAGCTACCACCTGAATTTGATATTGATAATACAACCGGCATTAA
GTCTGTCAAAGGTGCTCTGGTTTTTATGCAAAACGGCCTCAAAGCACACGCTATCAAAACTGATGAAAAATTAAACCAAA
TTCGCAATATTCTTCGCATACAATCCAACGCTACCACCGAAGCTATGCGCGAATTCAAGAATCTTATCAACGCGCAAAAC
ACCAAGTCAAAAGGGGAATCACGCTCATATGATTCTCTTACCCAAGATCTTCCGACAAGAGCTGAAAAGTCCAGTAATTC
TCTCAAAAACCTTGACGACACGGCAAAGCTTAAAGATGACAATATTAGTAATCAGGATAAATACCTTACTGCTCTATCTG
CAACTATGAAGAGACTTGAAGCCAAGATAGACAGTTTGGAAACAACTAGACCTAGTGGACTCAATACAGTTAAAAAATTA
GCCCCAGATAATATGCCCGGTCCCCGCCGTCCCAACAATCTCTTGAACTGCCAAGACTTACGGCCAGAAAACCTAAGTGG
GGCAGATACACCTACTTTTGAAATATATATTAAAAGTATTTGGCCTGAAGCTCTATCGTCAGGTGAGGTAAATGAAGAGT
TAAGATTGTCTAAAAATGCCACACATAACTTTTCTTGTGTGGAAGAACTCAAAGAAGCCAGTGCGGACAATTGGCAGCGT
CTTCACAATATTCAGAGATCTTTATTTAATGAAATGACTCCATACAGATTCTGGCCATCTCGTATAATCGGTAATCTCAG
CGGAGATTTTGACACTGTTGCAAAGTTTATTCGATACAAGAATCCTTCATGGTTATTAACAATTGAAGCCATTTTGACTA
TTATGCGTAACTATAATGGAGTCCAACCCCCAATTTCTCAGTTAGCCTCCATAAGAAAAAAATCAGACGAAGGAGATCTT
CAATTTTTGCGACGTGTTCGTTCAGTATTCAATCGTATGCCACTATCGATGGCCGATAGCTCTGTTACACATGATGTTCT
TAAACACACTCTTCGTCAATACGTCCCAAACTTGTGGGCAAGAGTTGAAGATCGTGGCTTGGCAGAAATTTCTTCTGAGG
CGTTGGAAACAACGATTGAATTAGCTGCTCAATCTCAACACACCAATGCATATCATCATTTGACAGAACAGACTTCCAAT
TTACTCTCATTTGGGAGGGATGAAATAATGGCCACAGAAGAAATAAGTGAATCTGACAATATTACCTTTCCTGTTGAGAG
TGATTATTGCTACAAATGTGGCCTTCAGGGTCACTGGTCACGATCATGTCCACATAAAAATTTCCAAATTCCTATTCGAG
CATCAGCAAACAAACAAGTTACACTAAACCAAAAAGGAGGACGTGGACGGAGTGCCCAGATAATACCAAGAAAAATGCCT
CAAAACTTTCAGTCACTTCGACAAGTCAAT
>OH_00128 maker-scaffold972-snap-gene-0.5-mRNA-1
ATGGACCCTACTCACCAAGCTGTCTCAAACCACGACTATGACATTAATCATTCTGTCTCCTTCGACCCATCTGCTTACAT
CCATGGCAAACCCAAGATAGGCCGTGTCTCCTCAAGCTCTACCGTCACTGTGACGAATGCCTCTACAACAACATCAGTAA
GGAGCGTTCCTGTGAGCAGATCCTCTTCGCATGACGATCTCCAGAGAAACCTCTATGCCTCTGCTAGATCTCAAGTCCTG
CCAGGCCATGACTATCACAAAAATGACAGTAGTGTTACTATTCAAGGCAGAGAAAGCAAAGTCTCTTTGCCGGAGAGCGG
TCTTGTAAAATGGTATCCGCCACCGTTGCCAGATTCTGATCTTTACCTCGTTGATTTTGATGGACCAGATGACCCTTTAC
ACGCTCAAAATTGGCCCATGAAAAAAAAGGTACTAACTACTGCCATGCTTGCTCTCACTACCATGGTTTCAGTTTTTAAT
TCGTCAATCTTCTCAACGGCAATCTCTACTGTAGCCAGTCAGTATAATGTTTCGATCGAGGTAGGCACTCTAGGCCTCTC
ACTTTTTGTTCTAGGGTTTGCTTTTGGGCCTATTTTCTGGGCACCACTAAGTGAGCTGAAGGGTAGAAGATTAATAATAG
TTTGGTCCGGATTAGGGTCCTCTTTCTTTCAGATTGGCACAGCTGTAGCCAAGGATCTCCAATCAATTCTTCTTTGTCGC
TTCTGGGGTGGAATATTCGGAGCGGCTCCTTTGGCCGTTTGTGGTGCAATTTTTGTTGACATATATGACGTTCGAACACG
AGCTATCGCAATTGCCATATTCTCAATGGTCGTCTTTATCGGTCCCCTGATTGCGCCCTTTATAGGAGGCTTCATAACAG
ATAGCTCATTGGGATGGAGATGGACACAGTGGCTGGCCGCCATATTAGGTATCATTTGTTTTTTCATCAATCTATTTACA
CTCGAAGAAAGTTTTGCCCCTGCTATTCTCGCTGCGAAAGCAGCAAAGATCCGACAGAAGACTCACAACTGGGCAATTCA
TGCAAAACACGAAGAAATCGACATTAATTTATGGGATTTATTTTCCAGTCATTTTGCACGCCCTATACAAATGCTTTTCA
AAGAGCCAATTATTCTTCTTATAACGCTTTATATGTCATTTATCTATGGACTTTTATACCTTTTCTTAACAGTTTATCCC
ATGGTATTTCAGGGTATTCATGGCATGCCACCAGGAATTAGTGGACTTCCCTGTTTTGGAATGATTATGGGTATGATTAT
GGCGGGTATTTTTGTCATTCTCATTCAACCTTTATACAACCGAAAGTTAGTCGCGAATAAAAATATCAGTATTCCTGAAT
GGCGGCTCCCTCCAATGCTGGTTGGCAGTGTTGCTTTCGCTATAGGTATCTTCTGGTTCGCATGGTCAGGCCATACTTCA
TCTATTCATTGGATTATACCCACACTCTCGGGTCTACTAACAGGATTTGGCCTCGTTATTATTTTTATTCAATCACTAAA
TTATCTAATCGATGCTTACGTCTTGTATGCTGCATCAGCCCTAGCTGCAAACTCACTTTTACGATTTTCAGCCGGTGCCA
TTTATCCGCTATTTGCACGATCTCTATTTAATTCCCTGGGTATAAACTGGGGCTGCACTGTTCTCGGTGGTGTAGCTACT
ATTCTGGTGCCAATTCCTATTTTCTTCTACTACTTTGGCCATCGTATTCGTGCGCGAAGTTCTTTTAACTCTCAATTTGA
GAAAGGACATTGA
>OH_00129 genemark-scaffold7346-processed-gene-0.1-mRNA-1
GAGTACACCACAGTAGGAATACCACACTTCGTCGCAAACAGAAGCCCTAGAAACTGGGCTGATCCCGAGAAGTTTGTACC
AGAACGGTGGTATAAAGATGACAGATGCCCAGAACGGTATCGCAATGATAGGCGGAAAGTTATGCAACCCTTCAGTTATG
GACCGAGAAATTGCGTTGGCAAAATTTATCTACTACTGAGATGCGACTTATCATTGCGCATATTTTATGGAACTTCGATA
TGGAGCTCGAGCCTGACAGCCTAG
>OH_00130 maker-scaffold728-snap-gene-0.12-mRNA-1
ATGAAAATTCATGTTTGCACTTATTGCCGTGGAGTCTTCTATGAATACCCAGAGTCAACGCGGTATTGCTACGCCTGTAA
GGCATCATCAGTAATGCCCGTTGACATTGTCGAATACGATTTCGACTACAGTGGAAGCGCATCAAAAGCATCCACTGCTG
GGCCCATCTTCGATGGCGCTGTCGAAGACCACGGCAAAAAGTCTTCACATCGCTCGGGAGCAATGCCGAAGAAAAAGTCC
AGCCGTAAGGCTCCTGCGAAAAAGGGAAAGAAACCAATAACGCTGGGTATGGGTGTCTGGGCTTTTTTGACCGGCAGACT
GCTTAGACTTTGA
>OH_00131 maker-scaffold728-snap-gene-0.13-mRNA-1
ATGAAAATTCATGTTTGCACTTATTGCCGTGGAGTCTTCTATGAATACCCAGAGTCAACGCGGTATTGCTACGCCTGTAA
GGCATCATCAGTAATGCCCGTTGACATTGTCGAATACGATTTCGACTACAGTGGAAGCGCATCAAAAGCATCCACTGCTG
GGCCCATCTTCGATGGCGCTGTCGAAGACCACGGCAAAAAGTCTTCACATCGCTCGGGAGCAATGCCGAAGAAAAAGTCC
AGCCGTAAGGCTCCTGCGAAAAAGGGAAAGAAACCAATAACGCTGGGTAGTGTGTCTGGGCGATTTTTCACGCAAGATTC
TATTTGCACGAATTTTCTTGACCGCTACTTACAAAAGAAGCTTGATACCCCTATCCAATTTTCAATATTATATTAG
>OH_00132 genemark-scaffold7669-processed-gene-0.1-mRNA-1
GAGAACCCTGGCTCATCGGCCATATCTACGAGTCTTTATTCTCAGCTTCTGAATGGTGTTGTGAGTCTCACAGATGTCCA
AACTCAAGCAGATCGTATACTTAATACTCCTCTTCCAATTGGCTATAATATACTGATATCGCAACTTGTGTTCCTTTACA
CATATTTATTGCCTTTCCAACTTGAAGATAAACTCGGATGGGTAACAGTGCCGGCCACCCTTGCAGCCTCTTACATTATC
ATAGGAATTGCTGCCATCGGAAACGAGCTTGAGAACCCTTTTGGTAACGATGTTAACGATTTGCCACTTGAATCTTATTG
TCATGAACTTCGT
>OH_00133 maker-scaffold135-snap-gene-0.38-mRNA-1
ATGTCGGACGTAGAAGTTTATCAAGCCAGCGTAACGGCGCCTGTGAACATTGCTGTCGTGAAATACTGGGGAAAGCGTGA
CCAAACGTTGAATCTACCAACGAATTCTTCCATTTCTGTTACGCTCTCCCAGTCTGATTTACGAGCGCATACTACAGCAT
CATGTTCGGCCTCTTTTGGATCTGAAGATTCTCTTCTCTTGAATTCCAAGACTGAAGATGTTACCAATGCACGCGTACAA
GCATGCTTTCGCGAATTGCGCACCCTTCGCTCTAATATTGAATCATCTGACTCCTCACTGCCTAAAATTTCTCATCTTCC
CTTACGTATTGTCTCTAAAAACAATTTCCCTACGGCTGCAGGCCTTGCTAGCTCTGCCGCAGGCTTTGCGGCATTAGTTT
TTGCTATTGCAAATCTCTACAAGTTACCAGTGTCTGCTACAGATCTATCTCGTATTGCACGACAGGGAAGCGGAAGTGCT
TGTCGATCGCTATTCGGTGGTTTTGTCGAATGGCAGATGGGAAATCTAACAAATGGATCAGATTCTATTGCAGTACAAAT
CGCACCTGCCTCACATTGGCCCACAATGAGAGCCCTTATTCTTGTGATTTCAGGGGCGAAAAAGGATGTAAGCTCAACAT
CTGGTATGCAAGCCACTACAAAAACATCTGAGCTCTTTAAACGACGCGTAGAAGTTGTTGCTCCAGCAAATATAGAATTG
ATGCAAAATGCGATCAGAGACAAAAATTTTGAGACATTTGCCAAGGTGACAATGTCAGATAGTAATAATTTTCATGCGAC
GTGCCTTGATACGTTTCCGCCAATTTTTTATTTGAACGATACTTCTCGGGCAGCAATAAGAATGGTTGAGGATTTGAATC
GTACATCAAATCGCACTGTTGCAGCTTACACTTTTGATGCGGGTCCAAACGCAGTGATATATTATCAGGAAGAAGACGAG
AAACTAGTAGCAGGAATTTTAAAGGGGATTTTAGGCCATGTTGATGGGTGGAATACAAGGGGCAAAACTATCAGTCCCAT
AACAAATGATGGATTCGATGAGCGAGCTATTGACCTCTTACAGAATGGTGTTAGTAGGGTAATCATGACAGGTATTGGCG
ATGGACCTATCAGCACAGAGGAGAGCTTAATTACAAAGACTAGAGAGCCTTTGATAAACTAA
>OH_00134 snap-scaffold135-processed-gene-0.27-mRNA-1
ATGGAGACTGAAGATGAGATGCAGAAACGTCATCGGAGCGAGCAAAAGAATTTGCAAGCTAAGATTACTCAAAAGAAGAA
GTCTGCTACAAAGAAAACAAGAAAGGGTATAGTTACAGAGTGCGAGGCTCTTGAATTGCAATTACGAGACAGACAGCAAC
AAGAGCTTATGAATATATGCACGGAGCCTACCCTGAACGAAAATAATGCTTCGGATCATTCAGTCATCGATCAATCTACA
ATAAATTCATCGGAAGAGAATTTGCTTGGAGAAAACCCAATTAATGACAGTAGTATTAATCAAGTTTCTCATTCAAGTAG
TTCTACACGAGAAGATTTGCCCATTAAAAAGCGAAATCGTCAAAAAGAACGACTTGCACGTCGGGCTGCAGAAAAAGAGG
CTGCAGTTGAAGAAGCAAAGCAAGAAGCCTTGAGTCAGCCTAACAGTAAATTAGAGGAAAAAAAAAGGATCGAGGAGCAA
TATATCGCTGAAGGGCTTGTTGAAAAATCTATTCGTCCAGATGGGCATTGTTTATTTTCCGCTGTCGCGGATCAATTAAC
ACAGAGAGGTATACCGTTAAGTATTGATAAAAATACCTGCCCAGAAGACCAGCAATTCAAAATTGTTCGAGAGTCAGCGG
CATCTTACATTGATGAACATGCGGATGATTTTGCAGCATGGCTGGATGAGCCGCTTGCTCAGTATGTGGAAAAAATAAGG
AATACCGCTGAGTGGGGTGGCCACCTTGAACTATTAGCTCTCGCGAGAAGTTATAAAGTTAATATTTGTATTATACAAAA
CGGTGTACCTCAAACTATTGAACCTTTACTTGATGAAGCTAAGGGCGCTCCTAAAATCTGGTTAGCATATTATCGGCATG
GATTTGGTTTAGGAGAACACTACAATTCATTGCGATATGCACTTGGAGCTGACAGCTCAAATTTAAACTCAAAAATCCAG
ATCTAA
>OH_00135 genemark-scaffold135-processed-gene-0.13-mRNA-1
ATGCCGAATAACAAGACCCTTTATAAAATGAGCAAATACAAACGAGACCCCGAGCAGCATTTACCGAAACAAGCTGTACG
ATCTGAATCTGCTTGGAATCTCGATAATGCCCAAGAAAAAGCGTCAGGATGGAACAGTGAAACACTACGCATATTTCCTA
GCCCAACATATACAGAACTGGACTGCCCTACACTCAGCTTGCAAGGAAACAACAGCTGTCGTTCGCTAATGAATTCTAAT
AAGTTTCTATTATCCAAAGAAGGCCACCATTTAAATGGCTTCTCAGACTCTAGTCTTAGCTCCTACAGACATTCAAACGA
AAAATATACAGATTCTTTTCCAATAACTTCTACTCGATTTCAAGTGCATGACAAATTTCAAGCTTTATTCGGGCCCTATG
ACAAAGAGATGCTATCAAAGCTAGATTTCAAGAGAAATAACAAACAGAAACCATCTCCATCAAAATACACCGGACCACTT
CTTTATACAAGCTTGCCAGATACTACACCAGGGTTCCGTTTTAGATATGGACTACATATGCCATTGGAAAATTCGTCTCT
TTCGAGTATATCCAGCAAAAAAATACCTCCAAATGATTCTATCAGCCACTGGACAGAGTCAGTTGATTTCCCCTCAACAT
ATGAGAAGAACATAGGCCTTGGTAATCCAAGGCCACCTGCTGAAATAAACGACGTCGATAGCACATTCCTTCCCCCATTT
TCTTCACATCTGACAAATAGAATACAAATGGATGTCGATGGTTATAATTCTAGTCACAGATCCCGGAATTTACAAGTTAA
GCGATCTATTTTTGAGCCAGAGAAGGAAAGCAGAAAAGAAAGAAAACTTCCACAGCTAAGTTTAAATGACAGTTGTCATA
ATGACCTTCACCCATCAATGTTTGCTATTGGAAAAAGAAGAAGAGGTTCGTCTCTAGTAGAAGATGAAAATGCTCAATTG
TATGCTGTTAAAAGTCCCAACAAATTCTCTCGAAGACAAGAATCTGTGGCTTCTAGAAATTCCGCCGATCCCTGTCATCA
CTCTCATTGCAGCTCTGTTTCTTCGATTAATTCAGATACAAAAAATGATTCATACTCTTCCACGATATCCTCTAATATGA
GTAATAGGACTAGTGTTGGTTCATTTGGCAGGTTATCACCAGGTGAACATTCTCCCAAAAGTATCGATGGCATAAATTCA
CCTCATGCCACTTCGCAGTCATCAAATCAAAGACGTCAAGGGTCTTCATTCAGGTCTACTCTTCAGCATAAACCATCATA
TGATAACAGAATATTAGGAAAAATAACTCACCAACCTTTAGAGTCTGTTGTTTACTCTCAACAGAATAAAAAATTGCCAG
ACTCTACAAGAGTTTTCATATGCGAGTGTTGTCCAAAGAAGCCTAAAAAGTTTGATAACAAAGAAGATCTCGATGCTCAT
GAGCAAGAGAAACAATATGAGTGTGCCTACTGCCGCAATCGTTTTAAAAATAAAAATGAAGCCGAACGGCATCAAAACTC
CCTTCATCTACGCCGTCACTCATGGTCTTGTACTGCACTATCGGGCTATGCTGCAGCCTTTTACAACTCAAGCATACGAC
CGGGCGAGGCAGATACTTGTGGGTTCTGTGGAGAAGATTTTCCTCGCTCGAGAATAGATTCAGGGATATTTGTTATCACT
AAGCAGGACTGGGATAATCGGATTAACCATTTAACCGAAATTCATAAATTTGGAGAATGTAATCATGATAAGAAATTTTT
TAGAGCCGATCATTTTAGACAGCATTTAAAACACAGTCATGCCGGAACAAGTGGGAAATGGACTAATATGCTTGAGAACG
CATGTATGAGGAACCTTGACGGGTAA
>OH_00136 genemark-scaffold135-processed-gene-0.10-mRNA-1
ATGGAAGATTGTCATCAAAATGGAAACCTAGAAGATTTTGCTGCTGCTGCTTTTTATAGTCATCATATTCTTAAATCACG
TGACAAATTTATGGTCGTGACGAAGCCAAAAAAAATCCGAGAACAGAGCTTGTATCTTCCTCAAGTCAGGCCTTCTGCTA
TTGCTTTAGGAACTGCTTTTAATCACATTGCTTCGCTTGCAATCCTAGGCCCAGTATTTGGTGATACCTATGACCGTGCT
TTGTCTGCGAATTCAAAAGAAGAATTTTTCAATTCAAAGGAAACTGCTTCTGCAACAGCTGCCTGGGGGACATCAATCGT
TGGGAGTGCCATCCAATCTTATGGGGTTGGTGCGCTCATAAATGCTACTAGCACTTTAAGTTTCAAGAGTGCAACGTTTC
TTGGTAGCTTAATATTTATGGCATCATCTGCTCCATCCTTTATTGCCCATATATTTACTGAAAAACGTCCGCTAGACACT
ATTGCAGTTGGAACTGTCGCTCGTTTGTTTGAGACTGTTGGTCTTTCATTATTCCTCACGTGGTGGGGCACTCGTCTCAA
CCGTAAGAATTATCTTCGAGTTAATCTACCGTTTATCTTTCTAAAATTACTTCTAGCCTTTGAATAA
>OH_00137 maker-scaffold135-snap-gene-0.41-mRNA-1
GGCAAGACTGTTCTAGTAACTGGAGATGCTAAGGAAGGGTTTGTACTTAATGGTGCAAAAGTTTATATTTCATCAAGATA
TGTCAAGGCCGGCAATCAAGTCTGCAACAAGTTAAATGGATTGGGTCCTGGCAGCGCAATTTTCTTACCGGCGGATTTTT
ACAAATTGGAAGACTGCAAACGAATGGTGCAAGAATTCCAGAAACTTGAATTCAAACTGTATATTCTCGTAAATAATTCG
AGCTCTAACTGGGGAGCTCCCTATGATGAATTCCCTGAGAGTGCTTGGACTAGAGTTTTAACTCTGAATTTAACTCGTGT
CTTTACTATCACTCAGGCTCTCACGCCACTTCTTAAAACAGCTGCAACCACAGATGATCCGGCGCGGATCATTAATATAG
GCTCGGTGGATGGAATACGTATTCCTTCTATGGAAACATTCTCCTACTCGGTCTCAAAAGCTGGTCTTCATCATTTATTA
CGTGTACTAGCTAATCACTCAGGGAAAATATAA
>OH_00138 snap-scaffold135-processed-gene-0.29-mRNA-1
ATGGCCGCTACGCTCAAATCTTTCGGTGACCAGATTAAAAATAGAATTCTTCTCAAACGAATTGGGACCCCAGAAGATGT
GGTTGGTGCTTGTCTCTTTTTGAGTAGTAGAGCAGGAGCATATGTCAATGGTGCAACTATTGCTTTAGATGGAGGCTCTC
TGGCCGCTGCGTCAAAACTCTAA
>OH_00139 maker-scaffold135-snap-gene-0.45-mRNA-1
ATGAAGATAGCAGTTCTCCAATTTGTGCCATTGAAGGGCAATATCAAAGGAAGCATTGCGAAGGTAGAGAAGCTTATTCA
GAGTCTCCGCCCTGGCGATATTGATCTACTTGTACTACCCGAACTAGCATTTGCAGGCTACAACTTTTCAAGTCTCGAAT
CTATCAAGCCACATCTTGAACATGCTCAAACAGGACCTACGGGTATTTGGGCAAAACAGACAGCTCAACGTCTTCGTAGT
ATTGTCACTGTTGGATATGCAGAGACAACATTCAAAAAAAGCACGGCGGCCAGTGATAGCTCCCAAGAGAATATGGATCG
AAAAATGAATTACAACTCGAACATAGCTTATGGACCAGATGGCTCTATGATTGCTCATTACCGCAAACATTTCCTTTATA
TGGTCGATGAATCATGGTGTGTTGAGGGCAGTGATAGATTTTATGCAGGCAATTATCCTGCGCCAGTGGACCAACGTGTT
GCGATGGGTATTTGTATGGATATCAATCCGTACCGATTTGAAGCTCCATGGAATGAGATGGAGTTTGCGAGGCACGCACT
TAAATCTGGTGCTGAATTGATAGTTATTAGCATGGCATGGACCAATCCAGACGCAACCATCGAAGAAATTAGCGATGATT
CAAGTAGGATCCAACCAGATTGGCAAACTCTTAGATATTGGACCAGTCGGTTTGAACCAATAATCATTGCCGAAAAATCC
GTGCTTATTGTATTTGGAAACCGCTGTGGCTATGAAGAAAATGTCGCATATACCGGGACTAGTACTATAGCTCGGGCTGG
TTTTGGTAAGTTTGAGGCATGGGATATCGCGGGAATAGGAGAAGAGCGTCTAATAATTGCTGATACAAATACAAAACCTC
AACTTAGCTGA
>OH_00140 snap-scaffold135-processed-gene-0.35-mRNA-1
ATGTGGCTAATTAAATGTCTGGGCTTCAACAAGAAAAAAACGTTGAAAAAGAATAGGAACAGTACCTCAGTAGAGACTCC
AGGCGAGGTGCTGAGCCAGGCTCCGGGGCCGACCCCGAATGAGAAACCGAATAGCACAGCAAAAAAGTGTCGGGATCTTA
AGATTATTATAGTACTCTACTCTTTATTTTTTCTCGCGGAAGTATCAACTGGGATTTACACTCGTTCGCTTGCTCTAATC
GCTGATTCATTTCATATGCTTGCACAAAGTAAGGAAATCCCTGAGTACCTTCCATACGGCTGGAAACGCGCTGGAATTAT
TGGGGCCTTTATTAACGGAGCATTTTTACTGGGGCTTAGTCTCAGTACATTTCTCCTAAGTGTTGAGCGCTTTCTCACTG
TACCACATCTTCATTACCATGGCCACAGTCATAGCAACGGTGAATCTTGCAGCCATGACTTAGGTATAAAAGCAGTATTA
ATGCATTTGATTGGTGATGTATTTAACAATATTGGTATTGTAATATCTGCAGTAATTATCTGGAAATTGAAACATCCAGC
TCGCTTTTACGCAGATCCTGCTGTCTCAATGGTTATAGCCTTTATTATCCTCACCACGGCCTATCCCATTTGCAAAGAAG
CAACATATATTTTAATGCATGGTACACCAGTTGAAGTGGATAAAGATTTAATCGAAGAAGAGCTCAAAAAAGCAGAGGAT
CTTAAGGATGCCGAAATTAATAATTTATGTATTTGGAGTTTAAATGACGAAGAGAATGTTGCGTCTATATGCATGACGAT
GCCATTTACTTCTGTGGAGCACTTGGAGAAACAGCAGCGGCTAATTAAAGCAGTACTTGGAAATTTTGGTGTTCAAAACG
TCACTGTTGAGCAAAAGCTGTTACCCTTTAATGAGTCACAGGAGCTAGTTCCGTCGCCACAGTCAACTCCACCACGACAG
TTAACCCCGCCACCACAGCCTTCTTTGTCACAGGAGTCTGACCCACCAATTCAGCGTCATCACTCACAAAAGCTTTCTGC
CTCAAGCTCCAAATCAAAAAATGTGCAAGATAATGATAATTTTCAGAAGGCTATTTCAGATCCTAAACCAAAGGAAAAAA
AATTGAAAGAGATTGCTATTCCAACTGAGGAAGATATTACACCGCAACAAACCTCCCGATCATTTGAGCCAGTACAAAAA
CAGCCTTCACAATCAGAAGACCCTAAAGTACAGGGGCAGTCACAGCCTCAGAATTCTCTACTTTTAAAAGCATCTAAGAA
TGTGTCGAGCTTCTTAAGTATCCGGCCCCAGCCCCAACATCGATATCGATGTAATGATAGCTGTTGTAAACCATCTTCGA
AAAATTGTGATGTTTCAGGGGAGCCTTCATCAAAAGATAAGATAGAGGGTAAAGATGTGATAGAGCTTGCTTCCCTGTCA
GAGGCACATCGTATACCGCAGCAAATCTTTCAGCTACAAGAGTTTCCACCAAGACGACCTTCGCTATCAGAAGAGTCAAA
ACCACAGCTTTTGACACAGTCACCGATGATCAGACCTCGGCAAAATTTGCAGTCACAGGAATCTTCTTCACTGCAAAAAA
TTAGCTGTACAGAGAAGCAGAAAAATCCGATATCGGACTCTACTTCATCGCAGGAGGCCACTGCATCTCTGGAACCTCCA
AATCTGCAATTTCTTAGGCAACATGAATCAACGTCAACCTTAGAGACTATTAAAGTGGAGGCAACCCTTAAATTAAAGGC
TCACAAATCAAAAAAAGACAATAGAGAATAG
>OH_00141 snap-scaffold135-processed-gene-0.30-mRNA-1
ATGTCGCATGAACAACATTCTCGGATCTTAAAATCTTCATCTCGCTCATCAATCAATTTCAATGAAAGCCAACCTCTGCT
ATCCCAAACAGACCACGACCAGAGATATGATGGCACTCGTAATGATGAAAACGACAATCTGCCGATAAGCGGCAAGAGTT
CGAGGAAGGAAACGTCTCGTTGGCCAACTCTCATATCTATTATTATTACAGTCTCTCTCACGGTAGCAATTTTGCTATTT
ATGTTTATTGCCCCATCGTCCATTGAAGAATATGCCAAACAAGCTGTATCGATTAAACCCACTAAGCTGTCAGTTGACTC
TTTTACTCCGAGGGGACTTAAAGCTCGAGTCCAAGCCGACTTCCGAGTTGATGCGTCACAAGTTCCAAATAAATACTTAA
GGAATTTTGGCAGGCTTAGCACATGGATTGCCAGAGATGTTGGAACTGATCAATCCGAAATTCAAGTTTTCCTTTCTGAT
TATGATAATTTACTTATCTGCACTGTGACTGTACCAAGAATTCAGGTTGATATAAGAGATGATCGCACGACACCACTTGA
CTTTCTCGTAGACATAGTATTGGAAGATAAAAATGGAATTCAAATAATTGCCAATAAATGGCTAGAAGGTGGTCTTGATC
GAATCCAAGTACTTGCAAAAGCAAAAATTAAACTTAAATCCGGGATGATTTCACTTCCAGCTCAACCAATCTCTAAGTCT
TTGGTATTTGAAGGAAATAACTTTCCCCAAATTCCCCGTTATAATATTAATAGATTAAACTTCAATGAAATATCTATCCC
TACCTCTGGAATACATGGCCTAGCTATAGATGCTTCGGTTCTTATCGATTACAATCAGATAATTGAGATTGATATACCCG
CTCTTAGATTTGAGATGTTTGTTCAAGGTTGTGATGTAGGAAACTTTATACAGCTCATTTCTTTAAGGACTGATTTTACC
CATTTATATCCTCGCTTGGGCTCATTATTCCAAGTGAACGGAATAATAACAAAGTTACCACAGGCTTTACTTCAAACTTG
TCCGGAGTCAAAGTTATCACCCTTGGAAACTCTCATTACTAACTATGTCCACGGGAATAATGTGAACGTATTGATTGGGG
GATCAAATACACCCAGTCAAGGTGTTCCTGATTGGATATCTGAAATTCTTTCAAAGATCAGAGTGCCTCTTACTATACCA
AGTCATCAATATCATAGCTTGATCACAAATTTCACTATTAGTGATATAAATTTAAGCCTCCCGGATTTGTTTGCGGATCC
AGATTCCGATGAAGCTTCACCAAAACTCTCTGGACATCTTGAAGCTATTGCTAGCATACCTAAAGAAATCAATTTTAACA
TAAGTATTAGTCAAGCTCGAGCGTCTGTAGATGTACTTTATAAAGAAGCAAAATTCGGTGAATTAGATCTACATGAATGG
CAAAAAGTCAAATGTGAATTAATCAAGGAACCAATAAATTTTGGAGCATCCCTTAAAATCCAATCTGATGTGAATAATGT
ACCTTTGCGGATAACAAACAGGGGAATTTTTAACGATATTATTACCGCACTTGTGTTCAGGAAAGAGACAGTTCTTTTCA
AGCTCGTGGCTCTCATTGACGTTCAGGTTTCAGCAATTTTGGGGAAATTTTTAATAGAAGATCTCCCTGCAGAGGCTATA
GTACCAATAAAGTTATGA
>OH_00142 maker-scaffold135-snap-gene-0.43-mRNA-1
ATGGCTATCTCACAGAGGAAGTACAAAAGGGTAGGTCGAAATACTTTATATGACAGAGCAAACCTGTTGCCAATGATATC
CTTCGTAATTATCATTTTTATCATATTCATATTTATAATGAATGGCTCAAATGGCTCTGTAGCAGAGCATCTTGAACTAT
CTACAGTGACCGGTTACTTTCAACAAGATGATCCAGGTACCGATGCTACGAATTTCGATTTCACGAAAAATAATTTTGGG
TTGATAAAGAGATCCTATGAAAGCGATGCCTCTTTTGACCCCGATCTGAAGATGACACAATGGCAACGCTTTGAAGCTGA
AGTATTTCGCCTAAATAGCATAGACAAGCTCAAAACACAGTACAAGGTCTTGTATATGGGCCGACATGGTGAAGGTTACC
ATAATGTTGCAGAATCCTTCTACGGAACCAAAGCTTGGGACTGTTATTGGTCACTCCTAAATGGGAACGAGACAATGAAT
TGGCTTGATGCCGAATTATCACCCCTTGGCGTTTCCCAAGCTCAGTCAGCAAGTAAATTCTGGGCAAAAATGATTGAGAT
TGAGAGAATACCCGTTCCTGAAGTTTACTATGTATCTCCTCTCTTGCGTTGTCAGCAAACAGCATGGAACACATTTTTTG
GGCTTAGCTTGCCCAGTGAAAGACCGTTTAAGCCAGTAATTAAGGAGTTACTCCGTGAATGTATTGGCGTTCATACGTGT
GATATGCGTAGCTCCAAAACTAAAATTCAGGCTAGATATCCTGATTGGATCTTTGAAGATGGCTTTACTGAAACGGATGA
ATTGTGGAGCTCTACACTTCGTGAAACCAACGAAGCAATAGATCAAAGAACAAAGCTCGTACTTGATGATATCTTGCTAA
ATGATAAGCATACATTTATAAGTATTAGTAGTCATTCGGGTCAGATTGGCTCTGCTCTGAGAGTAATTGGGCACCAAGAG
TTTAAACTAAATACGGGACAAGTGATTCCCGTTTTAGTTAAGGTTAATAGGATACCGGGCCCTCCACCTCCAGTGAAAAA
AGCGCCCTGGTTTATGCCTGAAATTTGCTCTAGTCCACCAGTAGCCAAATAA
>OH_00143 genemark-scaffold135-processed-gene-0.18-mRNA-1
ATGTCTAAATCAAATAGATCACGAGAACCTAAATTGTCACAGACAGGATCATTGATGTTAAAGATACGTGAACGCAAGAC
TACACTTTATTGGTCAGCTGAATTTTGGGAAACTCTTACCAAAGTCTATCTCACGAAAAGCGCCCTGAACGAGCTTAATC
ACCAGAATAGACACTTATTGACTTTCAAGCTCTTGCACCAATTTGACCTAGATATTTGCCTAGAGCAGCTCAAGTCTATT
TGTCAGCTCGCTAGGGATAAAGGCCTAGACTTAATCGATCTCAGGGGTCATCCAAAGCCTGACGAATATGCGATGGAATC
CGGAAACGAAAGTCAAAGTAATAGTTCTAGTATGCGAACAAAATCGTCAGATACTGGTAAGGCCACCGGGCCTTCATATA
AGAAATTCGAAACTATGCTCCCAGTTAGCGGGGTTCATTTATCCTATCGCGCAGAGCCAGATAAAAAATTCCCTAGTATT
CCTCTCAATTTACAGGAAATTAAAGAAAGGGCAATTGAAACTCGAGCATCAGTAGATCCTACCGCATATTTAGATAGTTT
ATTTCATAGATTTGAAGCGATTTTAGCATCTAATAGGAAAAAACTTGAATTAACAGAGTGCCTCATTCCTATTCTTGAGA
GTGGGATCCAAATCTTTATGGGACCCTTAGATTTTACTCGATTCATGCTGCGAGATCCTCAGATGCCAGTCGTCATAAAA
GTTATAGCTGCGTATCAAACCCCACAGGACTTTGCGGAGGAGAAAAGAAACGAAGCAATTGAGTTAGCCAATGCAAGGGT
TCGAGAAATTTGTGATGCTTCTTCTAAGGTTTTTTTAAAAGGTTGTCTAATTGGAGTTGTGAATTTAAGATTCAAAAGTT
GTTTTTGCGAATTTCAAAATTCAGGGCTATGA
>OH_00144 maker-scaffold135-snap-gene-0.48-mRNA-1
ATGTTATTCCACTTTTTAGGTTTTGCCTTGCTGGAATACTGTCTTTTCAGTCTAGTCTGCGCAAATCCCATGAAAGAACA
ATTAAAAGTAGCAGGAGATGCGACGGTAGCTTCTGGTTCTGGTCCTAGTTCTTCCCCTCCGCGCAAAGCACGTCCAGTTA
GATTTTCACCGTACCAAAAACAACAGGCTCTGATCCCTGGCACGTTTCGATGTCCAAATGGTCAATCGATCGACGAGAAA
AAATTAACTAGTTTAATGGCTGATCTATGTCACATGAGTGAACCCGAATTACTGAGTAGAAATATCAAGGTCAAAAAGCT
CTTTTTTGACGAAAGATACGATACTTTTGTATATCCAATAAATTCTGATGGATCGGTGATGCAGCAGTCAGCAAGCAAAG
AAGAAATAGACTCCCCAGCTCAATACGAAATTCTAATTGATCGATTCAAAGAACCGCCTTTTAAATGCTTTCTTGCTGGT
GTGATTTTTAAAGTAGGGGAAGAAATTCTATACTGTGTACACATTCCACTGCTTCAAAAACCATTAAATCCCGCGATATT
TCATAGGGAGACTAATAGTATTTTTGATTGTAATGGGGTGCAGTTTAAGCCCTATCAGGTCTATTCATCGATGCTTGCTG
CCAAAGTTGCCTATCATGAGAAGTTTAATGGGTCTCCTTATATCAATATGGATAGATTTCCATATTCATTTCAGTCTGGA
GTTTTTACTATTGAAGATTTATGGATATTTCCTATAATTCCCGGAGTGGATTCCGTATACAAAGCTGGTCACCCAGGAGA
TTACTCAGTTATTATAACTAGCACCGGAATGCCAGTTGGCGTCGTTTATATAAGAACTGATGAACAATACGCGCAAGAGA
TCGCAATAAAGGAGAAATCGCCAAGCAAGGAAAAAATATCTAGATATAGGAATTGCTTTCCTCTACATTTCCTCTCCTTA
CTCATTCCTACGCATTATACTTGA
>OH_00145 snap-scaffold135-processed-gene-0.34-mRNA-1
ATGTTCGACGGAACTGGGGCTGACGAAACCTTATCGGGCCGTGCCGGACCAAGCATAGAATACGACCGGAAAACAATTGA
CCACGCAAATAGTTTCACTGAGTACAGCTCGCTTAGAGATGTACTCTGGAAACAAGGGTTTTGTCTTAAGGACAAAGGCA
TTCCTAACCCTCCTTTGATCGAATTACCAACAGAGAAGAGGAAATCATTAGCTTTACCTCAAAATCCTAATAGACTGAAA
GCACTAGCTTAG
>OH_00146 maker-scaffold135-snap-gene-0.46-mRNA-1
ATGAATTTTGCCATACGACCAACGATATTCTATGTGCTCTACATCCTATCTAAACGGATGATAGAATTGTTAGCTCCAAA
TGGCCGTCTCGTTTATATTGAATTCCCGACATACCAGTCTCATTCAATTGAAAGACCAGGAAGGAAGTTAATGTATAACG
AGTCAGGTCTAGTTAAAAACGCCTTAGGAGGGCCTGAATGTACATGCATGCCTCGTATAGCCCATTTTCAACCCAAAAAG
ATACACTCCATAGGCTATGATGAAAATGGAGAAGCGATAGATTAG
>OH_00147 snap-scaffold7145-processed-gene-0.1-mRNA-1
ATGGCCTTAAAACTAAACCTCCGTAACATCGATCTTGAGACTTGGCCTGGTTTGTGGATACAAGCAATTTATATCAAAGT
AAAAGGAGAGGCGGCAGTGTGGATGGACTCAACTCCACATATAGCAGCGCTTGTGGACACTCTCGAAACAGTGACAATAG
CCCAAAAAAATAGCTTTGATGTAGAATTTAAAGCTCAATTCCCAGGTGCTCGGATTAATCCAACGAAAGTACCGGACCAT
CTAGAACTCACTACATTTAGACAGAGGCCAGATGAAACCCTACAGGCATATGAATTCAGGGCGTCAGAAATTTGGCGAAA
GATTGTAGAAGCTCCAGGTGTAGTGGGAGCAAAA
>OH_00148 maker-scaffold143-snap-gene-0.23-mRNA-1
ATGTCAAGGTTGTTCTCAATTTTGAGACCTTCCTTTACTGGCTCAGCTTCCCCGGACCCAATCTTTTTGGCTATTAAGCG
GAGATTCTTAATCTCCCTGCCGCTGCAGCATACTCGACATAGTTCTCACTCCCCCCTCGGATCTAATAGTGGAAATGAGA
GGAAAAAAATTACCTTGAGTACTTTAAATAAACTGTACAAGAGGGGAGAGCCGATTACGGCTCTTACAGCCCATGATTTT
CCCAGCGGGCATGTTGCTGACATGGCTGGCATGGAAATTGTGTTGGTTGGAGATAGCTTGGCAATGGTAGCAATGGGATT
AGAAGATACAAGTGAGGTTCTTATCGAAGAAATGCTACTCCACTGTCGTTCAGTTTCCCGAGCCGTAAAAACTGCATTTA
CGGTAGGTGATCTCCCAATGGGCTCGTATGAAATTTCCCCTAATCAGGCTCTTGCTTCTGCCATTCGAATAATTAAAGAA
GGTCGTGTAATGGCAGTTAAATTGGAAGGTGGCCTAGAAATGGCCCCTAACGTAAACAAGATAAGCGCAGCTGGAATTCC
TGTCCTCGGGCACATTGGCTTGACCCCACAGCGGCAAAATCATCTTGGTGGCTTTCGTGTACAGGGAAAGAGTTCTGAAA
GTGCTTTTAAAATCCTTCAGGATGCACTAGCCTTACAGAAAGCCGGATGTTTTGCTATTGTAATTGAAGCGGTGCCTGCG
CAGGTTGCAACTCTCATTACTAAGGAACTCTCAGTCCCAACTATCGGTATTGGTGCAGGAAGTGGCTGCTCAGGTCAGAT
CCTAGTTCAGGTTGACATGACAGGCAACTTCCCTCCCGGCCGTTATGTACCAAAATTCGTCAAAACCTATTGTGATGTGT
GGGGTGAAAGCCTAAGGGGTATCAAGAAATATCGAGAAGAAGCTAAATCTAGGAACTACCCTGCACTTGAGCATACATAT
CCTATATCTGAGGACGAACTTGCCATTTTTGAGAGAGCATTAGCGAAGAAAAACAACTAA
>OH_00149 maker-scaffold143-snap-gene-0.21-mRNA-1
ATGCGTTACATCCAAATACTTTCTCTTCTTGCATGCGCCCAGGTCGCTGTAGCGAACCCCATTTCGCTCCAAGCTAGGGC
TATAGATGCCACTCAATCCTTTCAGTCTAACAAAGCAACCCAACTGTATGACAATCCTGGAAAGTTAGATGCCAAGAATC
CTTCACAGGACAGGATGGAGGATACAAGAAACCCCAAAATACTTCCCCGCATTACTGATCCATCAAACGCCGCACTTGAT
GCGATGGGCCTAGACGAGTCGGCATCAAATTCTCAAAATACAGTTAGCCAGGCTGGAACCAGCGGCGGATCAACTGACCA
GGGAACTGGAGCTGTTGATTCTGGCACAAGCACCACTAATAGCGAATGGAAACTCATCAATGGCCATCTAAGATTTATGA
GGGTCAAATAA
>OH_00150 genemark-scaffold143-processed-gene-0.2-mRNA-1
ATGAAAGCTATGGGATGTAAGATCTCTTGGTCATCCTCTTGTGATAAAACTGCCGCTCTCAAATTTTTCAAAATGCGTTA
CATTCAAATTCTTTCTCTCCTGGCACTTGCCCAGGCCACAGTCGCTAGTCCAATTTATCAACAAAATAAGGCAAAAACAG
CATCTAACAGTGCCTCCAAAGACTCACAGAGCTCTAGCAAGTCATCTGGAACTGATTCGACTTCATTATCAATGAGTTCC
GACACTCCATCAAAAGACATGGTTATGCAGGCTGCGGCCAACTTCGAACAGGATGTTGGCATTGTCTCTAATGCTATAAA
CAAAATGACATCCATGACTGATCAAGATGCTATCAGAGATGCGGCTCAGAGAGCCTTCGATGCAGAGAGTGATGAAGATA
ATCAACGTCAAATTTTGATAGCTGCAGCAGGGTCAACTGGCACAACCTCTAACCGCAAGATTCAACAATTTACACCAACT
GTGTTGAATGGATTGGATGCTATTACCAAGGACCCTTCACCTGATTCGGTCCAAATGAACACACAAATGATGGAAGATGC
GCGGAATCCCAACATTCTCCCGAGCATTACGCAGTTGTCCAATGCAGCTCTAGATTCTGTAGGCTTAGATACCACAGCAC
CAAACTTTCAGAAGACCACGGGTCAATCTGGAAGTAATAGTAACATGACTGATCGTGGTACTGGAAGTACTGACAATAAT
GTGAACACAACTTCCAATAACACAAATTCCAAAAATTCTAATTCAAATGACTCAAATTCCAATGACCCAAATTAG
>OH_00151 maker-scaffold143-snap-gene-0.25-mRNA-1
ATGCATTACATTCACATTCTGTCCCTTTTGGCCTGTGCACAAATCACCATGGCCACGCCGATCTCTCTAGAAGCAAGGGC
GAAAGACGCAACCAACAGTGCTTCTAAGTCCTCTCAATCTTCAAAGTCTTCTCAAAACTCTGCCACAATAAATAAAAATG
ATGTTACAAATGACAGTGTGTCGCGAGCTGCCGACAACTTTGCCCAAGATGCTGGCATCGTGTCCAATGCAATCAACAAG
ATGACATCGATGACCGACCAAGATGCTATCAAGGCCACAGCTCAACGAGCTTTCGATGCCGAAAGTGATGAAGACAACCA
GCGACAAATTCTTGCAGCTGCAGCTGGCTCGGCTGGTGACTCAGCCAACGGCAAGATTATGAAGTTTACCCCGACGGTGC
TGGACGGGCTGGACGCTATAACTAAGGATGCATCGCCTGCGTCGGTCATGAAGAACACGAAAATGATGGAAGACCCACGA
AACGCGAATATTCTTCCCAGTATTACTCAGTTGTCAAATGCCGCACTTAACGCCATGGGCTTAGATCAGACTGCGCCAGA
TCTTCAATCGACTACTGGAGCCAGTGGAAATAATAACAATCTGCCAACTGACCGTGGAACCGGGAGTACCGATGACACTG
GAAACATATACTTTTGTGTCAATAACTGTAACGAGTATGACAATGAAATGGTTGAGAGTAATGACTCATGA
>OH_00152 maker-scaffold143-snap-gene-0.24-mRNA-1
ATGCATTATATTCACATTCTGTCCCTTTTGGCTTGTGCACAAATCACCATGGCCACGCCGATCTCTCTAGAAGCAAGGGC
GAAAGGCGCAACCAACAGAGCTTCAAAGTCCCCTCAGTCTTCAAAGTCTTCTCAAAACTCTGCCACAATAAATAAAAATG
ATGTTACAAATGACAGTGTATCGCGAGCTGCCGACAACTTTGCTCAAGACGTCGGAATCGTGTCCAACGCAATCAACAAG
ATGACATCGATGACCGACCAAGATGCTATCAAGGCCACAGCTCAACGAGCTTTTGATGCGGAAACTGATGAAGACAACCA
GCGAAAAATTCTTGTAGCTGCAGCTGGCTCGGCTGGTAACTCAGCCAACGGCAAGATTATGAAGTTTACCCCAACGGTGC
TGGACGGGCTGGACGCTATAACTAAGGATGCATCGCCTGCGTCGGTCATGAAGAACACGAAAATAATGGAAGACGCACGA
AACGCGAATATTCTTCCCAGTATTACTCAGTTGTCAAATGCCGCACTTAACGGCATGGGCTTGGATCAGACTGCGCCAGA
TCTTAAATTGACTACTGGAGCCAGTGGAAATAATGACAATTTGCCAACTGACAGTGGAACCGGGAGCACCAATGTGGATG
ATACTGGACCCTTGAGTTTGGAGCTTAGGGCTCGGAACTTCAGACTCGAAATGCTGGATTCAAAAGTGTGGTGA
>OH_00153 snap-scaffold143-processed-gene-0.16-mRNA-1
ATGGCTCAGCTTCTTCCTTCCAATTATACCGTCAGCCGTAAAGTAAACCAATCTTCCTTTGTAGAAGATAAGAGTCGCAC
ATCTAAAATGTGTCCTGGTAACGAAAAACGTGTTGGCCTGACTCATCCGGGTCAAATTAAAAATAATTCTTTCTTCTCAT
CGGGGATAAAAAATATTCCGAGTGAAAATAACTCGAGTCAGAGAGATCGAAATTTGCGAGATGAGGAAGATCCACATGGT
CTGGAAGGCTTTCCACAATATTGGTTTGTTCCAATCGTGACGCTTCCAAGAAACCGGCGCTAA
>OH_00154 maker-scaffold68-snap-gene-0.40-mRNA-1
ATGAAGATTATCAGACCAGCTTGGCTAACGCACAGTGGGGAACAGAAAGATTTCGAAGTTTACAGCTGTCATGTATCTCC
CGATGGGTATCGCCTCGCTACAGCTGCCGGAGATGGCTATGTTCGAATCTGGTCAATAGAGGCTATTCTGCAAGCCGGAG
ATCCGAAATGTACTAAGCCAAAACAGTTATGTCATATGAGTTATCATTCTGGAACAATTCATACCGTACGATTCTCTCTA
AATGGGCGATATCTTGCATCGGGTGCAGATGATAAAATTATCTGTATATACCACCTCGATGCAAATCCTCCTGCACATTC
TGCATCTCTTGGGACCAACGATTCTCCTCCAGCTGAGAACTGGAAAATTACGAAACGATTAATAGGCCATGAAAATGACG
TTCAAGACTTAGGATGGGCTTACGATTCATCCATTTTGGTATCTGTAGGCTTAGATTCAAAGATAGTGGTATGGTCAGGA
CATACACTTGAAAAATTAAAAACAATCTCGAATCATCAATCACACGTAAAGGGAATATCTTTCGATCCTGCCAATAAATA
TTTTGCGACAGCTAGCGATGACAGAAGCATCAAAATATTCCGCTTTAATCCACCAACTGCAAGCGCAACAGCCTACGATT
CTCTTAACAACTTTGTTCTTGAACATACAATTGTTGCACCATTCATATCTTCACCGCTCACTACATACTTCCGGAGATGC
TCTTGGTCCCCTGACGGAAATCATATTGCGGCGGCAAATGCAGTTAATGGACCCGTTAGCTCAGTCGCGATTATAAACCG
CGGTCAATGGGATAGTGATATAAATCTTATCGGACATGAAGGTCCTACAGAAGTCTGCACATTCTCCCCTCGACTTCTCA
GCAAGAAAGAAATAAGTGCTGATAGCACAAATAACAACAACTATAGCCCACAATCATTTGTTACAGTTATTGCATGTGCT
GGTCAAGATAAAACATTAAGTATTTGGAACACTAGCTCTTCTAGGCCGCTTATGGTCTGCCATGATTTGGCCGGTAAATC
TATCTCTGATCTTGCCTGGACCCCAGATGGCCTCAGCATATTTGCATCAAGTTTAGACGGAAGTATAGTCGCTTTGAATT
TTGAAAAAGGCGAAATAGGACACATAGCCCCATGGTCAGAAAATGATAAAGCACTTCAAAAATATGGCTCGGGTCGTCGA
GGTGCTGGCATAATTGAAGATGTTACCGGCCTTCGTCTTGAGGAGAAAAGTAAAGCAGGAGAATTGAAAGGTGCTGAAGG
CAGAATGGGAGCTCTTATGGGTGATGCCAACTCGGTTTTATCATCAGCTCAAAATAAAAGTAACGACTCTTCAACACCGA
TGACCGGTGTCGTCACAGAGCCTCCAGCTTCAACAAATGGAACAGGTCCAAAAGAAACATCTACTCCAGCATCAGTTGAT
GTCAATGCCGCAAAACTAGAAGCTTTGAAACAGAGAGTTACCATAACGAAGGATGGTAAGAAGAGAGTTGCTCCACTTCT
TGTTTCTTCTTCTGGTACTGGTCTCTCATCCTTGCCCCAATCTCAACTTATGGCTGCAAGCTCAAAAAATATGCAGATAG
ATACTCCAGATTCCGTTTTAGATCTCTCAAAACCATACGACGGTCTCCCTCGAGGTGGCTTAGCAGCGATGCTCCTCGGC
AATAAACGAAAGCCCGTAACATTTGAAGAAAATGAAGAAGAACAACAAATCTATAAAAAGCCTGGCTTATCGTCTGGACC
AGTGGCAATACTTGTTACTGGGGAAAGTGGTGCTGAAAATGCAATACCAGTTCCACCGATGAACGGGGTACAGACCACGC
CTGAATTTATTCGACCCGCTGTAATGAATCCTATTCTCTCCGTCAGCCAAACTAGGCTGGCTGTTCCTAAAATCAGGAGC
CATATAGTCAGATCTCTTGATCGTGGCACTCTACCGTTATCAAAGTCTAACGAGAATGGAACAAACGGCACAAACGGGAT
AGAAGGCTTAGCAAAGGTTGCTGAGGATATTATTTTGGAAGTTCAGAATCCCACGACGCTGCCAAATCAGATTAAAGATC
CTTCTCGCATTACTACTACAAAAAGAGGTGTAATTTTATGGCAAGATTATTTACCAAGGGCTGTTATTCTTGTTACAGGC
AATAAAAATTTTTGGGCTGCGGCTTGTGAAGATGGAACCATTTACACCTGGACCCCTGCAGGTCGGAGATTACTAAATGG
TCTTGTTTTAGAGGCACAACCTGTCATAATGGAATGTCGTGAGTTTTGGCTACTTGTAATAACAGCTGTGGGAATGTGTT
ATGTCTGGAATGTAAAATCAGTTTCATCGCCTCATCCACCTGTTTCTCTTGGCCCAATTTTAGAAATTGCAATGCATACG
TTAGGGACACATACTACAAGTGCGCCAGGGGTGACATCTGCTCACTTGAACTCTAATGGGCAGATTATTGTCACATTAAG
TAACGGTGATGGATACCTCTATTCACAAAACCTATGTGTGTGGCAAAGGCTCTCTGAAGCCTGGTGGGCAGCGGGTAGCC
AATACTGGAATACAAATGATTCATATATGAGCAGTCTAACTTCTAAAGCAGTTGGTCAAGACTCCCGTCGTGCCAGTAAC
ATTAAGTCTACTAGTGTTTCTGCTGGTATTATTCCTCATTTAGAACGGCATACTACTAGTGAAGTACTTCTTAAGGGGAG
AGCCTACACACTACAGAGACTTATCAAATCATTACTTGCAAAAGAAGGATTTGAAAATTTTGAGTCTGGTATCAGCATTG
CTCATTTAGAAAATCGTGTTGCTGCTACACTTCAATTAGGGGCAAAGGATGAATTCAGAATATACCTTTTAATGTATGCA
AAGCGCCTTGGTGCCGAAGGTCTTAAAAATAAGATTGAAGAGCTCTTGAGGAATATCATGGGCGGAATATTGCTTGATAA
CAGAGCTTCTGAATTTAGAGGCCAGGGCTGGATGAGTGAAGATGGTTTATTGTGTAATTGGGATCGAAAAGAAATTCTTA
AGGAAGTTGTATTAATATTAGGGAGGTTTCGGGATCTTCAGAGAATAACAGTGCAGTATGCAAAAGTTTTGGGTATAGAT
GATGAAGATAGCGAAGAAATCTAG
>OH_00155 maker-scaffold68-snap-gene-0.42-mRNA-1
ATGTACGCATCTTTAACCGAATTCCTCACGGGTTTGATAGGTCTCAAGCACAGTCCAATCACCGAGAATACAGAGGTGAC
AGAAGCCAATGTTCTGATAAAAAAAATCTTACACATTCACGCCGAATTCGCGGCAAGTGTAGATCTCCAGCCACGTACCG
AGATCAACGAATTGTACTCGGATCTTGTGGACATTTGCACCCTGCCAGTTACTGAAGAATTTAGTAATATGATTTTGGAA
AACCCCAGAATCCTTGAAATACTTCACGAACTTCGAAACTTTTGCTCCTTAGTAGAATTCAATACAGAAAAATACTGGAG
CGTGAAGGCAGCTGGGAGTGAGGATGCTACTGAGCAAGAGGTATGCACACGTATTGAAGAAATTCCTAATATTGGTGTAA
ACATGTCTTTGATCCATGACGAGCTCTCAGCAATGCGTGTGGCGAGTCGAAAACCAATAGAGAGCATTGCAATTATAGGA
TCTGGCCCGCTACCCCTAACCGGTCTGGGCTTAACCGGTATGCTATTTGGCACGCCTACCAATATCCGTATCTTGAATAT
TGATAGGGAGCTGGATGCTATTGATGCAGCGAAGACTTTGTGTCGTCGACTCAATAGCAAGGTTAGGGGAATGGAATTCC
TCTGTGCAGATGCCAGCTCAACACTTTGTCTGTCTGAATTTGACGCTGTTTATCTAGCAATCTTAGTCGGCAATACACAG
CAAGAAAAAGAGCTTTTGTTAAAGAATTTGACCTCCAAAATGAGACCTGGAGCTTTATTAATTGTCCGAGGTACTACTAA
ATTAAAGAGACTTATGTACTCTGTCTTTGATCCAACCACTGAACCTGTGGCGCAGATAATGGATGTGCAAACAATTGTGT
ACCCAAAGAACCATTACATAGTTGACTCGGTAATAATCGGGCGAGTTAAAGCAAACTAG
>OH_00156 maker-scaffold68-snap-gene-0.41-mRNA-1
ATGGAACTTTCATACCTTTCTCAGCGTGGCATTGAAAATCTAGATGAACTGAGTGTTCCATGGAGATTCCCGCCAAAGCA
CAGTAACCGCTACAACAGAGAAACTAATATTAATGGCATCTTATCCTTTAGCACAGCTGAGAATTCCTACATAAAAAAGG
AACTAGAGGAATTCGTGAAAGAAAAGGTTCGAATAACTGCCTCGTCTTTCGACTATTCTTGTCACAATGGCGGCCCTATA
TTCCCAGGGTTACTGGCCTCATTTATAAATACTTATTTCTCGCCCCACATTCCAGTTACCTCGGAAAACATAGTAACTTG
TGCCAGCCTCAGCGCAGTGCAATCTATACTAGCATTCTGCATTGCTGACAAGGGCGATGGAGTTCTTGTTAGTCGGCCAG
CTTATGGGCGTTTTGAGCTAGATTATAATACCTCATCTCGTGTGAAGATAATCTATGCTGACATGAATGGCGTTGATCCG
TTTAACCCAACTGTTGTAGAGAGATTCGAGGATGCTTTTAATAGAGCACTCAACTACGGAGTTCGAATAAAAGCATTACT
GATATCAAACCCGTGTAATCCACTAGGACACTGTTATTCACGAAAAACACTCGAGGCGCTCATGGCTTTTTGCCAACGTC
ATACCATTCATCTAATTTGTGATGAGATCTACGCCATGTCTGTTTTTTCTGCTCCAAATAGCTCCTCGCCACTATTTACA
TCGGCGCTCTCTATTAATAAAGAAAAATTAATTGATCCGAATCTAGTCCAAGTTCTTTATGGCTTGAGCAAGGACTTTGG
ACTAGCAGGTTTAAAGCTCGGCAGTCTTATTACTTATAATAAGAGCCTTATTAATAGCTGTGCAACATTATTACGATTAC
ACGGCTCATCGGGGCCGAGTCTTGAGGTTGCGTGTGCCATTCTTCAAGAACCTGAATACGTACGAGAGATACTAGCTCTA
TCTCGAGACCGAATTCGTGAAGGACATAAGATAGCTACAAGCGCACTTGATGCAGCTGGTATTCCATACTATCGTGGTAG
CAACGCGGGATTTTTTCTGTACCTCGATCTATCAAGATACTTGAAATACTGGGATACAAAAAAAGACAGTACTGAAAATC
CAGAGTTCGCTTTAGCTCAACATATCAAAGACCATATGGTATACCTTCATCCCCGAGAAGAGCATAATGAAGTTCCTGGG
TGGTTTCGTCTAGTTTTCACTTCAATACCGCACGAAGATTTGAAAATCGGCTTAGATCGACTCATAGGTGCCTTAAAGAA
AGTTGAGCCTCCAAACTCAGATTTGGTCGTAACTAGCGAAGCACAATCTAAGTCCAAGGTTTGTAACGGGATCGACGCCT
GA
>OH_00157 maker-scaffold68-snap-gene-0.44-mRNA-1
ATGGCATCACTAATATCATCAGCCTGTGAGATACTACCACCACGTATATTTACTGCCTCTAGACTTCCTTTAAGGCGATT
AACATCTTCATGCCTTGTTAGCAAAAGGTTGGAACTGCGGCGACAACTACACGCTAGTCCTCGATGGAAGGCACAAAGTA
ATAACAATCTTCTCGGCATTACAAATAACAGCCTATCCCAAACTACCTACTTTGCGCGTCCTAGTCTTCCCGCTAATACG
ATCATTCGATTTGTACCGCAACAGACAGCATGGATAGTAGAGCGCATGGGAAGATTCAACAGAATTTTGGAGCCAGGGCT
GGCTATTCTTTGGCCATTTTTAGATCGGATTGCATACGTTAAGAGTTTAAAAGAAAATGCTATTGAGATACCCAGTCAGA
GTGCGATTACAGCGGATAATGTCACACTCGAACTCGATGGAGTTTTGTACACTAGAGTCTTTGATGCTTACAAGGCAAGC
TACGGAGTTGAAGATGCCGACTATGCTATTTCTCAACTTGCACAAACAGCAATGCGTTCAGAAATTGGTCAGATGACACT
TGATCATGTCCTCAAAGAGCGTGCTGCTCTTAATACACATATAACTGCTTCAATCAATGAAGCTGCTCAAGATTGGGGTG
TGGTCTGCCTCCGCTATGAAATTAGAGATATTCATGCACCAGATGGTGTTGTAGAAGCGATGCACCGTCAAGTGACAGCA
GAACGGAGTAAGCGGGCCGAAATTTTAGAATCTGAGGGTCAGCGACAGAGTGCAATCAATATCGCGGAAGGAAGAAAACA
AAGTGTCATACTGGCATCTGAGGCTCTAAGGAGCGAGCAAATCAATACTGCAAGTGGTGAGGCGGAGGCTATTCTCTTGA
AAGCTAAGGCTACTGCTGCTGGAATTGATGTTGTTGCTGCAAGTATAGAAAAAAGTGACGCTGGCGCAAAAGGCGCTATT
AGCCTAACGGTTGCAGAAAAGTATGTGGAAGCATTTGCTCAATTGGCCAAGGAAGGTACCGCTGTAGTTGTCCCTGGAAA
TGTTGGAGATATCGGTAGCATGATTGCAAGTGCTATGGCTGTTTATGGGAAAGTGGGAGATGTTCAAGCGAAAGCGATGG
CTATCAAGAGTCCAGAGACAAAATCTAAAGATATCGATAAACATGAAAAGGGGCATTCAACTGATATGAAAAACAGTATG
CTTGCCAGTTTTGATAATACAGCGTCGAGGAAGTAA
>OH_00158 snap-scaffold68-processed-gene-0.32-mRNA-1
ATGGAATCGTTACCTGTAGAGCTTCTTTGGCAGATATTAGCCTGGGAAATCCGGATGTGTCGTTATGAAAAAAACGCGAT
TATGCCACCACGACTTGTATGTCATGCTTTCGATGTAGCCCTTAAGCCTTACATATTTAAAACTATTCAATTGGAATATT
CTCGCTTTATTAGAAGCGCTAGTACCTATCAGCATGATAATCGCATGGATCTTGGTCGGTTGAAGGGATTTGGATTGTTT
ACTGAGGCATTGTATCTAGACCTCATGGTTGTTAGAGATCCCGAGGAAATTGAAAGTTTCGATAATTTATTTCGTGGTAT
GATTAATAGGTTACCTGAAGTAGGTACACTCTCAGAAAATTTTAGGCGATACTGTATGGGATCAATATCTTTTGACGAAA
AAGATTTTAGATTCGTTTTGGAGGAAGTACTTCGATGGACTCCTAATATGTGTCGTGTCAGAGTCAACCTTCCATTCCAA
ATTCTAGGTTGGAAGAGTCAAACAGCGACATTACTTTTTGCCACGACACTTGAATGTCTTGCAAAGCGAAACTTAGAACA
CCAAACAATACAAACGCTTGTTGTGGATCACTTGACAGATACTGCTCTTATTAGTATTTGTAATAATCCTATGGACCTTG
CCAATGCTATTAAAGTCTTCACGTCCGTTTTACATCTATGCATCTCGGCAAAAACCGAAGAAATCGGTCCCAATCGTCAA
GATGCTTTTGGCCGATATCTTTGGTTTATAATCCGAAAAGCCCGTGCCCTTACAAGTCTCTGCCTTGTGGGTTGGAATAT
CAAAAAAGATATCCGCAGTAGAAGGCATTGGCATGACAATGGTATTCGATTTGAGATATGGAACATGCGCTCCTTACCTT
TCTCAGGTAGTGATGGATTTCTTCGCTATTTGGAGCTAAAACGTGTCTATTTTAGACCTAGTAAATTTATCGAGTTTATG
AAACAAATTAAAACTAACCTTAGAGAACTTTATTTGGTGGAAGTCTATCTTAGGGTTCACCATTTTCCAAATGACGAGAT
TAGTGGTCTATGGATTGGCAAAGCAAACATTAATAAGCCAGCGGATAGTATCTGGATAGCTGAAGAGCTACGGGAGATGG
AAGGCTTGAAATTGGACATTTTACGAGCCACTGGACTTGAATATGACGTATTTGAGATTGACCCGCAGCCTACAGATGTT
GAGTTTGACTGCCTTGATCCACTGCGACTTAATAGATCGTTTGATCAGCGATTTGTTGACGCCGTAATCCTAGGTCCAGA
AAAAAAGCACTTGGATTTATACAAAAATAACAATTTAGATAAAAACTTATCATTTAATAGCGAAACTACCGATGTTAATG
GCTATGAAAATAGAGATTCAACACAACACTCGATTTTACGAAGTTCGTTAATAGAAAAGTTCAGTTCCACTCGTGAGCGA
AGAGATTATGACGCAGAAACTTATCAACGCTCTCGGAATACAACAAGTCATTTTAAACGCTGCATAGATGGTTGTTTCTT
TAATCAGAACGAACAAGCACTTCGAGAACTACAAGCCATCGTCGCTGTTGCTGATCGTGGAATGAACTTGCTTAGCGAGG
AAATCCATAGAACTAGATATGAAGGGGATGAAAATTAG
>OH_00159 maker-scaffold68-snap-gene-0.50-mRNA-1
ATGTTCAGGTACCTAACTCACAACACTTCCAGTAGATCTTCTCAATTATCTCATCAAAATATACAATCATTGATTTTTGT
ACAACGTTTGGGAAGCCTAACCAATTCAAATTTAAATGATACAACTTTGCCGCTTAAAGGTTTCCGTGTGATGGATCTGA
CCCGAGTACTTGCTGGCCCATATTGTACTCAAATATTAGGGGATTTAGGCGCCGAAGTTATCAAAGTTGAACATCCTTCT
CGTGGTGATGATACAAGACACTGGGGACCGCCATTTGCCGCATACAGGGAAGGTTCAGGTAAAATAGGTCCTGGCGAAAG
TGCATATTTTTTAGCGGTAAATCGTAATAAGAAATCACTAGCACTATCATTCAAGCATGAGGCCGGAGTGAGAGTTCTTC
ATAAGCTCGCGTCCGAAAGCGATATTCTAGTGGAGAATTATCTACCTGGCACTCTTCAGAAGTATGGGTTGGATTATACG
ACATTACAGAAAATTAATCCACGCCTAATCTACGCTTCTATTTCAGGGTATGGTCAAACAGGCCCATATCGATCACGAGC
TGGCTATGATGTTATGGTAGAAGGTGGGTTTGGACTAATGCATATCACTGGCCCCAAAAATGGGCCTCCTGTAAAGGTTG
GAGTTGCTGTTACAGATCTCACGACTGGATTGTATACAGCCAACAGCATTTTGGCAGCAATTATTGCGCGATCAAGAACT
GGAATGGCTCAACATATTGATGTGGCACTTAGTGACTGTCAAGTTGCTACACTCACAAATATTGCTAGCTCCTGTTTAAT
ATCTGGCGAAAATGATGATGGAAGGTGGGGTACAGCCCATCCATCTATTGTCCCCTATCGTTCTTTTTTGACGAAAGATG
GGGATATACTTTTGGGTGGTGGTAATAACCATCTATTCGGTTTAATTTGTGATGGAATTAAGCGACCTGAGTTAAAATCA
GATGATCGATTTGTGGATAATGCATCAAGAGTTACAAATCGATGCGAGCTAGAAAGTATCATCGAATCGGTTACTCAGAC
AGAGACCACTGGATTTTGGTTGAATTTGTTTGAAGGATCAGGCCTACCTTGCTCAGAAATTAGGGACATCAAAAGTACAC
TTAGCAACGAACACGTCTTAGCAAGAGGAATGATTCAAGAGATAGAACATGAATCTTGTGGTCGAATCAAGCTTTTAAAT
ACGCCTGTTAAGTTTAGCCAAAGTCAGCCAAGGATTCAAACGGCACCTCCAACATTAGGAGAGCATACAGTAAGCGTGAT
AAAAGATATTCTAGGATTTAACGACCATGATGTATTAGAGTTACGAAAAGTTGGTGCCATTAAATGA
>OH_00160 maker-scaffold68-snap-gene-0.49-mRNA-1
ATGACCGGTACAGAAATGGACTTATTGAAGCAAGCCACACAGTCAATCGTATTCAGTCAGGATATTCAAAACAATTCAGA
TATAGGAAATCAAACTCTACGACAAGGTATTGCCACACCTCATCCCGATCCGGCAGATAAACAATTACCGGGAATAGAAC
ATAGTTATTTCGGACAGGTTGGTTATGGTTATTCTACAAATTCAAGTCTTCGCTTGCTTGAACCTTTTGCATTGAAAAAT
TCAAATGAGAACCTTTTATCCTCAAAATCTCCGAGGAAGTTAAATTCAGGCGAGGTACTGTCGTTAGTCGCAACAGTTTC
TACTATCAAGCCTGGAGACAGTATGGAGAATAAGACTCTTTCCAAAACTGTCGAGAAATCGCAGTCTATGAGTAAGCAGT
CGTTATTAAAATATTCTTCACATTCAGAAAATATGCCAGAAAACCCTCCATCATCAACAGTTCGGAGACTCTCTATGGCT
CCTTTATCATCCATAATCACAGCGCTACACATATCTGCACTTATGTCAAATCCTAGTGATAATTCCAAACCTGTTTCTTC
TGGATCCTCATCTCATTCTTGTCTCAGTTCTGAAATTCACAAGTCTCCTCCTATTGATCAACTTAAACAGCTGACAGAGT
CTTTTACTGAAAAGTCAATATCTGTTACCCCCGCTCGCACACTTTCGAATCGAACATGCAAGTCTGATTTTAGCGCTGGC
TCAGATCCAGTAAATCGTCAAGGAAAATTCACTCCGACAGATGGTTCTAAGAATGAATTAACGCCTTTACAAACACCAGT
CACTACAGCTACAGCTCCGCCTACTAAAGGCAGACTTGTTGTAAAGATCTCGGAGGCTCGAGGATTACGAAAGTGTAGAC
ATCCTTATGTTGTAGCCGTATTTCAGAGAAGTGAGCTTTTTTCCAACGGGCCTCTTTCTGAGAATGAAGATGAATTTAAG
GATCAGTCAGATAGTCTCGAAGTAGGAGGTATTCCAGTAGTACGGTCATCAAGCGAAACGAGGAAACCAATGGTAATACC
AATGAAAAGCCGACAAAGTAGTAACACGAGTACAATTGATCATCCAGATATCATTTGTCGTAGAAAACCTACGACAAATC
CACACTGGGACACGAAGGCTATCTTTGATGTTGTGGGCTCTAACTCAAGTGTTCATCTCACAATATACGATCGAAATGCT
GTTGCCGATGAATTCTTAGGCCATGCAGAGTTACAAGCAAACCTTACTGAAAAGGAAGCCCCCCCAATCAAAGGCTGGTT
TCAATTAAGAGGAAAAAACGATAAGGACTGTGCGAACATGGGTGAGATATATGTTGAAATAAAATTTCAACCTACATGGA
AGAAACATTACGGACCAGAAGATTTTAGTTTTCTGAAACTTATAGGAAAAGGAACGTTCGGCCAGGTTTATCAGGTTCGA
AAGAAGGACACAGGACGAATTTATGCTATGAAAGTACTCCAGAAAAAAGTTATTGTACAAAAGAAAGAGGTTGCGCATAC
AGTTGGTGAAAGAAACATTTTGGTGAGAACGGCAATGGCAGAGTCGCGGTTCATTGTTGGACTCAAATTTTCATTCCAAA
CTCCTAGTGATCTTTATCTTGTTACAGACTACATGTCTGGAGGTGAGCTTTTTTGGCATCTACAAAGAGAAGGAAGATTC
TGCGAAGAGCGTGCAAAATTTTATATCGCCGAACTCATCTTAGCCCTTCAGCATCTTCATAAACATGATATTGTATATCG
AGATTTGAAACCAGAGAATATCTTGCTTGATGCTAATGGTCATATCGCTTTATGCGATTTCGGCCTGTCAAAAGCTAATC
TGACTAAAAATGAAACCACAAATACGTTTTGTGGCACCACCGAATACCTTGCACCCGAAGTTCTCTTAGACGAAACTGGA
TACACTAAGATGGTTGATTTCTGGTCATTAGGCGTACTCGTTTTTGAAATGTGCTGTGGTTGGTCCCCATTCTACGCAGA
AGATACGCAACAAATGTATAAGAATATTGCCTTTGGCAAGGTTCGCTTTCCGCGAGACACCTTGACTACTGAAGGTCGAA
ATTTTGTGAAAGGCCTACTAAATCGAAATCCAAAACATCGTCTCGGTGCCAATGATGATGCTGAAGAGTTGAAGCGTCAT
CCCTTTTTTGCAGATATTGATTGGGATCTCTTGGCTGCAAAGAAAATAACCCCAATGTTTAAACCACAACTCACTTCTGA
AACAGATACCTCAAATTTTGATCCTGAGTTTACCAATGCACTTGATGGAGATGGATCACTGAATGATAGAGCTGCGGCAC
TTGCAGCTGGCATAGCTACATCAACGCCGTTGAGTCCTGGAATGCAGGCTAATTTCAAAGGTTTTACATTTGTTGACGAA
AGTTCAATGGACGAAAATATGGCCGGAAGGGGCTCACGTAATTACTGGGAATACGGGGAAGACTACGATATTCCATACGA
TCAAGATTTTAGTAATTTATAA
>OH_00161 maker-scaffold68-snap-gene-0.45-mRNA-1
ATGGCAGACTCAGAGAAGCAAGAGGACAAAAAATTTCAAATTACCGACCAGACAACTTCTCTTTCACGTCGTAAAATCGC
AACGGTTTTTCTCGCGTGCTCTACCGTGGAATTTGCAATACATATGAATCAAAACACACTTTCTGTATCGCTGCCCACAA
TCAGTGCTTCCTTGGGAGCAAGTAAGCAAATGAGCTCGATAGCTGCTGCCTACTTTATAACTGTAACATCATTTCAGTTG
GTTTATGGCCGGCTTTCAGATATCTGGTCGCGGAAATCTATTATTATTGCTGGACTTGCATTCTTTTTTATTGGGTCTCT
TGGTTCTTCCTTGGCGACTAGTATTACACAACTCATCGTCTTTCGAGCCTTAACAGGCATTGGCGGTGGTGGCATAATCA
CAGTATCTACAATTTTAGTTGGAGATGTCGTGAGCTTAAGAGAAAGAGGAAAGTGGCAAGGAATTCTTGGCTCAGTGGTG
GTACTCTCCAATGGTATAGGCCCGATTGTTGGTAGTAAAATCTCTTCATATTCCCCAGAATCTTGGTTAGTAATTATATT
CTTCTATTATTCTTTCTTTCATAGCTACTCTATGCGATGGATATTCCGGTTGAATATTTTTACCGCGGTTTTCTCAGCCG
TCATGGTGACGTTTTTCATGCCTCTAAAGAAAGTTGATGGAAATTGGAAAGTGAAGGTGAAGAAAGTAGATTTTCTTGGT
GTGGCGTTGTCGCTTACGGCTAGTTCTCTTACAATACTTGGCCTGACGTGGGGTGGCATCGTTTATCCATGGCTCTCATT
ACATGTGATAATTACACTCGTTTTGGGTGGACTCTCTGCGATATTATTTCTATTATGGCAATGGAAAGGTGCTCAGCTAC
CGCTACTTCCACTATCGATGTTTAATTCTCGAATGGTACAGGCCACCTCAGTAACTTCATTTATAAGTGGATGGAATTAT
ATAGTACAAATTTTCTTTATTCCATCATTCTATCAGCTGGCATATGGCTATGAGCCCACGCGGGCTGCATCTATGCTACT
CCCAATTATCTTAATACAGACCGTAAGTAGTACTCTTGGTGGATTAATAGTCTCCTGGCGAGGCCGCTACCGGGAATCGC
TTATCTTTGGCTACACTCTATGGACTATTGGACTCGGTCTCCATAGCTCGCTTACACCATCAAGTAGCCTAGCTATGCAA
CTTGGCTATGGCTTTTTACTTGGATTTGGGGCAGGTCAGTGCTTTCAGCCAAGTCTCATCGCCATGCAGGCCGCAGTAGG
TAAAGAGCATTTGGCTGTGATAACCAGTGTTAGAAGTTTTTTACGAGATCTAGGTGGTACTTTTGGTTTGGCAGTTTCGG
GATCTATCTTAAATCAAAAGCTTCTAAATGTAATCTCGTATGCTGCTAAAAGCGGGCTAGCATCATTGTCATCAGAGCAA
ATTAAACAAATACTAAAAAACCCAACGTCATTTTTAGCAGTGACAGACACGCAGATACATGAAAAAGCAGATATGATAAA
GTCATTGATACTAGCAGCTTACTTTAAAGGATTTCGGCTAGTATTTATTTTGAGCACAATAATATCTATGCTGCAAATTA
TAGTGACAATTTTCTTTATTCCCCAAGTTGAGCTTAAAGTTGAGAAAAAAGAAAAGGAAACTGAGTCGAGTTCAAGTGTG
GATAATGAGTGA
>OH_00162 maker-scaffold68-snap-gene-0.47-mRNA-1
ATGTTAAGCCAAACTCTTCGAGCTTCTAGGTCTTTAGCTTCTCGTGCTGCTACACCGCGCGGAAATGGCGTGGTTATTAA
GCGCTTCTTTATAATCCCTACGGCTATTCGTAGAGCCGATTTGGTTCAAGACATGTACATACGTGAATTAAGAGCATATA
AGACGCCGTCCATAAAAGCTAGTGACTCCGAAGGACATGTTCAAAGGTTCACACCACCTAGTCCACCACCTTCGCCCGAG
GAAAGCGATCTTACGAACGAGTTAAAGGCATATGAAGCTTCCAGTGTTGAAATTGAAGGTCAGGCAGAGGCCGGTTCTGC
TGGAGTAGAAGATGACTGGTTTGAAAGCGAACCTGAAGATGATGAAAATAAACACCATTAG
>OH_00163 maker-scaffold68-snap-gene-0.43-mRNA-1
ATGGATCCTTGTGTCCCACTGTCCGCTCGCACCAGTGCCACTCCACGGTGGAAGTCTACGACAGACCATTACACGGCAAA
TACTTTGGGCCAAGTACAACTGGAGCCTGCTTCTTCGGAGAATAGATTTCGAGAAATATCAATGCTCAGCAAGTCGTCAG
TCGTCTCTGAGTCAAAATCTAGGCTAGATTCATCAAATTATTCCAAACCTAAGAGTACCCTTCTCAAGGCCGATTCAAGA
ACAGTATTAAGCGATTCAAATACAATAGAAAGGAGAAGTATAGGAAACTTGAGTATTACACCTGCACAGACACGCGGTGA
ATTAAGAGGAAAATCTCCTGATGCTCGAGATAAAAGACAACGTCGATTAATATACAAAAGCTCACCAGAAAATCTTCGAA
ATAAGGAAGTAGAAAAACATAAGAATTCATGGGATTTCATAGATAACTGGCCATGTGAACAGTCGTTGCCCATAACAAAC
GAAAAATTAGCTTTTTGCGTTCCAGAGACTAACAAAAAGGATGATGAACTCATCAATATTTGCTTGTCCATGAAAGGCTT
CAAAAAGCCAGTCACCAAGGATTCTTTGTCTCTGAAGTCGGAGAGTGACAGTAGCTTCTTCATAGACCCGCGGGGTATTT
CCATTGACCAATCGATAGAAGGTTGTACATCCACTGGGGCCTACCAAAGAGATAAATATCAAGAATCCCAAAAAAAAAAT
TATTTCAAAGAATCAGGAACCTTGTCATCAGAGCGTTCATACTCTAAGCATAAGAGCCGATCATCTATCTCGCCAAGCTT
ACCAAGTTCACCTAGAACTGCAGGAAATTCTAAAGTAAGTCATACTGATCGGGTAAGCGTCGACGAACGATCATCTAGTA
TTGGATCTATCGATGAAGCCGTCGAAGCATATCTTTGTGCACCACGATTATCCCAGAAAATTAAGCATCCACAAACAGGA
AGGATCATTTCATTCTCTGAAGTCGGAGACCCGGAAGGATTTGCTGTGTTCTGTTGTGTGGGAATGGGCCTCACTAGATA
CGTTACTGCTTTCTATGATGAGCTCGCCTTGTCTCTTAAATTAAGGTTGATTACACCAGACAGACCGGGAGTCGGCGATA
GTGAACCCTACAATGACGGAACTTCAACACCCCTAAGTTGGCCTGATGATGTATATATTATTTGCCAGTTTTTGAGAATC
ACAAAATTTTCTATACTTGCGCACTCAGCAGGTGCCATCTATGCACTAGCCACGGCCCTACGAATGCCACAACATATCCG
CGGTCGCATACATCTTCTTGCTCCATGGATACCCCCATCTCAGATGAGCGTAATTGGAGGTCGGGTTGGTATGCCACCAA
ACAACTCAATTCCAACTTCTCAACGTATTCTTCGCGTCCTACCTACGACCATACTCAAAGCAGCCAATTCAAGCTTTATG
AGCACTACAAGTAATTCCCTCACGAACATTCTTTCCAAACAACGAAAATCCAAACGAAGATCTATCGGACGCGAGATTAT
AGCAGCATCGGCGAGAAATAATTTATCTACTGGAATTGAAAATGAAATTTTGAGACGAAACTCTCCCCTTTTTTTGGAGT
CTTCCAACCTAACAATTGATCAGAATGAGGATGCCCAATTAAATTCCGAAGCTAATATACTTGCAGCAGCTGCCTATTCT
CTTGCGGTCAAAGAAAGACAGGTGAATTATGAGTCAAGACTCACACATGCTATATGGAATCTTGCAACTCACGGCGCTAA
TCCCGCAGTCGATCTTTTAGTTTGTTTGGAAAGGAGACATACAATAGGCTTTAGATATGTTGATATTACACGATCTGTTG
TTATCCATCATGGAAGTAAGGATTCGAGGGTGCCACTCGAAAATGTACTCTGGATGGGAAAAACAATGAAGAGATGCGAT
GTTCATGTTCTAGAAGGAGAGGGGCATAGCCTTATGGCCTCTGCTTCGGTTATGAGTGGTATTTTAACCGAGATTGCAAA
AGAATGGGAAGATTGGATGAGAGTCACAACGTCGACAGTTTCTCATAGAAATGAGGGCATTCGAAAAGCTTTAATTGAAA
GAGCCAGCATAGGAGCATTCAGATGA
>OH_00164 maker-scaffold68-snap-gene-0.48-mRNA-1
CAACGTCAAGTTACCGAAGCATTAAATGCACACAATGGGCCACGGACACAAAACAAACTCAGTGTACCAATTGGAGGAGA
TATTTTAGTCTGGCAAATCCACAAAAAGAAATGGAGCGGTCTTCATAAAGTTTTGTATATAAACAACGAAACTCTAACAG
TTCAACTTCCCCATAGCCCAGCCCAATTTAGGTCAACTTCAATGAAACCATATGACGTAGATGCTGCAACTACACCAGAT
ACGGAAATTCTCGCCGTTAAGGCTTTACTAGAAAGAGGTGTTTTTGGAATTGTGTCCGAAGAAGAAATTCTAACTGATTC
GTCAATTTTCAAGACAAGATTTGTGGATCAGATTAAACAATACGGCACTTTTGAAGCGTACCACAAATCTCGTCTTTTCT
TGCAGGCCTATAACAATGATAATAAACACAGTATACGGACACAAGTGCCCACTATTCAACGTATGTCGCAAAGGCTACTT
CTATGTTGCGTAACACTTGTGGTAAATTCAAAGGTCGCACTTCGCGATATATCGCAAGCTTACACTCAGTCCATAACACG
AATTCAAAGGAACATCTTCGTCAAACCAGTAGAAGAGCTCGAAATACCACTCAAAACACTCCTCCGAGTCTCACACAAAG
ACAGCAAATTAGTAGCATTAAGAAAA
>OH_00165 maker-scaffold68-snap-gene-0.51-mRNA-1
ATGGTTTCGGAATTACAACATACATTTGGTTGTAAAACACCAGCTTTCAAGTCCCTCCATCCCTCCAAACACCATCCCCC
CAATATTACAACACCACCACGTCCTCCGCAAGACAATAATCCACTTGGCGAACAAGTGCTAAACAGGAAAATTCTTGAGC
CTGTTCTTCCAAAAAAACGAGTAGCCTCAATCACTACTGACTCGGGGTCATCCAAACGAAGTAGAAGAAACACACCACTA
CCTCCCGCGGGAGCTCGCGGAGATTTTCACAGCACGGCAACGACAGGAGCAAGCATAGCACACTCGCCTGATTGTGAACA
CCTTGGAATTGATGGTACAGCATCTAACTATCAAGAGGGGGCTGAGAAAGAAGTGGCAAAATCTATCCAAGCATATCTTC
GATCTGCCATCTCGGAATTTGCGGCAGCAGATACCTTAACTATTGGTACTAAGTACCTAACAAAAGAAAGTACATCAAAA
GAAAACAGCTTGAACAAAGCTAATAGCATTCCCCCCCATATAACTTTGGCTGGAAAAATTAAACATGGGAAGACAGAGGT
AAACAATCATCCACTAAGCTCATCACCAAATATAGAAAAAATTTGGTCAACTGTAATCCGAAATGGACATAAGAAATCAC
GAGATACTGCAAAGCCCACTCTACTGACTACTCAGTATAGAAAACAAGGCACACAAGCTTCTATAAGACCAATAACAACC
ATCCCTACAAGCAGAAAAGAGAAAGCTACA
>OH_00166 maker-scaffold68-snap-gene-0.46-mRNA-1
ATGTCTTTAGAAGAGCTACAAGTCTGTTTGTTTATCGAAATTAGCTTAGCCTCTTGGGCAGCGCCAGTACTCCCCGTCCC
TAAAGCAAATGGAGGATTAAAATTCTGTGTCGATTACAGGAAGTTAAATGTAGCTTCTAAACGTGATCAATACCCTTTGC
CACTCATTAAAGAGACCCTATCTCAGATATCGGACAAATTTTGCCATGCATATATTGATGATATTTTGATTTACTCGAAT
TGCTTGGAAAACTATCGACAGCATGTTTCATGGGTTCTAGAGAAGTTGCGAGATACAGGGTTGCAAGCAGACCTCGATAA
ATATGAATTTCATTTGATGGGATCTCTGTTGACCAAAATAAAATCGAAGCAATTAAATCCCAATAAACTTAAAGAGATCC
AATCTTTCTTAGGATTTTGTAATTTCTATCGAGATTTTGTAAACGAATACAGCAGAATTGCAAAACCCTTGACTATTCTA
ACTCATGAAGATGAATCATAG
>OH_00167 maker-scaffold651-snap-gene-0.10-mRNA-1
ATGGTGATAATAAACAAACCTATTAATTTAGCCAATCAACCTGATTACAATCAAATTATCTCTGCCCTAGAGCACGGGAA
TCTTAGCAAGAATGAGACATGTTCGGAAGAAAATAGTAATTCTGTATCTAGTCCTGAAAACGATCTGAATTTCCCCATGC
GTGTGATAAAAAGCGACCTAAATTGGCTGTCAGCAAATGAGAGAGATTTCGTCTATGATCTGGCAAGTAAACGTATTGCT
GAAAAATGTGGCCGGACTGCTATGCCAGAGATGAATCGAAAATGGACTATTCCTTCAAGCGACCTTCACTCGGAATTTGA
AATTATGCTTCGCGAACCATCATTGACTGGTGATAATTTGGGTCTTAAAACTTGGGCTACGTCTTTTGTTATTTCAAAAC
AAATTGGTCAACTTGGACGTAATTACTTTTTGCACCTACTCGGTCCGCTTGGTAGCTCAAAGAAGCCTATTGATCATATT
GCACGTCAACGGAAGATTCGGGTTCTTGAACTGGGCTCAGGAACAGGTTTACTTGGCATGGTGACTGCCGCAGTTTGGGG
TGTCTCGGTCCTCTCGACAGATCTTGAGGATATTCAAGAAAATCTTTGCTACAATATCCAAATGAATCATGACACCATCT
CCAAAGTCTCTAATGGTTCAGTCACTTCCGAGGTTCTTGATTGGAGGAAACCAGAGAAAGCATTTGCTGAGCCCAAAGAT
TTTGAGCTTATTTTGGCGGCAGATCCTCTCTACGATGACTTTCATCCTCTTGCTCTTGCTAATACAATCAATTTCTTTCT
AAAAAAAAACACTAATTCACGTCTCCTAGTTTCGATACCGCTCCGTGACAAATATACTGCTGAGCTTTCCCAAGAGCTAA
AGAGACAATTACTTTCGAGACACTTCCAAACTGTTAACGTTGATCTAGGGTTATCTCAAGATGATGACTGGACTGGATCG
CAGAATAACTCTGAAAGTTTCCACATTGAAACGACTGTGTGGCGACGCTCTGGAGTGGACACAACAGACGATTGA
>OH_00168 maker-scaffold651-snap-gene-0.11-mRNA-1
ATGTTAAGTAAATTTGAGACTAATGCGCTTATGGTTTCCCTTCCTCTGTCCCCAACTACGTCCATCGTACCTATAGTCGT
GCTCATTGCACTCATCCTGTGGTACCGAGCAAGAAATAGAATAGTAAAAAGACATGGAAAACCTTTAAGAAGTGCGCCTG
ATACCTTACCCTTGCTTGGACATGGACTTGTCTTTCTAAGAGATAGACATGAACTGTTTTCCTGGTTTGTAAACTGTGAA
AAACTGTTTGGATTCGAAACTTTCACCATTTCATTGCCCGGTCTCCCCGCTTGTGTTGCTCTTAATGACCCTAGAAATCT
TGAGTTTGTGCTCAAAAACGAAAGTCTTTTCGCTAAAGGCTCTTTCTTTAAGGAGAGATCATGGGACTTATTTGGTAATG
GAATTATTAATGCAGACAATGAGCTATGGAAGATCCAACGAAGAGCTGGTTTGAAATTCCTTAACAAAGCTAACATGAAG
GTTCTCACGGACTTGGCTCTCCCTCGATATTTACAACAGGCTGTTGAGAGTCTTGAATCGTCACAAAATTCAATTGTTGA
CCTTGATATTACTTTTCACGAGTTAACTACTCTATTAATGGGTAGATTAGCCTATAATATGGAGATACATCACGCAGATC
CCTTCTCTGTAGCTTTTGATTTCGCCTCTGGCTTCACTGAAGCTAGATTCAAGAATCCTCTTTGGAGGGTAACTGAAATT
TTCTCAAGAAAAAAATTCAAAAAAGCTATTAACGAAATTATGTCGTTTGGCACTTGTATTGTCTCAAATGTTATCCAACA
AAGAAAATCCGAAGGAAATAATCAATTACAGCCCGAGAATAGTTTCGGCTCTTCATGTGGAACACTGATCAACTCACTCA
TTGATGAAATAAAAGATGAGAAAGTTGTCGCAGATGCAGCTCTCGCTTATCTATCAGCAGGTAGAGATACCACTGGCCAA
GCTCTTTCGTGGACTCTGTATCTTCTTATAAGAAATCCTGCCCAGATGAAGAAGGCCCGGGATTATGTAGAGCAACTCGT
TCATGAATATAAATCATCAAACCCTGAAACTCGGGTTTTGGATACATCTATCTTCAGGCCTTCAGATTTGCCTTATATAA
TGGCTGTGTTTTATGAGACTTTGCGACTTTTCCCACCTGTCCCACTGGAAATTAAAGAATGCCAAGAGCCAACCATACTC
CCTGATGGAACCCTCATGGATAAAAATATGGTTGTCTGTTGGTGTACATGGGCAATAAATAGATCAGCCCTGATTTGGGG
TGAAGATGCTGAGACTTTCAGGCCCGAGAGATGGATCCACGACGATGTCTTTAAGCCCCGAACTGCTTTTGAGTTTCCTG
TCTTTAACGGAGGACCAAGAATTTGTGTGGGCAAAACCATGGCGGAAAACTTGGTTGTGCAAGTAATTGCTACGATGATT
CTCAAATTTAATTTTGAACTACTCGATGATTGCGATCGAGTTAGTAAGAGTAGTCTCACCCTTCCCATGAAAGATGGACT
TCCATGTCGTATCACTATCCGTGAGTGA
>OH_00169 maker-scaffold220-snap-gene-0.18-mRNA-1
ATGAGACCCTTAACAGAGCCAGAAACCCAAACCCTATTTAATAAACTCGCAAATTATACCGGAAGTTCTCTGAAAAATTT
AATAGCACCGCTGGACAATGGCCCAGATGCAGATCGATATGTATTTCGTTTACATGAGTCGAGATGTTATTATGTAAAAC
TTTCAATAGCCAATCTAGCGACCTCTATACCAAGAGATAATTTATTGTCCTTGGGAACTTGTCTCGGTAAGTTTACAAAA
ACTGGAAAATTCCGTTTACATATTACATCTCTTCCAATTCTTGCAGAGCACGCGCGATTTAAGGTTTGGGTGAAGGCGAA
TGGTGAAATGCCATTTCTTTACGGTGGTCATGTTTTAAAAGCTCATGTGGGAAGATGGTCTGAGGACTGTCCAGAACACC
AGGGTGTAATTGTTTACAGTATGAACGATGTTCCATTAGGATTTGGAGTTACAGCAAGAAGTACTCAAGAGACTAAAAAG
CTTGATCCAACTGCGATCACTTGCTTCAGACAGGCAGACTGTGGGGAATACTTGCGAGACGAAGACAGTTTGTTTGCCAC
TACCTGA
>OH_00170 snap-scaffold220-processed-gene-0.11-mRNA-1
ATGGCTGATGGTTATAGATACTCACAGCAGACTGCTGGGAGCTATTATTTTCCGCACAATACACAATCACATCTTTCAAA
ACACCATCAAATTATTCGTAAAAATACCCCACCAAACAATATAGGAGTCTCTTTTAGCGCAAAAACTCCCTCTCCTGCTA
AATCACCTGAATTACTTTCATCAGTTCCCGGTCCATACAGTATGTATAATCAGTCTCACCAGCCGCAACATGGCCGTGTG
AATGGTGGAGGCCGTGGTATGCCCATCTTATATAATTTCCAGCATCAAAACTCGCATCAGCAGCATACACAACACCACTC
TACTATTCAACAAGATCATGCCTCTCATACGGTAAATGGCTCAGTATTAAATCGCCATACAAATCATTCATCAAGTGTAT
TAACAAATTCTACTCCTACATTTACACCCAGCGGCCTCCATAACGGGCAATCAGCAACAACGCGTAGCGAGCAGACACCA
CAAATAAGCGAACATTGGTCTGAACAGCTACTATTACATAAGGAATCAGAACGGCTTCACTTTGATGCCAAAGACAGAGG
AGTGACCAATTACTTTGCGAGAAATAAGGCACAAGACAATAAAGGTCTGGTTCCTACTTTACCACAGTCTGAGCCAACAG
AGACGAGCGATGTAACATCTAATGAATTAGGCCGCATGTCAAATCAGTCAAATACAACAAGGAGACAAGATTGGCATAAT
ATGGACTTAAGCGGCCAAGGTCTCAGAGCTTTAACAACACCATTGTTTAATTACGTATTTTTAAGGGAGCTCTACTTAGC
TTCTAATAGTCTGACACAAATACCACCCTCAATTGGGAATCTGAGGCATCTAACTCATTTAGATGCTTCTAATAACCAAT
TGTCTAGTCTTCCCAGAGAGCTAGGAATGTGTGTATATTTGAAAAAGCTTTTAGTTTTTGATAATCAAATAATGAAATTA
CCACATGAATTAGGGTCATTGTTTCAATTAGAGATGCTTGGTATAGAGGGAAACCCACTCGACACCTCTCAGAAAGCAGT
TATTATGGAAAGCGGGACTAAAGCACTCATTCGTAATCTTAGAGAACATGCTCCAAAACCTGAAGATCCAATCCCACGTA
AAATGATAAGCTTGCTTGATGAAGGCGCAACACCTCCCGAAGAAACAATTAAGATCTTCTCCTTCAACATACTCTCCGAC
CAAGCCTGTACTCAAAGATTATATGGATACACACCACAGGCTGCTCTTTCCTGGGAACATCGAAGGGAGGCTGTATTAAA
TGAAATAACTGCTACAAATGCCGATTTTGTTTGTCTTCAGGAAGTTGATACAGACACATTCAGGGAGTATTTCAGCGTAA
AACTTACATACGCAGACTACAAAGGGGTCTTCTGGCCAAGATCAAGAGCCAAAACTATGTCAGAAAAGGATGCAAAGAAT
GTAGATGGCTGTGCAACATTTTATAAGCATCAAAAGTATCTGTTACTGGACAAACAATTAGTAGATTTTGCAAATGTCGC
TATTAATCGGCCAGATATGAAAAACCAGCACGATATATTCAATCGAGTTATGCCCCGAGATCATATTGGCGTAGTTTGTT
TCTTTGAAAACAGGCTTACGGGCTCAAGACTGATACTTGTTAATACACATATATTCTGGGATCCTGTTTACGCAGACGTT
AAGTTAATTCAGACGGCAATTCTTCTTGGTGAGGTCAATAGATTGGCCGAGAAGTATGTCAAATGGGGTCCATATAAAGA
AAATAAATTATTGACCCAGACGGATGAAAATACTGTTTCTGATGTTCAAGAACAAACACCACATCCCTCAAAAGAGTATG
CTAGCAAGACTCAAATACCACTAGTAATCTGTTCGGATCTTAATTCTACAGCAGAATCCAGTGTATTTGAACTGCTTGCT
AAAGGATCAGTCAAACCGAACCATCCCGAACTAGGCGGCCGAAGTTATGGTAACTTTACAAAAGATGGAATTGACCACCC
ATTTTCCCTTAAATCTGCTTATACAAATCTTGACAAATCTCAAGATTCTGTTCCTTTTACAAATTATACACCAGGTTTTC
GAGGCGTAATTGATCACATATGGTATTCGACAAATGCCCTTGAAAATATTAGTCTTCTTGGTCAAGTTGATCCTGAATAT
ATGAAAACTGTTCCGGGATTCCCTAATCATCATTATCCAAGCGATCATCTATCACTTTTAGCCGAATTTGCAGTTAAAGG
GAGCAAGCTTAAAAAAAATATTTCAGAACCGGACACTAATTCTTCAAACCTTACTAGTGGTCGGCGGCGTGGTTAA
>OH_00171 genemark-scaffold220-processed-gene-0.5-mRNA-1
ATGAAACAATATCCAATGGTTAAAAAGCGGAAGCTCTCATTTTCTTTGTCTAATGAAAATACATCATCATCTCCTAAGTC
CGAAGAGATCTCTTCGGACGAAAATACGTTTCTTTCGCAGGCCGCTAAATGGAATCTTGAGCAAGATTATGAAACCAAAC
CTCGTAAGAGTAGAAAGAAAGACATTGAAAATACAAGATTACCCATAAAAACTGCAGAAGGTTTCATTCAACAAATTCCA
ACAGTTAGTGATCTTAGACAAATCGAAAGTGAGGAAGAGAGTCCAAGTGTCAAATATCCTGAGCTTTCAAGCAAAAGTTT
TTCGATATTAGAAGCTAAAGAGGAGCTTGCGAAAACTGCGCTTCTCCTAAGAGACAATGATCCGGAGGAGAATTTGGATG
CATTTAAAAAACTAGCGCAACTTGGACAAACTTCAAACTACACAATAAAAAGTCTAGCTCTTATGACACAGTTAGCTATC
TATAAGGACTTGATACCGGGATATCGAATTCGCCCATTATCTAAAGAAGATCGGGCCATAAAAGTTTCAAAAGAAGTAAA
AAAGCTTCGAGCGTATGAGCAAGAATTAGTAATTGGATATCAAAAGTATGTTCTAGAGCTATCTCAACTGGCTAGTACAG
AGAGGAGGATTCCCTCGAAATGCAATACACCCAGTCTAGCTAGCATTGCTATATCATGTGCTTGCACACTACTTGTTTCA
GTTCCACATTTCAACTTTCGAGGAGAACTCATTAGAATCTTGGTAAATGTACTCAGCTCTAGAATCATTGATACCAACTT
TCTTAAGTGCCTAGAAACGATAGAAAAACTTTTTCAAGAAGACGAAGATGGTGGCCCGTCCCTTGAAGTTGTCAATAGTT
TATCAAAGATGATGAAAGGAAAAGGATTTCGGGTTGAAGAAAGCGTTTTAAATCTATTTCTCCATCTTAGAATCCTAAGC
GAGTTCTCTTACAAAGGATCAGTAAATCAAGTTGATAAAGAAACAAAACATGAATCATTCACCAAAAAACCTAGAGTCAA
AAAAGTTTTCCGGACTAAGAAGGAAAGAAAACTTACGAGAGAACGAAAGACTGTTGAACAAGAGTTAAAACTAGCTGATG
TTACTGTGTCAAGTGAGGAGAAAGACCGATTACAAGCAGAAACCTTAAAGCGTGTTTTCTCGATCTACTTTCGGATCTTG
AAGCTACGGTCCTCCAACCTTATGGGGGCTGTTCTCGAGGGTCTAGCAAGCTATGCTCATCTTATTAATCAAGATTTTTT
TGGTGACTTATTAGAGGCCCTAAAAGACTTACTTATCAAAAATAACTCGGAGTTAGATTTAGAAGAAGATAGCCCTGGAC
TTGAAGAAGTGAATAAAAATAAAACTAGAGATGCTCTTTTATGTATAATTACCGCGTTTGCATTACTAGAAGGACAAGAA
GTCTCAAAAGCCAAGACATCACTCTCTCTAGACCTTAGTTTTTTTATTGCATATCTCTATAAAACACTCTATGCAATCTC
TCTAGACCCAAATATTGAGCTTAGTGCTAAACCACTTTGTACTCCTCAATCAAATAAAAGCTTGCTATTAAAATCAAATA
TAGGCAAGATTAATTTTCAAACTACTACAGTTCTTCTTCTAAGATCAGTCTCATCAATACTTACGCCAGCACTAGCTGCT
CAAGCTGTACCCCCAATTCGAATTGCTGCTTTCGTCAAACATCTAATGACATCGTGTATACAACTCCCAGAGAAGTCATG
TATAGCAATGACTACATTAATTGGACAAGTAACTAAGCTTCACGGGAAAAAAATCGCATCACTATGGAACACCGAGGAGA
GACGAGGAGATGGTGTTTTTGATCCGGTAAGCCACGAAATTGAAGCAAGTAATCCGTTTGCTGCAACAATATGGGAAGGT
GAATTACTGAAAAATCACTTCTCACCAGCTGTTAGAAACGAAGTCAAATTAGCAGAAAAAAATATTATTCAAGTAAATTA
G
>OH_00172 genemark-scaffold220-processed-gene-0.7-mRNA-1
ATGGCCGTGGTTACCGCACCGCAGGCCCTAAGTGCGTTACCAAATCCGCAGAACTCCAGTGTAGACACGACTAGTTGGGA
TTTCTTGGTCTCAGCACCATCCGAGAAGACTATTCAATCACACTCTCCTCAATCGCACCAAGAGAAGGCTTACAATGATT
CTCTGACCCTCCGAATTACTACCCCTAATGTATCGTTGCAGCATCAAGATACACATATTTCTATGCGCTCTTCTGAGAAT
GCACTTTCACCATCTACCAGAACGATTGTACCGATTAGGAAGAATAGCAGTATTAGCGACACAGGCAGTGCGGCTGACAG
TCTTCTAGACCTCTATGGTCCAACTCAAAGTAGTGTAAACAGTATGGATTTGCAGCAACAATTGGCATTTAATGGTATGG
CACTCAAAGATGATGAAGTCCCAGAAAATTCTAGGTGGATACATCGAGACAAACTTGCACAAATTGAGAGTCAGGAGCTT
CAAGCTGCTGGTTTCGCAATTAATCGATCTCGTGCTCCAGGTAAAGTTCAGAACCGCCGTGGCGATAGTAAAGACCTACA
ATTAAATAATAATTCAAAGATTGATATAAGTCAAAAACGTCAATGGATTGATCCTCTGCCAACTGAGGAAGAAGAAGCTC
CGGAAAACAGCTCATGGGATCTCAGATTGCCAGAAGAAGTTGCTGCAGAGGATGGATTCACAGATGTGAGTAATGGGGTA
AAAAGCATTTCAAGAATACCTGTATGCAAAAAGAGCCCTTTTCCCATACCTACGGTCCATTTGGAACGAGACACCATTCT
TCCAAGGAAAAAGAGCAGCCTTCAAATAGGGGATGAAGAAGTATCATCAACCACAAAAATAGATGAGCAAAATAACAATA
CAAAAGGGCCTACTACAACGACCAACTCCGGCTCAAAAAGGGTAGCTTCTGAAGGCTTTATATCTAAAAAGTCTGATCTA
CGATCCAGATCAACATCTGTTAGCCGAGAAACTACTTTCCGGCCCTCCACACGCTCTGGATTAAATGTACATTCTACATC
TTCACGTACGAATGAAAATGGATATGCATCGAGTAAGCGACCGGAAGGAGACCCGCCCTGGCTTTCTTCAATGTATAAAC
CTGATCCTCGCCTCCCTCCTGAGCAACAGCTTCTCCCTACAATTGCAAAGCGGCTACAACAAGAAAAATGGGAAAAAGAA
GGAAAATTTGGAAATATATATGACACGTCTTTCCGTCCTTTAAATGATCAATCACCTGCAAATCGATCTGTATCTTCGCC
AATGAAAATAACCATACCTAAAGACCAGAACCATGATGAATGGCCTTTGCAAAGTCCTAAGAGTACTACTTTGAGCACTG
GAAGACCGGGAACTGCTGGCAGCTACTCGACTATGCCAAGAATAATTGATCCTCCATCTAATGCCCTCCCATTACCTAAA
CCCAAACTTCCGGCTAAAGTATCTGAACCGCCGAAAGTCGAGAAGAAAGAAAAATACCAGTTGAGGCCACCTTAA
>OH_00173 snap-scaffold220-processed-gene-0.15-mRNA-1
ATGCTGTACATTGAACCTTTAGTAAGTCTCGCCTACCCAAGATGCTCCTTCAGCTATGTGGATGACATTGCTTTCCTTCG
AACCGGCAAGACTCTGTCAATATGCTCGGAAAAGCTAGCATTAGACCTCGAAAAGATTATAGAATGGGGGATAGACAAGA
GCGAACTTCAGCACCTTAAACAAGCTCCCAAAGTTAAGTAG
>OH_00174 snap-scaffold220-processed-gene-0.12-mRNA-1
ATGGCTTCAAACGGCTCGAGCACAACAGACTCCAAAAATGTCTGGAAATACATAGATCCCAAGGCAACTAAAAAACTTGA
GCTTCCAACAATATCACTACGACCAATCCCAGAAGATTCATCACCAAGTAATAGAAAGATTCTTCCTTGGCTTGACGACT
GGGAATCGGTTTTTGAGGAGTCAGAAGAAATGAGACTATCCTTGGTGGAAAGTCCTCAGGCTCAGTATAATTTTCTTTTT
GCGGCACGACCTTTGAATGAATCATGGGTTACAACAAATCTGAACTTCGTCAACATCAAAGATTGA
>OH_00175 maker-scaffold675-snap-gene-0.9-mRNA-1
ATGACTCAACCTATTTTATTACTAAAACATCCTGTACCGCAACTAAGCAAAAGTGCTGCTAATATGTTGCTTGGTGCACG
CTTAACACAGAGCTCTTCTGCAGCGCAAGGCCTGAGTAAATTTGGAAACACTGCAGCCGCTCGAAGAATCCATAGCAAGA
CTACGAGATCACCATCATGGCTTTGTACACCACAGAGGCCAGCATATCAACCACAGCTGAATCGGACCAAAACCAGCTTG
GGACGGGTGTGGAAAAACTTCTATTACTCGGCAGGATCGGTGGACAACTCAGGGAATCTGATGCAGAAGCTGATTGTGGG
AGGAGCGATGTTTGGAGGCACGTTGCTTGCAATTAACTTGGTGTTTAACCGCGAGACGCGTGAGGACGGCAGCATGCCCG
CTTACGAGCGGAGCTACCTTAATGACACTTTTCTTCATACGGGACTCGGTATTGGGATCATTGGGCTCTCGGCGCGTGCA
ATGTTTCAATCGGGGGCAATGTACCGAATGATGGCGACGAGTCCTTGGATTGTGATGATTGGAGGACTTGGGCTGAGCAT
GGGCACCATGATGGCGACGCGGGCGACGGACCCGACAAACTATGTGGCCAAGTATGGATTCTGGGCGGCGTTCAACGGCA
CCCAAGGGGCGCTCCTGGCACCGCTGTTGTTTGTGGCACCTCCAGCGCTGATTGCACGAGCGGGACTGTACACGATGGCG
ATCATGGGCTCGATCTCGTTTGTGGGAGCGACGGCCAAGCAGGAGAAGTACATGTATCTTGGGGGACCACTACTAGCAGG
AGCAGCGCTGGTGGCAGTATCGGGGCTGGCGCCACTGGTCCTGCCGGCTACGGCGGTGCGTACGCTAGCGTTTACGGAAA
ATATGTGGCTGTATGGAGGCCTGGCCGTGTTTGGGGGGTTCACACTATATGATGTGCAGAAGGTGCTTATGCATGCGCGT
ATGGCACAGCAAGGACTGATGCGAAGAGATGCGGTGAATGAAAGCATTAGCCTTGAGCTAGACTTTTTGAATATTTTTGT
GCGCATGGTGCAGATCTTGATGATGCAACAATCGCGGCGGAGGTGA
>OH_00176 maker-scaffold675-snap-gene-0.10-mRNA-1
ATGACTCAACCTATTTTATTACTAAAACATCCTGTACCGCAACTAAGCAAAAGTGCTGCTAATATGTTGCTTGGTGCACG
CTTAACACAGAGCTCTTCTGCAGCGCAAGGCCTGAGTAAATTTGGAAACACTGCAGCCGCTCGAAGAATCCATAGCAAGA
CTACGAGATCACCATCATGGCTTTGTACACCACAGAGGCCAGCATATCAACCACAGCTGAATCGGACCAAAACCAGCTTG
GGACGGGTGTGGAAAAACTTCTATTACTCGGCAGGATCGGTGGACAACTCAGGGAATCTGATGCAGAAGCTGATTGTGGG
AGGAGCGATGTTTGGAGGCACGTTGCTTGCAATTAACTTGGTGTTTAACCGCGAGACGCGTGAGGACGGCAGCATGCCCG
CTTACGAGCGGAGCTACCTTAATGACACTTTTCTTCATACGGGACTCGGTATTGGGATCATTGGGCTCTCGGCGCGTGCA
ATGTTTCAATCGGGGGCAATGTACCGAATGATGGCGACGAGTCCTTGGATTGTGATGATTGGAGGACTTGGGCTGAGCAT
GGGCACCATGATGGCGACGCGGGCGACGGACCCGACAAACTATGTGGCCAAGTATGGATTCTGGGCGGCGTTCAACGGCA
CCCAAGGGGCGCTCCTGGCACCGCTGTTGTTTGTGGCACCTCCAGCGCTGATTGCACGAGCGGGACTGTACACGATGGCG
ATCATGGGCTCGATCTCGTTTGTGGGAGCGACGGCCAAGCAGGAGAAGTACATGTATCTTGGGGGACCACTACTAGCAGG
AGCAGCGCTGGTGGCAGTATCGGGGCTGGCGCCACTGGTCCTGCCGGCTACGGCGGTGCGTACGCTAGCGTTTACGGAAA
ATATGTGGCTGTATGGAGGCCTGGCCGTGTTTGGGGGGTTCACACTATATGATGTGCAGAAGGTGCTTATGCATGCGCGT
ATGGCACAGCAAGGACTGATGCGAAGAGATGCGGTGAATGAAAGCATTAGCCTTGAGCTAGACTTTTTGAATATTTTTGT
GCGCATGGTGCAGATCTTGATGATGCAACAATCGCGGCGGAGGTGA
>OH_00177 snap-scaffold675-processed-gene-0.7-mRNA-1
ATGTCGTCCTTGCCTGATCCAACTGAAGATTTAGAATGGTCTGGTTACGTTGGCTCAATTCAGTCGCATTTCAGCGAAAA
TGCCCAGAAGTTTCCAGATCGGGTTTGCGTTGTAGAAACTGAATCTTCGAGAACCAAGGAAAGGACCTTTACCTATAAAC
AGATTTTTGAAGCCTCCAATGTTTTAGCACATTATCTATGTGACTCTGGAATCGGACATGGCGATGTTGTTATGATTTGG
GCCCATCGTTCGGTCGACCTTGTCGTCAGTATTATGGGAACACTGGCCTCGGGTGCTACTTTCAGTGTACTAGATCCTGC
TTATCCTCCAGCAAGACAAAACATCTATCTAGAAGTCGCACAACCTAGTGCGATGATTAAGATAGGTCGTGCGACAGATG
AGGCAGGCCAGCTAGCTCCAGTTGTGCAAAAATATATTTCTGAAGGGTTAAATTTAAAAACCGAGGTTCCTGCATTGCGT
CTTTCCGATGATGGTACACTTTCTGGCTGTGATTCCAGTGAAGAAGATATATTTTCTGCTGTAAGGGCTAGATCTTCTAC
CCCCCCTGATGTTGAAGTCGGGCCAGATAGTAACCCAACGCTGTCATTCACTTCGGGCAGTGAAGGAAGGCCCAAGGGTG
TTCTTGGTCGTCATTACAGTCTTGTGAAATATTTCGGTTGGATGGCTGAAAGATTTGAACTCAGTTCTAAAAGTAAATTC
ACCCTCTTGTCAGGTATAGCACATGACCCAGTGCAAAGAGATATATTTACACCGCTATTTCTTGGGGCGCAATTGCTTGT
TCCACCCAAAGAGGATATTCAGCATGAAAGACTAGCTGAATGGATGTCTAAACACAAGCCAACTGTAACACATCTGACGC
CAGCCATGGGTCAGATTCTCGTTGGCGGAGCCGTAGCCGAGTTTCCTTCTTTAGACAGGGCTTTTTTTGTTGGTGACATT
CTTACAACGAGAGATTGCCGAAGCTTACAGCGTCTTGCTGTAAATGTTCATATAGTCAACATGTATGGTACAACTGAAAC
GCAACGGGCTGTAAGCTACTTTGAAATACCTAGTCGAGCCAAGGATCCCAATGCTTTAGATCAGTTCAAGGAGACTATTC
CCGCGGGAGTAGGAATGAAAAATGTTCAACTTTTAGTTGTAGACCCCCAAGATAAATCAAAACTCTGCAAGGTAGGTGAA
GTAGGTGAGATATATGTGCGAGCTGCTGGCTTAGCTGAAGGCTATAAAGGAGATGAGGTCATGACTAATAAAAAGTTCTA
TATGAATTGGTTTATTGATAATAATGTATGGGTTGAAGCCGATAAAAAGAACGGTAAAGGCGAGTCCTGGAGAAAATTTT
ACAGAGGACCACGAGATAGATTATACCGAACTGGGGATCTCGGCAAGTATTTAGAATCTGGTGATGTAGAATGTTCTGGA
CGGGCTGATGATCAGGTCAAGATTCGTGGCTTCAGAATTGAATTGAATGAAATAGATAGCAATCTAGGACAGCATGAATT
AATTAGGGATTGCAAAACTCTTCTCCGCAGGGATAAGGATGAAGAACCAAAGCTCGTCAGCTACATAGTGCCAGAATCAA
AGAAATGGCATGATTGGCTTAAATCGAATAATCTCGAAGAAGTTGATGACAAAGGGATTGAAGTTCCCCAAACTAAATAT
TACCCAAAAAGATACCGACGTCTACAAGCTGAGATTAGAGATTTTTTAAAACATCGTTTACCTGATTATGCCGTGCCATC
AATACTGGTTTTTCTGGAAAAACTGCCACTTAACCCAAATGGCAAAGTAGATAAACCTAATCTCCCATTTCCAGATATCA
CGGATATGACAGAAGGAGCAAGCGAAGAAGACCTCAAAAGATGGAAATCATTGACCTCAACTGAGCAAACAGTGGCAAGT
CAATGGGCAAAATTAATCCGTGGTCTTGATCCCAAAACAATAAAACGACAGGATGATTTCTTTGATATTGGTGGACATAG
TATTTTAGCACAACAAATGCTTCTTCAGATTCGTAGGGAAGTTGGAGCTAATGTCTCCATAAATACACTATATGAATTTC
CAAGTTTAGAAGGTTTCAGCTCCCAGATTGACAAGCAATTAAGTTCAACTGAGGCTAGTTCCACCGAAGTAGAAACCATA
GACTACGCTAAATCACTGGACGAACTTGTTAAAAAACTTCCGTCTGAATTTCAGACTGCTAATCAAGAAAATTTGCGTAA
TATCGAGAATCCAACGATCTTACTTACAGGTGCTACTGGTTTCCTTGGAGCTTACATAGTTAAAGAAATTCTCTCCCGAA
GCAAACGACAATTTAGGTTAATTGTACATATTCGAAATACTAAAGACCCAGAGGCGGCCTTTGAGCGTCTCAAAAAATCT
CTTCTTGGATATAATATCTGGGAGGATTCTTGGGAAGGCCGCATTAGTTGTGTTGTTGGCGACCTTTCCAAACCAAAACT
AGGAGTATCATTGGAGACCTGGCAAAAATTAGCTCGTGAGATAGACGTTATAATTCACAATGGTGCTATAGTTCATTGGG
TCAAAAGTTATCAGCAGATGATGGCTTCAAATGTCATGTCCACGCTTGACGCAATATTACTTTGCAGCACGGGAAAACCA
AAAGTTTTAACGTTTCTCTCTTCGACGTCAGTTTTAGACACAGATCATTACATCTCTTTATCAGACCGCAGCGCAGCCTT
GGGCCGTAATGCCTTATTAGAGAGTGATGATATGCAAGGTAGTCGAGACAAACTCAAGACTGGTTATGGGCAAACCAAAT
GGGTGTCTGAACAACTTGTGCTAGCTGCAGGACTTCGCGGACTTCGTGGCTCGATTGTTCGTCCGGGATATATCTTGAAC
GATAAGGAAGCTGGTATATGCAACACTGATGATTTCCTAATTCGTATGTTGAAAGGGTGTATTCAACTCTCTTCGCGACC
CCGGATAATCAATACAGTCAATGTCTTACCCGTGAATCATGTTGCTCTACTTACTACAGCAGCATCCCTCAACCCACTTC
CTGCTGCTGGTCTACCATTATCAACCACCTCTCAACCTCCTAATTTTGTTAAGGTTATTCATGCTACAGCACATCCACGA
CTTCGTATGAATGAATTTCTTTCTTCACTTGAATATTATGGCTACATAGCACCCGAGGTTGATTATGATGTGTGGAAAAA
AGATCTAGAGATCTTTATTTCTGCAGGAGGTTCTGAAAAGGACAGTGAGCAGCACGCACTAATGCCTCTATTTCATTTTT
GTATTAGCGATTTACCAGCTACAACTCGAGCCCCTGAATTAGATGATCGGAACGCTGTCAGTGTATTGAAAGCGGATGCT
CAAAATTGGACTGGAGTAGACGAAAGTACCGGCTGTGGCGTTAGTCGTGAAGATATTGGCAAAATATTAGCATATCTTAT
TGAAATTAAATTTATTCGGCCACCTGTTATACAGGGTAAAACTTCAAGATTACCCAAATTAGATTTTGGTGAGCATATAA
TTACTTCACGTAGTTTGGTTGGTGGCAGAGGGGGTTCCGCAATTACAACCACATAA
>OH_00178 genemark-scaffold1436-processed-gene-0.0-mRNA-1
AGGGCAAGCAGCTATCATGAGCAACCGCCACAGCAATTAAAAGTACGTCGGTATCCAGCTCAATCATATGATTCAAGTCA
TAATTTAAAGGACCAATCAGAAAAAGATTTAAGTACCCGAAAAGAGTTCAATACAGACTCAGGTATGGTCGGACAACTTG
AACCATCGGGAGACACAATTATGGGTGGTATTAATACTGCTGGGTTGTCGAATGAAGTACAGCGGCGAGCGAAATGGAAA
AACAAGGCCCAATTAGAAATATTAAAAAAGGAAGGTCGTTGTTACCGTTGTGAACGAGTT
>OH_00179 maker-scaffold388-snap-gene-0.22-mRNA-1
ATGTCTGTCGAAGTATACTACGAAAAGGCCCAATCGAACCCCGCTATCTCGATGGAGACACTTACCACGGAACATGACTT
CCGGTTTCCTCGTAGACCATTTTATACAAACAATCCGATAGTACCTTGTTCCCCTCATGGTACTACAAGTGATCTAGATT
TCGCTCATCACAACAATTCTGGAACCTCCGAATCTGTCTTGGGTCACGATCACTTGAAAATGCTGAATAGCGCTGCTGAA
ATCAAGACGCGTGTTAATTTGTTGCATGGCACATTCTTTCCAAACGGGAAAGGTAATCCTACAAGTGCCGATCTTGGGCC
GATTGGGGAGTTGAGCAAGAAAGACTCACTAACGGCACAGATCCTGGGACTTTACAGTGATATTAAGCTGAACCTTCCCA
ATCAGGAACGAATGAAGAATTTGACATGGCGAATGATGTCAATGAATTTGCAAAAAACCAGATCGCAACCCTCTGCAAGT
CCGTCAATGTCTTCGTCTATTTCAAGTGGGATTGCACAATTGAGGCAATCGGTAATGCAGAATGCGCTAACTCCGGACTG
CTCACATGGACCTTCTGATACAATGGAAGTGGACGACTTGCTCGAAAATGACATGATTTTAAGCAACTCTAACATGAACA
ACTTTTCATTTTCGCCAGAATCTAACTATACAGAAACTGAGAGAAGCTCTAACACAACCGCCTGTGCTATTCCAATTAAG
AAAACATCAGCATCTGTAAGTTGGCCATGCCATAACTCAGTCCAGACCCCACGAATTAGTCAACGCAGCAAACAAGAATT
TGGTTATGTGAATCGCCATGTTCGCAAGACAAGTATCAATGAATTAATGCGCCCTCGGAAAAGACATGCGCATTTCCCTT
CAAAAATGGTCGCTTTGAAGAACTCTTCTTTGTCATGTGAGAATCTACAAGACTTCTCTTTTGATCACTTTCAATCTTCG
AAAATGCACCAACCGTCAATGCACAATTCGGACTTCCCTCAAGATTTCTTTGATGCCATGGACTATAACAAAGGTACCAC
CTCTGGATCTTCATGTCCACAAAAGACTTTCTTCTTCCCGCAGCTTTTTACTCCTCAGCCATCTCCGTTTTCCAGCCAAT
TCGACAGCTCCTCAATTGATCTTCCTCACTCGAAATGCGAGAGTCACTTCTCTCCTACTAGCAGTAATTTTCAATCAACT
GTCTCAACACCTAAAGCTGCAAACGATTCTGAGCAGATGTTTCTTCGCTCCCTCAATCTTGATCCGCAATATAATCACGA
ATATCAACAAAATCAGTCAAATCTATCAGATCCGATAGGCATTGATTATACGAATAATGAATCTAGCAATCCCATATTCA
CATCTTTATCATTAAATAATTCTAAAACTAATTTTTCAAGCTTGAATAATTCATGCTCAACATCTAATATTGATGTGTCA
TCACAAATGTATAGTAATGAGCATTCAGCACTTCTTCCAAATATCTATGACGATTGTCTAGAAATGGATTCCAATGGATT
CCAGTGGAAATCAAATGTCCAGTTTCAGCCAAACACAAATACATCGCTCACCACGGGAAACTTGTCTGAGAGAAATTTTA
GTGGTAGCGGAAGTGGAACTACCAATTTAAGCAGTCCCACAACTTGGGATAACACTGTTAGATCTTCATGCTCCTCTCCT
CCTTCTACACCGTCTATCTCAGAAAATTACTCGCTCCTTCGGAATGTCACTGCGGTACCCTCAAACTCCAATGCCGCTCT
TTTGGATATAGATTCATCAATATTTGACCAATCAAATATGATTAATTTTCGAGCTTCTAACCCTGGCTCGCCCGTTGATA
ATATCAACGTAACTGGAAATTCCTCGACAGCGACTTCCCGTCCCCCTTCTCCCGCTTCAAAACCCAGCCGAACAACTAAT
TCACAAACATATTCTGGCCAATCACAGTTACGCGGTGAAAATAGCGTACCAACTACATGCACCAACTGCTTTACTCAAAC
AACACCTTTGTGGCGCAGAAATCCCGAAGGTTATCCATTGTGTAACGCCTGTGGACTTTTCTTGAAGCTCCATGGAGTTG
TCCGTCCATTAAGTCTGAAGACGGATGTAATAAAAAAACGTAATCGGGGCACAGGCCCGAGCTTGACAATTAATGGAGCT
GGAACTAAAACATCCAAAAAAAATAGCAGCTCCACTAACTCCAATACATTTGGCAGTATAGGAGTTATCTCTTCTAACAA
CAGAAAAGAGTGTCTCGAAACTTCTGAAACCGTTCTAATTCCAGGATCTGTGCAGAGTTCCGATATGTGTTATTTTCTAG
TACATTAA
>OH_00180 genemark-scaffold388-processed-gene-0.4-mRNA-1
ATGCAGCGTTTGTCGTCCAAGTCATCAGTGATAGCAACTATAGCAATTGATCGAAAAACTTCGACTGTTCTTGCATCATC
TGGTCAGACAGGCGTATTCCAGTTTTCAAAAGCTACAACGAATGCTCCTCCCCTAAGCTCAAGTAATGAGACTCCTCCAC
CTCCCACTAGCAACATTAGCGAATTTGCTGTAAAAATCTGGCACTACGTAAACAATACCTCCAAAATGGTATTAGATATC
GACCAGGAAGATGATCTAAAACTTTTACGTGTCAGAACAAAAAAGTATGAGCTTGTTATTGTTCCTGACAACAACTATAT
CTTTGTCGTAGCTCATGAAATTCGTCCGTAA
>OH_00181 maker-scaffold388-snap-gene-0.24-mRNA-1
ATGCCAGATGATCAAATGCTGGACTTTGACATGAGTTACCGTCCAGTTGAGTATCAAAAGTATTCAAATATTTCTTATGC
CTGGACAAATCTCGTCAAATTGTATAGCGAAGACGATAAATATGCAGGAAGTGTTCATGGAAGTTTGAAGCTCAAAATAC
GTATATTCAATGGAAACTGTGAGCTAGCAGGTATTTCACTCGAAGATCGTAACAAAGCAGTGCGTGTGATGTTAAAAGGT
GCCGCTCTTTCTCACTGCTACATGATATGTAAAGAAAATGAGCCACGATCCTCTCTTGACGCCATATTTGAAAGCCTAAA
AACCTATTTTGAAGGGTCTGAACACAAGAGTGCAACATTAGCCACATGGAATGCAATATCCTTGTACAAAATAATTGAAC
TCCAACAAGATAAGAAAGACGTTGAAAAAGCCTTTCAAACCCTAGTTACTAACTTAGAAAATCTACAGCCAATGCTCTAT
AACGAATTGCAAATCGATATTTACTTTCAAGATAAAATCTCAACCTCATGTCGTGTACATCCTGCCTGTACAATGGCTTT
AAACTTTACTCTTCTATCGCGACCTGGAAATCTCAGCAAGAATATAATACTCAACAGCAAAATAATAACTATATCACAGA
GCGTGGAGCCGGTTTCGTTTTACGATAAAAATAGTAGAAATACTAACTTAAATCATAGAGGTCACTTTAACAACACAAAT
CCGCGTAGAAAAAGGTGTTTCGTCTGTGATAAGGAAGGATGTTGGTCAACTAACCACAGTAATTACGAACAAGATGATGC
AAAACGTCACCACAGAGAACGATTCAACAGTAGTCACAATTATAAATACCAATTCGTTACAGAATCTGAGTTCGATATAG
AATATGAGCAATACTTAGTTTTCTTTGAGGGTATAAACCCAGATGATGACAAGCAATCTAATTTTCATTCTATGGACCAA
AACGAGGACTACCAAGCATCTCTGAACGAGAACAACGATGCTAATAATACGCCTGCTACCTATCACACAGAATGCGGCAA
TATTACAGAAAACGATGCATCTTTAATGTTGCAGCAGCTTTTAGAATTATCAACTTAA
>OH_00182 genemark-scaffold388-processed-gene-0.8-mRNA-1
ATGGGATCTTCTGCCCGAAAAAAGAAAGAGAATGCAAAAGATTTCAAGAAACAAAAACTTCGTGTTGGAAAAACTAAAGC
CAAACCTGATAACTTTACAGATACAAGTTTCAAGTCCAAATCAATCGTGGTAAACAAACAATCTTTAAGAGTCTCAGCAC
CATCAAATTCTTCTCAATTCATTCATTATCTGTCATTGGCGTCGACCTCCAAGAGTGCTAGTCAAAGAAAGGAGGCCCTT
TCTTTTCTCACATCTCAGGTACCCATCTTAGATGTCAATCATGAAATGCCTCTTCCAACAGCTACTCTTCTTCAAAAACT
ATTGCCCCTGGCTCTAGATGGGTCCGCTTCTGTGCGAAATCAACTCCTCAAATTTCTTCGCCTTCTTCCAAAGGACGACA
TCATTGATCGAACCGAGAGTATATTATTATACATTAGAGCTGGAATGACACACTTATCTCTTGAAATTCGTCTGGATGCA
CTACTGTTTCTAGAGTGGCTCCTTGATATTGCTCAAGAAGAAGTCGTAAGCTGTCCGGGTGGATGGCTTAAGACACTAAA
CTGTTTCATGAGTATCATGGGCTGGGCACTTGCATCTGAGAATGGTAAATGGTCCACTGGGATGAAAGCTTCTTTTTCAA
ATGCTGGCAATGCATTTCCAAAACAGCTACAAGTATTTGCAAAATTTCTAAATACTGGTTTAGTCGAATCCGAATCTCGG
CTAAAGCTCGGCGAGCAAAAACGATGTGAACAAATAAGTCAAAATATCAAAATGTTTCCAATAGTTGATATTCATCTCCA
TATAATTCCTAAAGTATCAAATTCATACTCTTATTTAAATTTATTTGGGGCTCCTAAAGATGAAGAAGGAAAAGCTTATG
ATGATCGACAATCTAGACAGAGAGTATTTCAAAAAGGATTTTTATCAGAGGTACAAAAAGGTATTGAGAAGGCACGCAAG
GAAGGTGGAGAGACTGGAAGAACAGCAGCGACCCTTGACGAAATATTAAGAAAAGGGATCATAGAAATCAGTGATGAATT
TTGA
>OH_00183 snap-scaffold388-processed-gene-0.16-mRNA-1
ATGTCTCATGTCCTAGTATCCATCACTTCAGATGCGATCTCTGATACTATAGTCTCTGCGTCTGGTGTCAATCCAGTATC
TATATCACCTTCCAAGGACAATATAAAGTCCCCTGAATCATCGTCTACTGCACGGATTGTACGACTACCGGGAGGTCACA
ACCGACTTCCTCGTGTCTTCTTTCTCTTTGGTTGTCGAAAAACTACCCACGTCCTCTCGTGCCGCACAACGATAACTCCA
TGTACACGATTCTGTTTCTGGCAAAGTAGTAGAGTATATGCATCTCTTCCACGTTGCCGGTTATATGGCTCTTCACAACA
CTTTGAACTAGAGCAAGCCAATTATTGCGCAGTAGATGCTGGTCAGATTTGTCCCCCAAAGTGCTTCAACTGTCATAGAC
CTCATCCTGCTGACGATCCTAGATTTCAGCGTCGTCCTAACCCCTCTAAAGTCTCAGAAACAAAAACAAAAATCGCTGCG
ATACGTCAAAATAGCGGCGAAGCAATTCTTTGTATTTAA
>OH_00184 maker-scaffold388-snap-gene-0.26-mRNA-1
GATTTGCCACAATTGGGGAGTAATATACTGTCATCAACGTCAATTGATACATATATCCAAGATAAAAATATTGTTGAAAT
AATCATAGGAATACAAAATCTATCGATTGACGAAGTGATTTCATCGATTACGCAATTTGCGGCAGGTTTGATGGCCGATG
GCTATCAAGACTTTGATCTGGACCCGAAGAAGGCCTCACTCCTTAAGCCCGAAGATTTCTTCGAAGCTGTAGATATTTTA
GGCGAAGAGGAAGCAGCCAACTGGATTGATACATCCCCCAGATGGAGAAGAGTTATTGATAATAAAGAAATCGCTACGGA
AAAAGATGTCAATGATTTCAAGAAGGCTATTTATTTACGAAACCTTTCCCAGGAGCCTAAAGAAAGTCACTGTCGAGATG
AGCCATTGGCAAGCTCTGGTGATGAGTGTCTAAATCCTCTCGAAGTTGTGTTTTTATCTGGAGTTATAACGTCCTTCATT
GAAGGAATTAATCATCTAGAGTTACGCTCAAACGTCCTTTTGAAGTCCAGCAATACGTATAGAAGTTTACATGGCAGTCA
AGGACACGCAGGATTCTATGAGAAAGTTTTCGAGAAATTGAAAACACGTCTTGCCGAAAAGCGTGAACTAGAACAATTCA
GGGAAATAAATGTATTATCAAGAAATGTTACTGCAGCCTCTGCCGACTTTAATCAACGACATCCTACTGATAATCAAATT
AAATATCAAGCAAGACATATCTCATATCCGAATCAGTGTTACCAGCCACCGCTAAATATACACAAACAAATTCCATCCAA
ATATCAAATTCAAAACAAGTCTTTAACCACGCAATTTGATAATCAAAGTTTCGAACTTAAAAGGGTAGATAATCGCGCTC
CTAAATTTAGCAACGGTCAACACTCCTATCCTAATGGTCCAAGAAATTACAAAGTTAGTGACAGTAAAATCCTCCCGCCA
AAGACGATATCAAAGAACCCATATGTCAATGGATCTCGATTATGGAATAAATCCATAGGACCTCTTTGTGTACGGTGTGG
TGAGGTTGGTCATGCAAGTCCAAAGTGTGATTCATACAGCACGTCAAAACTTGAAAACTGGGAACAATAA
>OH_00185 snap-scaffold388-processed-gene-0.19-mRNA-1
ATGGTTTTTTCGATTGATGCACAAATATGTATGCTTCAGATAAACGATTCACAACCAAAGAATGGAGACAGTAATTACCG
CAATGTTAATAACTGGAGAGAAAATGCTACTCCTGAGGTCAAAGAAATAAGTTTTGAGCAGTTCGGTAGCAATAACCTTT
ACAGTGAATCATGTGTAGTTGGATTAGATAACCAACACATGGAATCTATGAGGGGAAAGTGCAGTAAGGAAGATAACGAG
TATCCATCACAACATAACGATTATATTGAAGATATATTAAACGAGGAAGAGATGTCTCCGGAATTGTCTCAAGCATTCCG
AAATATCTCTACTAGGATTGTTCCTAAACGTGCAGCTAAAATGGCTGGTGTAAAGGTGGCTAGAGTACACAGAGTAGTCA
TAGATACAAGAAATTCCTAG
>OH_00186 maker-scaffold488-snap-gene-0.12-mRNA-1
ATGGATGAAATATCAAGAATATCAAGGAGAAATGCCGACGCTAGCAATATCCTCGATTTACTGCGAAATCCATTCCAAGC
TCAGCTTGCACAAACATCGGTTATTGCTAGCTTAGGAACCTCGATTGGTTTTACTATTCTTATAACTATCGGTTTCTCTC
TTTTGCGGCCTTACAACTCTGTGGTCTATGCTCCAAAACTTAAGGTTGCAGATCACAAACATGCACCTCCAAGTTTGGGC
AAAGGACTTTTTGCCTGGGTCAAGCCATTACATCAAACATCAGAGGAAGAATTAGAGGATCTAGTGGGACTTGATGCAGT
AGTTTTTCTGCGAATATTAGCAATGTGTCGAAATATATTTATCGCTACTGCACTTGTTGGATGCTTCATTCTAATCCCGA
TAAATATCATCAATGGAACTATGAATAATGCCAAATTCATTTTTAGAGTAACTCCAATCAATACTTTTGGTCGAGCTAAT
TGGGGTATGGCAATATGCGCCTGGATATTCAATTTTATCATCTGTGGATTTCTATGGTGGAACTATCGAGCTATTTTGAA
ATTGAGAAGGAAGTACTTTGATAGTCCTGAATACCAGTTAAGCTTACATGCACGAACACTTATGCTTAACGATATTCCAA
AAAAATACCGCTCTGACGAAGGAATAAATACACTTATTGATAAAGTTGCACCAACTTCCTCCTTTTCGAGAACAGCGATA
GCGCGGAATGTTAAAGACCTACCTGAGCTCATTGACCAACATAATAAGTCCGTGAGGGAACTTGAAAGGTACTTAGCTAA
GTACTTAAAAGATCCTGAGAATATACCTGCACGTCGACCCAAATGTCTTCCTTCAAAAGATGACGTGGCAAGAGATACGC
ATGCTAAGGGTATAAAATTGGATGCTATTAGTTACTTAACTTCACGGATTAACAGACTTGAGTTAAATATCCAGGCTGTT
CGAATGGCCGTCGATAATCGCAATCCTTTACCTTACGGCTTTGCCAGTTATGATGCTATTGAGGAATGCCATGCCATCGC
TTATCTCGCAAAGAGAAGTCAACCAAGTGGGACGACAATTGTACCTGCCCCAAGACCAAATGATATTATCTGGAAAAATA
TGCCCTTGACTAAGACACAGAGACGAACAAGAAGAATTATTTATAATATGTGGGTCGCAATCCTCACAATTCTTTGGGTT
GCCCCAAATGCTCTGATTTCGATATTTCTAATGAGTTTAACGAATCTTGGTCATGTCTGGAAAGCCTTTCGAGAATCTCT
TGCTACCAATACGACTTGGTGGTCTTTTGTTCAAGGTGTAGCCTCACCTGCATTAACCTCTCTAGTCTACCTCGTACTAC
CTATTATTTTTCGTCGACTTGCTGTTCAAGCTGGTGACAGAACGAAGACGGCACGAGAGCGTCATGTGGCAGGCAAACTT
TACACATTTTTTATCTTCAACTTTTTGATCGCTTTCTCCATGTTTAGTACCATCTGGAACTTTGTGTCTACTGTCATAAA
TGCAACCCACTCAGGAACTGATGCATGGCATGCAATCTTTAATTCGGATTTTGGCTTAGCAACCTTCATTTCACTGTGTG
ATATTTCTCCTTTTTGGATCACATGGCTGCTCCAGCGAAACTTAGGTGCTGCCATTGATCTTGCTCAGCTTTGGAATTTG
ACTTGGAGCACATGTGTTCGAAAATTCTCTAATCCAACTCCAAGAGAAATCATCGAGTTGACCGCCCCACAAGCATTTGA
CTATGCCTCTTATTACAATTACTTTCTCTTTTATAGCACTGTCACATTATGTTTCGGATTTCTTCAGCCCTTGATTCTTC
CCGCTTGTGCGTTATATTTTGCTGTAGATTATTACCTTAAGAAATACTTACTTCTCTACATATTTGTAACAAAGACGGAA
TCTGGTGGTATGTTTTGGCGAATGTTTTACAATCGAATAGTCTTTGCTACAATTCTCTCTAACTTAGTCGTTTTCCTCGC
TCTCTGGGTTCACGGCGATAATCAACATTTCGAGCCATACACGATTGTGCCGTTACCTTTCATGATGTTGGCATTTAAGC
TCTACTGTAAGAGGACTTTCGATGATAAGATCCACTACTATAGCACTCTTAAATTGTCCGGAGGTTCCGGGCTTAGCCAC
TTCAGTAAAAATAGTGGCAAGAAAGATAGACTTATGACGCGATTTGGTCACCCTGCACTGTACCGTCCTTTAATTACGCC
AATGGTTCATTCTAAGGCACAATACATACTTCCTTCTGTCTACAGTGGCCGTCTTACTAATAATGATTTACTCACTTCTA
ATGATGTCAATTCGATTTCTGATTATTCGGACACCTATATGTTACATAATATGCAACAAGGAACTCCGGGTCATAAATCA
GTTATTCCGGGATTTGAAATTGTTCCCGAGAATCGACTTGATTTTTCATATTACAAAAGTCGCCACGAATTTTCAAATGG
TCATGGAGGGAATGGAGGGATATTTGGTAATCCAGAGGATCATATATTTTACAACTCAAAAAGTACATTAGGCTCAGACC
ATATTTCTAACGACTCTCTCCGACCAAGAAATAATGCATCGTCCCTAATCAATAGCATAGAAAGATCTCATGCTGATGAA
CTTGATGTTAGTAGCGCGGGTATGGCTAAGAATGATGAACGAAGAAGTTTAATAAACGGAGCAGTGCAAGGTTCCTCTTA
CTCTCCGAAGTCTGGGTCAAATCGGAAAATACTTAGAGAAGACCTGGTGTCATCTAGGGCCCTGAATAATTACCCCAAGC
GATATAGTAAGCTCTCACGAGATGTGGAATCAAATTCCGCGAACTACAATTATCCTAGATAA
>OH_00187 snap-scaffold488-processed-gene-0.8-mRNA-1
ATGGATTCCAATTCTCATAATTCTTCCAATAACAATACTTCATCCTCTTCAGCAAATTATCATCCTGAAGACGATTCCCA
CTTGTTTTTGACCAATTTTGTTTTGGATCATTTGAACACATATTTTCCTTTACCTTCGACAGAAGATCATAATACTGCTG
GTACAGCTTCTGTTTCAAATAATGAGCTCCGTTCTTCTTATTTAAATCCTTCTTTACTTGCAACAAACACTCAAAATGTT
GAGAATTCGCTAAATGATATAAATCATCCCCGCGCAGATAATGCTTCTAACGTGCCAAATAATGTGTTCATTCCTCTTCA
TAATGATCAATCGTTACCTGCAACAAACCTTCAAAATACTGAAAGTTCAAAGTCTATGGTAGATCGCAACACAGACATTT
CTTCACCTCTGAAAAACTGTCACAACGCATCTAACGCTTTACTCTCACAAAATAATGTGTCCAATTCTCCTTATGGTGAT
CATTCTTTACCCGCAACAAGCTTTGAAGATGATTTGCTGGCCTTATTATATCATCCTAACGCTGGTGAAAACCATTTTTT
GCCAAATCATTCAGTGGATTCTCTCAATGCTAATCGCTCTTTATCTTCGGCAAACCCTTTGAATGCTGAAAATTCTTTGC
CTTTAATAAATCCTGTTAATACAGAACGTTCCTTGCATAGAACAGATAATATTAACACGAACTATTTGTTGCCTTCTACA
CATTTTCCTCAAACACAGAATTCCCCTTCCTCGACAGATTTACTTAATCAAGATAATTCTTTAAATCATGCGCAAAAGGC
CCCGGTGAATTTTTTGGGCTTAAATATTCCCAGTCTGATGACTCAAAATAATCCATCAGAACTACAGCCTGGAACTGATT
TTTCATTTTTTACAAACGATCGAGACAAGCGATTGTCAACTTCAAGCATGCCAATAATCCCTAACCATAGTACCAGCTTT
GGTGAAGAGCCTAATAGAAGTGATTTGAGACGTCATACGATTGTAGAGCTAATGCCATCTCAGCTCTGTCAGAAAAATAA
CCATACGAACTCAAATTCTTTCTTTAATGTAGACTTTGAAGCCAATTCTATGACCAATATAAAGTCCTACTTATCAGAAT
ATGATTTGGAGCCAGGAAGTCTAATAAAGGACAAAATGCCCGAAACCTTAATCAAATACTCATGGTCAGATATAGGACAG
ATCAGGGAGTGGAAATCCTTCAGCTTTGAAGAATTTGACAAAATTCATTATCTACAGCATCTGCTGGAAAGAGATTTACC
AAAATCGAGCTTACCAACGCCTTCAGTAAGCAGCAGCACTTCTGATCACAACCTCGAATACTTTGCAGCAAAAATCAACA
CAGCTCTCTTTCAGTTCCAAAGACATCGATATCTCAAGATGGAAGCATATAGAGACGAGAGAACAAAGGAGGAGATCTTC
CTGTCGTCTTATGATGGATATACTTCGCCAGACGGGAAGGAGGTTAGAATTGTTGGCCTGAGAAAAGATCTTAATGGATG
GGATCTAATCTGGGGTAAAAATGCCTCGAGGTTAAAACATAAACTGGACTACTTGGATAGCTTGGCTCAACTGCATTACT
ATCTTCGCGAGTACGGGTGCCGGTATGGATACATCCTGACTGATGTTAATTTGATCGTTGTTCGTCATGGCATCGAAAAA
ACACCAAATTTTGGATTTCTTGAGACAAAAATATTTCCACTGAATCCCTTCCAAAGGCCAAGTAGCGACGAAGATGGCGA
ACCATCTGAAAGTTTGGAACCATGGATGATGCTAGGACCTGTCCCTGAGGGGCCCGCTTTGCTAGCACTGTGGTACCTAC
ACATGCTCGCAAGTGACATAACTGTACCTGGCAATGCTACCTGGGACATTGATACAGGCTCCTACTCTGATAAGTCGCGG
CACACGTTTTTGGCGCGAGATGCAGATCTACTGAAAATCTTAGATGCTGACGTAAGGCGCGCTAAGCGTAACAAGGGATG
GACTGCACCGTGGCAGGTGAAAGCCCCGCGATCGGCAAAGCGGAGACAAAGAAAAGCCGTGTCAACAGCGCAGGAGAAGC
AGACTTCAAAAATGAGAGCCAGTGAGAAGGATCCCACGAGGGGAATAATCAAAAATAATTCGGAAGCTGTGAGCAAGAGA
ACGACAGTGAAACCTTCTAAAAATTCAAAGTCATAA
>OH_00188 genemark-scaffold488-processed-gene-0.6-mRNA-1
ATGTCTCGCTATCATGTGAGTAGTGACGAAAACTCTAATCTTGATAATATCCTCCGTGATATTTCCTCAATAGAAAACAA
TATCAATCTAACTGTTACAGACTCTTCAAGACCTACCTTAGGTATAGAGCCACAGACGCCTGGATCTAACATACTTAAAA
ACGATACCAACCTTAACACACTTGTAGCGACAGCTCAAGGAAAATCTCAGCCGTTTGCTAAGTTCCTCCACATTTTTGAA
GGTTACTCAAGTAACGCAGGCGAACTTGCCCCTATTGGAGTAGCAAGAATCCATACTCTCTCCGAAGCAATAGCCCCCTA
TTTACGTCAGGCCGGGGCAAATCAAAGAACTCTAGAAAGGCTTGATTACAATAGATACGTTGAGCAACTATCAACTTCAG
CGACTAATTAG
>OH_00189 maker-scaffold693-snap-gene-0.11-mRNA-1
ATGGGAGAATCAAGGCAAGAACTTGTGGCATGGCTAAACAACCTTCTTTCACTCAATATAACAAAAGTTGAGCAATGTGG
TACAGGTGCAGCGCTATGTCAAGTGTTCGACAGTATCTATCAAGATATTCCTATGTCTAAAGTTAAGTTTAATGTCAATA
CTGAGTATGCATATCTGCAAAACTTTAAGATTTTACAAAACTGCTTTACACGTCATGGAATTGAGAGACCTATCAATGTC
GAATTATTAATTAAATGTAAAATGCAAGACAATCTCGAATTTTTACAGTGGACTAAGAGATTTTGGGACCAAAATTATCC
AGGAGGTGAATATGACGCTGTCAGTCGACGTCGTGCATCAGGTGCTCCAATAACAGTATCCTCAAATACACCAAAAGCTA
CCTCTATGGCTAGTCGTAGAGGAACTACTCCAACAGCCACTGGAAGGGCCACGAAAGGAAACATTGGAATTTCAGCTCTA
CAACAAGAAAATGCAGCCCTCAAGGATACCGTTCAAGGATTAGAGCGAGAAAGAGACTTTTATTTTAGCAAGTTACGTGA
TATAGAAATACTTGTTCAGCAAGCCGATGAAGATGAGACATATGTTGACAAGGACAAAGAAGATGAAGCTAATGGCGAGA
AAGAAAAAGTTGATGGTTTAATTCAACAAATACAGACGATTTTATACTCCACGGAAGATGGTTTTGAAATACCTTCAGAC
GCCGAAGGAGTTGATGATCACGAGACGTTCTAA
>OH_00190 maker-scaffold4000-snap-gene-0.3-mRNA-1
TCTACGATAAATTTGACGAAGAATGCACTGAAAGAATCGGATCGGAGAAACAAAGGGCTGGATACCTTTGAAGTCCTCAC
CCACTATAATCCTCAGATCTCTCAGCAGTCGCTCGAAGCTGCCAGAAAGATAGGCCGGCAACGAAGCCCAGACTTAACTG
ATTTGAGGGGGTATCCTGATATCAGTTACCTTACGATGGCTTCAAGCAGAAGTCATGGCACACATCCCTCTAGACTGGGT
AATCTTACGACGAATGATCGAGAGACCAAAACAACGGGCCCATGCGATAAACATTTCGAACAATTGCTCGAAAGCGGTGG
GATATACCCCGCTGAATATATCAACCCTGACACTGGAGATCCAAATATTGCTGCAAATCTTGCAGAATTGCAGCAAAGGG
CCAACCAGCCCCGTCCCTCGTTATCGTTAATATATGCTCAATACCGGGCTTTTTTAACGGACTTGAAAAGCGCAAGAAAA
GAAGCAGAGATTTTTGAACTAGTTGTTCCAATTCTAGAGGGTTAA
>OH_00191 genemark-scaffold1459-processed-gene-0.0-mRNA-1
ATGTGGAGAAAACTTACCAAATCTACGCCGACTTTCACATATCCTCCAATATCATCTCACCAGATCCGCATACTAACATT
ACATCCTGGTCAATGTGATAGTCCTATAGTAATAACAATTCAAAAGCGTGATCTTAACACAGTAATTGAGAGCTATGAAG
CTCTTTCATACGTTTGGGGCGACCAGACACGTAAAACCGCAATACAGTGTAATGGTGCTGAGCTCAAGATAACAAAAAGC
CTTTATGTGGCTCTTCGTCAACTACGTTATCGAGATCAATGTCGCTCCCTGTGGGTCGATGCTATTTGTATAAATCAAGA
TGACTTGGATGAGCGAGGACAGCAAGTCTCGCTTATGAAAAATATTTTTCCAATGGCTAGTAAAGTTCTTATCTGGCTAG
GAGAAGCAGATGAGAAAACTGATCTTGCGATCAAAGTTATTGATAAATGGGCTACTTTTAATCGTCAGTATCGGTGTGAT
AGTGATGCAACTCGTTTTTCGAAGTTTGAAGAGCGATTTGCTTTTAAGCCGGACTATCGCGACACACTCGAAGCAGTAGC
TGCATTAACGTTTCGACCTTGTGATGCAACTCGTTTTTCGAAGTTTGAAGAGCGATTTGCTTTTAAGCCGGACTATCGCG
ACACACTCGAAGCAGTAGCTGCATTAACGTTTCGACCTTGGTTCGATAGATGCTGGACATTCCAAGAAATCATTCTCTCA
AGGCAAGCTGAGCTAAATATAGGAAAATTTCGAATTTCTTGGGATTGCTTCTATCACGCATTGGAAGCTTTTCCTTTGCA
CCTTCTTGCTGACGATGTATTGAACTTTAATGCTCTATTTATGTGTCATGGTAAAGCAAAGACAAAAAAATCAACATCAA
ATAATTCAGATTCTATACCTGTTTCGCGTAACCTCTCAAGAGTCTTGCAGATTACGCGTAATTTTATTGCAACTGATCCC
CGTGACAAAATATTTTCAGTTCTCAGTATAGCCATGATGAATGATCCTATTATCTTCCAGCCTAATTACAATAAATCTGT
CCAGGAAACTTTTATTTTGTCAACTTTGGCCATGATTAGAGACGAAGATAGCCTGCAAGTACTAATGAGCTGTGGTGAAA
AAAATCGTGATAAGAACTTACCATCTTGGTGCCCTGACTGGAATTGTAAGCGGGGTGTCACGTTGGCTGGGTACTTTGAT
TATATTTCATATAACGTCAATGCAGGCCTACGCCCTGATCTAAGAAATCTTCAAATGAATCAGCAATATGAGCTGGAACT
CGACGGGGCAGCAATCGATGTTGTAAAAGAAGTACATGATCTAGAAACACTTGGTAATCAACTCAAGGCATCATTGAAAG
ATATTAATTTTAACACTGTACTCTCGAAATTTGCTCGGAAAATTGGCCTAGAAAAATGTCTTCTTCATGACAGACTATCA
CCTGAAGCAGTGCTTTTCCGAACCCTTACTGCTGATCATTGGTTCTTTGGAGCACATCTTAGAGACTCATATAAAGAGAT
CTGGTTTCCTACCCACTTACGTTTTCGATATATTAGGCGAAATATGACAGTGATTGAACGCTACGATAAAATGAGCCGTC
TCTCTACTAGAGATTACTCATCGCAAATAGTAGATGGTCCTCCGCTAGATGTTAAAAGTATGGGCCATACAATTCTCCAG
CAAAAACCATCGAAGCAAGAATCTGATCTTAACCCTGGAAATCATGACTATGAAGCTGAGAGCCCCTTTACACATTCAGT
AATTGATAAGGTCTATCGAGAAACATCACCATTTTACGTAAAAGGGCAAGATTTCGATGAGGCTAAAAATATTGATGTAC
TAACGTTGGAGACTATTGCAAAGGAGGCGATTAGCCAGGCGATGTTCTTTTTCAAAGGAAAACGTATCTTGATCTCAGAA
CGTGGCTTTGTCGCCATTGGCTCGAGTGAAACGAAAGTTGGCGATAAATTATGTTCATTCTGGGGTGCTGATGTGCCTTT
TATTCTCCGAGAAAAGAAAAAGAAGTTCAAAGATCACACCAATCGTAAATATATCAGTGGGAATAGTAATGATTTACAAG
AGATATATGAGATTATTGGAGAGTGTTATATTGATGGCATTATGTACGGGGAACTTTATCCGAAATCAAAACATAGCAAT
TCCTGGTCTCAAAACGAAAGATATTCATCTCAAAAAATAAATCCGATTCTCGACTGGGTCCAAGTCAGGAAATTTAGAAT
TGCGTAA
>OH_00192 maker-scaffold2221-snap-gene-0.4-mRNA-1
ATGGGTTCAACAGTGAAAAATGCTAGACTAGGAAACGTCACCCAAAGGGCTCTTACAACAGCCACTGCTCTACCATTTTC
CAAGATGAATCTAAAAGCCATTTCTAGCTTAAATAATTTACAGCGACAACGTCGTGGAGTTAAGACCATGTCATTTGCTG
GTGTTGAGGAGGTTGTCTTTGAGCGCTCAGATTGGCCAGTAGCCAAACTTCAGGAGTACTTCAAAAATGACACCATGGCT
ATCATCGGATACGGGTCTCAAGGGCATGCGCAGTCATTGAACATGCGAGATCAAGGACTCAACGTGGTGGTTGGAGTACG
CAAAGACGGGGCATCGTGGCGCGAAGCGAAGGAGGATGGATGGGTTCCAGGTCGTAATCTGTTTGATATTGACGAAGCGA
TCTCTCGGGGAACTATTGTGATGAACTTGTTGAGCGACGCGGCACAGTCGTCAACCTGGCCGGCGATCAAGCCGCAGATT
ACCAAAGACAAGACACTCTACTTCTCGCATGGCTTCTCACCAGTGTTCAAGGAGCAGACCAAAGTTGATGTGCCGGACAA
CGTTGATGTGATTCTGGTCGCACCTAAAGGATCAGGGCGCACAGTACGCAGTCTGTTCCGAGAAGGACGAGGAATCAACT
CATCGATTGCGGTATTTCAAGATGTGTCGGGACGGGCCAAAGAAAAAGCGATAGCGCTAGGCGTAGGAGTCGGGTCGGGC
TACTTGTACGAGACAACATTCCAAAAAGAGGTCTACTCTGATTTGTACGGGGAGCGAGGATGTCTCATGGGAGCTATTCA
CGGGATGTTCTTAGCACAGTACGAGGTGCTCCGAGAACGGGGACACTCGCCATCAGAAGCATTCAATGAGACGGTAGAAG
AGGCAACGCAGTCACTGTATCCACTGATTGGAGCCAATGGGATGGATTGGATGTACGAGGCATGCTCGACAACTGCACGT
CGGGGAGCAATTGACTGGAGCGGGCGGTTTAAGAAAACATTGAAACCGGTATTCAACGATTTATATGACAGTGTAGAGAC
TGGAAAAGAGACAGAGCGAAGCTTATCATTCAATTCACAAAAAGACTACCGGGAGAAGTATGAGCAAGAAATGAAGGAAA
TACGAGAACTAGAGATTTGGAGAGCCGGAAAGACAGTGAGG
>OH_00193 genemark-scaffold227-processed-gene-0.6-mRNA-1
ATGTCCTCAAACGCGTCAACCCACGATATCAAGGCACAAGCTACCGTTGAGGATGTTCAAGATGGCAACTCATCTTTTAC
ATCGCTAGATGCCAGAAATAAGATTTTAGAAGAGAGTCGAAAAGCAGGTGTGCCAGTATTTACATTTGAACCTGATGCCA
GCCCTGAAGAAAAAGCTGCTTTGGTTAGAGCTTCTATCCCTGAGGGGTTTCACCATCAACATAAATCTAAAGCCGTGGCT
ATTCCAACTGACATCGACGATGGTATTCCTAACCCGGATCTTCCATTTCCAATGAATGCTGGCCTCCAGCCAACCACTGG
TTCTGCGAAAGACCGAAGTAGAGAAAAACCAATTGATGAGACAATTCAAGATTCTCAAAAAGAAGATGATGCAAGATGGA
TCGAAAGAGCAGGCTGGGCACCGCGATTTGGAAATCTCACCTCGTATTCGTGCTTAGAAGAGAATCTTACAGATCAACAA
ACGTGGATTGAGGGAAAACTTGATGAAAAATTCTTTGGCGAGTGGTATCATAATTCGGCTGTTATAATATTCGCATGTCT
CTCTTCATGGCTTGTTGCAACCTTGGGAGGAGGTCTTGCCTGGATACTAATCATTATGGCTATCTGTGGGACTTACTACA
GAACTTCTTTACGTAGAGTGCGTAGGAATTTTCGAGATGATATCAGTCGAGAACTTGCGATGCAAAAACTAGAAACCGAT
ACAGAAAGCTTAGAATGGATAAATAGTTTTCTGGTCAAATTCTGGCCAATTTTTCAACCAGTATTTGCTGAAACTGTGAT
CAATTCAGTCGATCAAGTCTTGAGCACTTCAACACCGGCATTTATGGATAGTCTTCGAATGAAAACTTTTACTCTTGGGT
CTAAACCTCCACGAATGGAACACGTCAAGACATATCCAAAAGCAGAAGACGATATAATTTTGATGGACTGGAAGTTTAGC
TTCAACCCAATGGATCGGATAGATATGACTTCAAAACAGATTAAAAATCAGGTAAATCCCAAAGTAATTCTCGAGATTAG
GATCGGTAAAGCATTAATTAGTAAAGGATTGGATGTTATAGTAGAGGACATGGCATTCTCTGGACTTCTACGCTTCAAGA
TTAAGCTTCAAATTCCATTCCCTCATGTAGAAAAAATCGAAGTTTCTTTGTTAGAAAAACCTCATATTGACTACGTTTGC
AAGCCCCTCGGAGGAGATACATTAGGATTTGATATTAACTTTATTCCTGGGTTGGAATCATTTATATTAGATCAGATACA
TGCCAATCTTGGCCCCATGATGTACGCACCAAATGTGTTTCCTATTGAGGTTGCCCAATTACTAGCTGGTACTCCAATTG
ATCAAGCTATTGGGGTACTAGCCATAACTATCCATGGTGCTCAGGGACTGAGAAACCCAGATAAATTCGCAGGGACAATC
GACCCTTACGTTGTTGTCTCATTTAATTGTGGTCTTGCTCTAGGACAGACAAAAGTTATCAAGGAGAATACGAACCCTAA
ATGGAATGAAACTCTTTATCTTATAGTCACAAATTTTACAGATAATCTTACTTTTCAATTCTTTGATTACAATGATTTTC
GCAAGGATAAAGAAATTGGAACGGCTACTCTAGCTCTAGATACAATCGAGGAATATCCTGAGCTTGAAAACGAACAGCTT
GAAGTTTTGATGAATGGCAAGTCCAGTGGTCTTTTAACCGCAGATTTAAGATTTTTTCCTGTATTGGAAGGGCGAGAATT
GCCTGATGGAAGCAAAGAACCACCGATTGAGTCGAATAATGGTATAGCTAGAATCACAGTTGAGCAAGCTAAAGACTTAG
ATGGCACAAAAAGCTTGATTGGGCAACTTAACCCATATGCTGTTCTACTCTTGAATGGTAAAGAAATTCACATCACACGC
AAGCTCAAAAGAACCAATAATCCTATATGGGATAATGGCTCTAAAGAAATATTAATAACTGACCGAAAAACTGCCAAGAT
TGGATTAATGATAAAAGACGATAGAGATCTAGCGACTGATCCAATATTAGGTACACATCAAATGAAACTTGACGATATGT
TAACGTCAATGGAGAAAGGACAAGAATGGTTTAATCTTGCAGGGGCCAAAACTGGTAGAGTCAAAATGAAGCTTCAATGG
AAGCCGGTTGCATTATCTGGAATTGGTCCTGGAACAGGCGGATACGTCACACCAATTGGTGTTGTGAGATTTCATTTCAA
AGATGCACGAAAGCTTCGAAATCTTGAAACACTCGGCAAATCTGATCCGTACGCAAGAATTCTAGTATCAGGTATTGAGA
AGGGCCGCACTGTTACATTCAAGAACAATCTTAATCCTGACTGGAATGAGATTGTGTATGTTCCTGTTCACAGTATGCGT
GAAAGATTAGCACTTGAAGTAATGGATGAAGAAACAATCGGTCATGATAGATCTCTAGGCTCACTTGCGATTCCAACATC
TGATTACCTATCTTCAGGAGAAAATGGTGAATTTCTGGTCCGAGAACCAGAAGCTCATGTGGGACATTTACAGAAACAAG
GTAAAGGGCCACCAAGAGGCACGTTAAACTATACCATAGCTTTCTATCCGTGCTTAAATATCGCTGATCCTGAAGACATT
GAGGGAGATAATTCGAAAGAAGAAGTGGAAAATAAAGACTCCTCGACAGAAAGCACTAAAGTAGTAGATAGCGATCTAAC
TAAGAATCAAGAGAATGGTACGATTGCTTCAGTGGAAAAAAAAAATGAGCAACTTGCGACGGTGGAAAAAGAAAAAGAAA
AAGTAACAAAACTTGTCTTAAGCCCAGAAGAGCTTCTGAAGTACGAGTCCGGACTCATAATTCTCAAAATAATGGATGTA
GAGTCTTCAAAGACTAACGTACATCTTGAGGCCGTCATGGATGATATGGCGTTCCCATCTTACTCATCATCATTAATAAG
ATCACGCAAGACTGTTTTAAATGAAATTGGAGACTGTATTGTTCGTGAATTAGATTTCTCGAAAATCACGCTCCGTATTC
GTGAAAAAAAAAAGGTTCAAGGAAATGAGAAAAAAGATAAAGATCAGACTGTAGCTAAGCTGACAGGAAACTCTTTTGAA
TTACTTAAGCAGTGCCTTAATAATCCTACTGTTCTTAAACTTATTAGTGACGATGATGAAGTATGCATTGTAAAAGTCAC
TATGAAATATATTCCTCTAAATATGAAACTTGATCCCTGCGAAAGCATCAATAATATGGGTAAACTTCGTGTTGATGTTT
TTGATGCTTCTCACCTTCCATCGGCTGATCGAAATGGATATAGCGACCCCTTCTGCAGATTTGAGCTTAATGGAAAAGAT
GTGTTTAAGACAAAAGTTCAGAAAAAAACACTGCATCCTGTATGGAACGAGTTTTTTGAGATTGACATAGCCTCTAGGAC
GGCAGCTCAGTTTAAATGTACTGTGTTTGATTGGGACTTTGGTGAAAAATCCGATTTTCTTGGGTCAACAATGATTGACC
TAATCTCACTCGATAGTTTTAAGCCTCAAGATGTCACCTTAGAGCTTGATGGCAAGTCAGGCTCAGTAAGGCTACGACTT
TTATTCAAGCCTAGTTATATTGTTCGTTCTCGTCAGGGAACGTCACATCTCACCGGATCATTTGGTACACCTGGAAAGAT
TGTTACTGGTGTTGCTGGTGTGCCTCTGAAAGGCGTTGGTTTTGCTGCACATGGTGTTGGAAAAGGTGCAAATTTTATAC
GTAAAGGCTTCAAGAGCAGGAGAAAAGGTGACGGTGATATGAATTTTGAAACTACGGATGCAGAAGGAGTTGAGAAGACC
GAGGATACTGCTGGAGATGAATCAGCCCGTATGAGTAGTCAAATTGCTGGTCTCTCACCAAACTCACTTAATCCTGTAAC
ACATTTTCGCTCGAAAAGTTTTGGTGCCGCTTCTATTCGTAGTATGGCTTTGGGTGGATCTGATTCAAGTCCTGGAACTG
CAGCATTTACAATATTGTCAGCTTCTGGCTACCCTCCTTCTACAAACCTAATGGTTTATCTGAAACAACTTGGACCAAAA
ATCAAAACACTACATAGAACTGAACACATTAAAACTGCAACCGGAGATGTAACCTTTGATGAAAGAAAAGAAAGTTTTAA
ATGCACATGTTCAGCAGATACTCAATTTCAAATCCAAGTGAAGGACCGAAAGATTTTTGGTAGCGACGACGATCTTGGAG
AAGGTCTTTTTTTTATAGACGATTCTGGAACAGGTGTTGAGAAAAAGGTAAAGGTGGGAGCTGGTAATGTTATTGTTAAA
AGTAATTTTATTCTCCAACCAGAGATTGGTGAAAATAGTCCTAGGGCCAGTAGCAGCGCTTTCAGAAAGAGTCTTTTGGG
TAAGCGGGAAAATGGAAAAGTTGTTCGCGATGGTGTGTCAAATACACTCACATCATCATCCTAA
>OH_00194 maker-scaffold227-snap-gene-0.28-mRNA-1
ATGAGGATACGAGAGTCGAGATCATTATGGCTTATAGCAACTACAGGACTGTTACTAAATGTTGTTAAATCTTCATCCAG
TGAACCGTATACCGCATCTTTCGAGACACCGATTATTCAGCTAAATGAGACTGCTACTGTAGCTTACCAAGTTAATTTGA
CGACAGCTGAGTCTACTGTCTCCGGCCTTTCCATAGTCTTATGTCAGACTTCAGACAAAAAGTCGGTAGATGCGACTAAT
TCATGGCAGGTGTTGGACTTACTCTCAGGTTTCTGCTTAACAACATCTTCCACACCTCAAGATAAATGTAAAAATAAACC
ATACAAAGGCCAAGAAAGCCTTCAATTTACTCTTCTTAAAGATGTAGCTTTCAATTCAACTGGCGATGATAGTTTAGACA
ACTTTTTTTTCTGCACTTCACATGAAGATACTACGAAAAATACTATCTGTGATTATTCTAGTAGTATCTTTAACATTTCA
CCGGCTGCTGATGACTCTAAGCCTGTGAAGCAAAACACCTTAAATTTGGTTCCAGCGTCGCTTCCGACTCCAACACTCCT
TGCTGTTACAATTACTTCCACGAAAACTGCCCTCCTTCAAACTTCAACTGCAGCATCTACCCCATTATCCACATCAACAA
CTCTACCAAATGCCTCTACCGCGAAAAAGAAAAATGGTCTATCAACTGCAAGCTTAATAGGTATTGCCTTTGGAATTTTT
AGTGTCTTTTTACTCATCGGACTCGTTGGACTCGTTGTACTTCGTCGATCAAGCGCTAAAAAACGTGCCCAAGCTGCTCA
CTCACTTGCTATCAATTCTTTTACAAATTCAAATTTAAAGACGGAGAAAGATAACAGCGAATCACCTTCCACCCCATCTG
GGTGGGGACAGTCGCCAAGAGAACATGGAGATTGCTACAATTCAAAATTAGTGAACTCCTCACAAGCTGTACCTATACCA
CCAGTAACAGCAGCTATACAAGGTGGAACAGACAACGAAATTTATTCTAGAGGCTTTCGTCGGAAAAGTGGTATAAACCG
AAACTCTTTAGGAAGCGTAAGCATAAGTCCAATTCCTAGCTTGCGCTCTGAATCTATGTATGATCCATATCAAAATGGCG
AGGAAGGCCTAAATACAATAATGATGAATTCAGGAAGAGGGATGGGATCTACTGCTCCATACCTTAGAGAAGAAGGCATG
ACTGCAGAGGAGATGTCAAGACTAGAAGACGAAGAGAGGCGGATTGATGCGGCAATAGCTGCAGCAGACGCAGAGAAATT
GCGTGCCATGCGATAG
>OH_00195 maker-scaffold227-snap-gene-0.27-mRNA-1
ATGTCTAAAACGGGTCGTAAACGTGGTACATCAATATTATTAGCTGGCTCTCCATCTAAATCACCCATAAAGATTCCATT
GAATGATGACGCACAAGAGAAAGCAAAAAGACTTCAGTCACGGCAAGCACTTCATGATATTCAGCTTAATCAGATAAAAG
CGGCGGCTAGTCCGGTACGTAGACTAGCCAACTTTGACAGAGCGGGCAGCTCTTCGCCCCCTTCAAATCCAAAAACACCA
CGAAGAATTGGAAAAGAGAATGATTTTGACACTGGCTTACTCAAACTTGGAGGAAATGCTGTCACTCCAATGAAAAGGGT
GCCACTACTAGCTAATTTTGAGGAATGGATGAAGATGGCTACCGACAACAAGATAAATGCCACAAATTCATGGAATTTTG
CCCTTATCGACTACTTTCATGACCTATCTCTTTTAAAAGAAGGTGATAGTGTCAACTTTCAAAAAGCTAGCTGTACATTG
GATGGATGTGTCAAGATTTACACAAGCAGGGTGGACAGCGTAGCTACTGAAACCGGTAAACTACTCAGTGGGTTGGCAGA
TAGTTCCAACAACAAATCGAAGAAAACAGAAAACAACAACGGAGAGGAAAGTGAAGAAGAGGGTGAGGAGGAAGATGGAG
TGATTCGGAAACGTCCTAAAAAAAGAAGTCAAAGATCTAGTGATACAACTCTTGCAAGCTCTTTTGATATATTACGATTA
AAAAAATTTGAGCTAGAATTTTCTGTCGATCCTCTTTTCAAAAAAGCTTCTGCTGATTTTGACGAAGGTGGTGCAAAAGG
ACTTTTACTTAACCATCTATCGATTGATTGTCAAGGACGGATTGTTTTCGATAGCAGCGATGATACTGTAGATGCTTTTA
ATGAAAGCTCAGCTTCAGACCAGGACGATGTAAGTCTGAAAGGGAGCAATAAGTCGGAACCTAGGTTGTCAATCGGAACA
GCTATCACATCTGAGCCAAAAGTGCATGAAAATGAAGAAATTGACGTTTTATCACTTGGAGCACGCTTCTTTCCAAATCT
AGATGCGTTAGATGACCTAGATATTTGTCCCTCTTTAAAGAACTTCGATCTCGGTGATGCATCTAGTAACGTAACTAAAA
TCCCATTTTTGAAAGCTCCTGAAGAATGGCGCTCGGAAAAAGAAAAATCCAGCCCTAGGAAAGAATTAGATAATGAATCA
GTCTTATCAATTACTGATAATCATCAAAATAATTTAGATGATGAAGATAATGACGATGAAGGTCTGATGGGAAATTTTGT
CGATACTGGGTTTGGTGAAGGTGGTGAGGCATGGGCACGTGATGCTTGTGTTGAAGCTTCAAATAGAGTACATGACATGG
GTCTCGGTTATGACAGTGTAGTTGGTGGTTACTGCGAAGATACAGATGCAAGAAGCCCGTTCAATTTTATTGCACCATTA
GATTTAAGCAGAAAACTTCAAGCTGAACATGACGATATTCTTAGTTATTTTGATGAAGGCCTACAAAAGAATTGGGCCGG
TCCTGAACATTGGAGAATACGAAAAATCAAAGACACGAATAAGTTAGCCATGACTCCTAAAGCTAAGAAAGAAAAAGAGT
TATTCGAAATCGACTTTTCATCTGAAATGAACGCAAATTTATCTGAACTTATCTTTACTCAAGCGTTATCAAACAATGTA
ATCTCTCTGCCTAAAAGAGAACGAAGTAATAAAAATAAAAATCTCTTGCCTGATGATAAACATTTTAGCTCTAAACAACT
ATTGGGACTTTTTCTTAAACCGACCAAACGTCTCGGATCACACCAAATTGGGCTCATTCCCAGAATTTCTCCTGAGATTG
AGACAGACGAGAATACAAATGAGCCATTTTGGACATATCCTAAAGAAGAAAACAGCCCAACAGGTGCAGAAACTCATATT
AATTATGATGCCAATTTTTTCCAGGACAATGAGATTCCATCGATAGAGGATTTGGATGATGATCACGCTGAATATATGGA
TGCTCAGGCCAACTTATCTAACTGTATAGGCGAAGAAAAAGCTACTGGTGCCGCTGGGAATGTCGAATACGGTATAAATC
ACGACGATGTAGGAGCTTTTGGAAATCATATTATTACCCAGAATCGTCGACAGCGCCCAGATTATGTACAGTTTGCTCGT
GTTGCTAAGAAAGTCGACGTCCGAAAATTAAAGGAAGAGCTTTGGAAAGGAATTAATTGTAATTTAATACAAACTGTAAA
AAATCAAACATCTAGTAGACTACCAACACCGGACGAAGAAGTGGATATGGGGCCTAGTACCTCTCTTAAATTTTCATCCA
TCATGAAAAGCCTTCAAAATGTTTATCCAAAGCAAGATATGAGTGAAATTTCCACCAGTTACTGTTTCATTTGTCTCCTA
CATTTGGCAAATGAAAAGGGTCTTATTATTCAAAAAAATGAAGAATTGACTGACTTAGAGATAATGAAAGATAAAACAAT
CGCAGTTAGTGTAGGCTCATAA
>OH_00196 maker-scaffold227-snap-gene-0.32-mRNA-1
ATGGGTAATAGAAGAAGAGTTTTATCATTCATCTCTAATTTTTCAACGAGTGGCAAAGATGGCCGTTCTACTCCAACGCT
ATTTTCACAACCACAACCCAAATCTGACACTCAAAAAGCTGGACCATCTTCAATGAATCAATCCTCATCAGATATTTCAA
TAACGGCCTTGGGAAACACACAGCAAAACTTGCCACGCGAACGTGTGTACTCTACCTCTAAGCCTATGTCCATGCTCTTC
CAGACCCACCAACCACCGATATTAGATGCGGATCAGAACACACTACCAGAGCTTCAGCCAATTTTCTCCTTACTGAACGA
TCATGCAAATAAGCTTTATCAGGAAGGTTACTTCTTGAAACTCGATGATCAGAACACACAGGGGAGGCCTAATCCTGATC
GAATCTGGACAGAATGCTTTGCACAGCTTGTTGGAACCGTATTGTCACTATGGGATGCTGCTGAACTTGATCTCGTAGGA
CAAGATGGAGAGGTTCTTCCAAAGTTTATCAATCTTTCAGATGCTTCAATAAAAATGATTGAATCGCTCCCTACAAGATC
ACAAACTGATGCACCACTTCAAAATGTTTTAAGTATATCAACTGCGGGGAAAAATAGATACCTACTTCATTTTAACTCTC
ATCACTCTTTGATACAGTGGACTGCTGGAATCCGATTGGCTATGTATGAGCATGCTACCTTACAAGAAGCATATACAGGT
GCGCTTATAGCAGGTAAAGGAAAATCTTTGAATAATATTAATGCCATAATGGACCGGTCAAGATCACCAACGGCTGATTG
GGCTCGAGTCCGATTTGGGGCAGGCACACCATGGAGACGATGTTGGTGTGTGATCTCGCCTGTAGATGAGAAAGAGGTTA
TCAGATGGCAAAAACAATGGAAGAAATCGCCTTATGATCGATCAAGAGCGCCGACTTTAAAAGGGGTCATTAAATTTTAT
CACAGTAAAAAAACTAAAAAAGTTCAGCCAATTGCAACTATATCTGATGCTTATTCAGCCTTTGCTATATATCCACAATC
AAAGCCTCTCATAGACGCCTCGACACTCGTTAAGGTCGAAGGTTCTATCATTATTCACTCAACACCTCCTTCAACGACAG
AGGGATTTGTATTTGTAATGCCTGAAACCCATCCAGCCGTGACAGGTTTTGAGATGATGCTTCGCTGGCTATTTCCCGTT
TTTGATACATTTGGACTCTACGGTCGGCCTGGCCGCTTAGTTGCTGCAACTGAGGATGTACGCAGCTTAATGTTTGCCAT
GCCTACACAACGTAGACACGGGTATCTTGAGGTTATAGATGTTATTGGGCTCATACTGGAAGAAGGAAGTTTGAATTGGA
AAGAATCACAGTGGAGAAAGAGAATGAAAGAATTGACTGCTAAGCGAATGATGGCGATTGAATGTGATAGTAGGGCAGAA
AGTAGGCTTGGAAGTCGTAGGGGTGCTCGAAGTAGTATAGGCCCTAGTAATTTACGCAATGTTAAATTTGATGCTGGGGG
GGACAATGCGTCTATTAAATCAACTCCATCCACTCCCTGGGCCCTAAATTCCAGCAATGATGGTGCTGATGATCGAAGTA
GAATTCGAACAGATTCAGCACCAGCTCCTTCTGGCTTACAGTCGAAATATCGAAGCAGTGAAGCCCATAATAGATCAGTA
TCTGAATCTAAAACCTTGGATCGTTTACAAGGAAGTTCACCCTTTTTAATTCGTAGAAATGCTGATGAAAAACCATTTTT
ATCTTCAAATTCTTCAGAAAGCCCTACACCGGCTCAGAGGAGTGAACTTGAAGGTACTTTTGAAAGAGCTAGCTCAGAAG
ATGAGCAATCAATCGAAGCTACCCAAGTTACTGAGCTTCAGGGATTAGAATTAAATACATCCCCTGAACCAGTAGTTTCT
CCTCCTGCTTTCGTACATGGGCCAGGCTCATTACCTCTGAGTAAGCCGTATCATTCACCCGAACTTCGCCGTGCTAATAG
TCGTATTTCAACTACGACTTTAAATCAATTGACAGGTGCTCATGTAGCTCAAACAGAGTCATCAAGAAGTGAGGAGAAAC
TAAAAGATGAAGATCAAGCGACTGAAGTGAGACAGAAAATTTCTGTTGCCAAAAAAAAAGACTTCATTAGTCAACCGGTT
CAAAACAGCAATATAGAAATGAGAAAATCATCTTTTGAAAAATCATCATCTAGCAAATACAATGCCAAAAATGTAGCTTT
TCATGATAAGGCTTTTAGCTCGAGTTCATCTCTGGTTACTGACACTATCTCGTCTTCTTATATCCGACCGGCAAAGGACT
CGCCAATAACTCCTCCCAAGCAACCCGACCCCAGCTTACCAGTAGAACCGGTTAATATTCCTACTTCTACACTACCTGGT
AAGCTAATTCGAAAGATTATTTCAGATGTTCCCCAAGAACTAAATGTAAGCATTCCAGTATCAGGAAAGGCAGAGCCAGA
CTTGGTTTCGCCTAGTGGATATTTTATTAATAAAGATGTTTTTGACAAAATCAGTTCTGATTCCGCGCGATTTTGCGCCG
AAGCTATGAAGGAAAGCTCAAATAATAATCACATATCAAGAAAGTCAATTGATAATTTACGAAATCTCGACAAGCCACGA
GCTGGTGTCAAGCGAACAGTAGGAGATCCACAAATACAAAGCTCTGAAAAGCTATCGACTTTTGATATTAATTTCGGTCC
AACCTTCAATCTTGCCTCTCCGAAAACTTTTAGTCTTCTAAATGGTTACTTAGGCTCTAATAATCCTAAATCAATTTTAA
ACGAAGATAATACACATCACGAAATTTCATCTGGAGCAACGAATTTGAGAGGAAATTCAGAATTATCAGATTCCATAACA
GATGAGTCTGAAAAACCTTCAACGGAAAATCGAAAGCTGGCTTGGAATCCTACATTTGCCGGGTCTGTAGGTTCAACTGC
TCAACAAAAAGGAATAACACCAGAAGATTTTGTTGCTCAACGAACCAGTATGGCCACCATGTACGTACATCATCGGCTCT
CATCTTTAGATGCCCTTCGTTCTACAACAAAAACACCACCTTTGGTTGGGAATCGCTCGAAAGAAAAGTACAATTTAACT
ACACACTCCAGAGCTTACTCATCGGATCTCTCAACACTAGCTAATCATTCTCGTAACTGTTCAAGTGAACTTTTACAGCG
TCCGAGTTCAAGAAGCGCTGTTCGTGCACTGGGGACATCCGGGATCACCCGAAAATTTTCCGTTGACCAATTTTCACGAT
TAAATCATACCCAAAATGTAACTCATGATATGAATCAGCGACCAAGATCACGTGATGCATCCATAATTTTTAATACAGCC
GGCAAGGGAAGCAACATTGTAACCTCCCAGTTAACTGCACGTGAACAAGAACATATAGCAAAAGTGACTGGCCAGCCATT
AATTAGTATGGTAAAAAGTGGGAAAAATGTACCTTCTGCTGGGCTTGTAGCTGCTTTGGAAGCACGCGAAAAAGATAAAA
ATGTAGTGAAGCAAGGCTTAAATAGCAGAGCAGTAGAGCATATAATTCAACAACGACAGCACGCCCTTAGCCAAAAATAC
GTTTATTCAGCGCCAATAGATTTTCAAGCGCAGTTCCAATCTCCTAATTTATTAGTACAAAGTGGCAAAGTATGGACAGT
AGCAGAGCCTACTAAAGCCACAAATTTCGAACACGGTCGATCATTTTCGTCTTTCTCATAA
>OH_00197 genemark-scaffold227-processed-gene-0.10-mRNA-1
ATGTGTGAAATTGTTGCATTTCGTCATTTTATGTATCAAGACTTTTATTGCAATCTAGCTAAACAGGTGCCACTCAATAG
GTTTGCAGAGCCAGAAAGGAGGATCTCTGTACCCACTACGAAGGCAGACTTTTCATCACACGTGAATAAACCTCCTCCAC
CGCTTCCACAATCAAATTCAATGAAACAGTCATTGAACTACCGACATTCCCAAGTATCCCGTCCACCAATCTCACCACCG
TGCGCAGAATTAGTAAATCGGCAGGACTTATGGGACTTGTATCAGGCTGTCGATAAAGATGGTAATCAACAATTGACAGA
AAGAGAGCTTCGTCAAGCTCTCGTTAACGCAGATTGGACTTCATTTGATCCTTACACTGTTAGATTGATGATTCGATTAT
TTGATACAAATCAAAATGGTGGAATAAATTTTGAAGAATTCTGTGGGTTATGGTCATTTCTTGGTTCGTGGAGATCTATA
TTTGACCGTTTCGACTCCGACAAAAGCGGAAATATAAGTATTAATGAATATGCCAACGCTCTCATTGCCTTTGGTTACAG
ATTGAGCGATAAATTCGTCTACACGCTCTTCAAAACATATGATAAGAGAGGTGTAGGTGCCATCAGTTTTGACCTTTTTG
TACAGAGTTGTATCAGTTTGAAGCGCATGACGAATGTCTTTAAGAAATACGACGATGATAGAGATGGCTATATCACCCTA
TCTTTGTGA
>OH_00198 maker-scaffold227-snap-gene-0.31-mRNA-1
ATGTCTTTCTCAACGGCTTATAACCGCAAGAAAAAGTCTCGGAACTACAATCTCCAATCCTTTAAGTTCACTGTTATCTG
TCTTGCTTGTTTAGCTATCTTGAGCTTCGTTAAACGCCAAAAAAATGGAGCTTTACAAAAAGCATCGCTGGAGGAATTCC
ACACAGCTCAATTAGTGAAGAGAGATATAGATTGTAGACTGGTACATCATGCTCACGACAAATGTGCTTTCATAAAAACT
AACTGTCAAGACGAAGAATCAAGCTTATTATCATATCTTTCACTTTACTATTGCTATCTAGGTGGTTTTCCTATGTTAGC
TTTCGGAATTCTCTCACTCTGGCTGGCCTTACTATTTACGACTATCGGAATTGCTGCATCAGATTTCTTCTGCATAAATC
TAAACACGGTTGCTTCGATATTGGGTTTGAGTGAGAGTATTGTTGGCACAACATTTCTTGCTTTTGGAAATGGTAGTCCT
GATTTTTTTTCGACATTTGCTGCTATGAACTCTAATAGCGGAAGTTTAGCTGTAGGGGAGTTAATCGGAGCTGCAGCCTT
CATAACTACTGTAGTAGCTGGTTCAATGGCATTGGTTAGGGAGTTTAGGGTTGGAAAGAAAAATCTAGTTCGAGATATAG
GATTTTTTACCGTCGCCGTTTGCTTAATAATTCAATTTTTGGCTGACGGCCTTTTGTATCTATGGGAGTGTCTTGTAATG
GTTGGATACTACTTGCTTTATGTGGCCGTTGTCTGCCTATGGCATTGGTTTTTTGAGGTTCAGAGAAAGAGGCGGGAAAA
GGTGGCTGCTACTAACTGTCAGTTCTTAAATAGAACAAATGAAGACATCATTTCGCAAGAAGGAAATGTTTTTGATCAAG
AAAATTTAAACGGACAGAGACGTTACAGAGATGTTGAAGAAGTAAACATATTGGAGCAGGGGCCTTTTCCTGATTTAATT
TCTTATAGAAATAACGATGAGTACAATGATAGCGATGAAGAAACAAACCAATCGATTCGGTTAGCTGCTGAACTGACGAA
CAATATGCGAGTTACGCGCCCAACATGTTCTCGTAGGAATACAATCACGCCTATCAGACCTAGTCTTGTTGGTGCACTGG
AGTTTCGATCTTCATTTGCTTCTTTTGTGGAAAAAACCCGGCTAGTAAATGCACCACTCATTCAATATCCTGATGATCTT
GCATTTATGGATCCATTTGGCCATGAATTTGCAGCTGTAAGTTCTAATCTATCATCATCGAGGATAAGAGCAGCTTCATA
CAATGATATAACTAGAACAAAAGTTGTTGAGTCTGGGAATAGTCGTGGGCGAAATAAATCAAACGTTGAGACACCTAAGT
TGACCGTGGCATCTCAGAAAAATCCTGACTTGCTAAATGTTAAACAAACTGATCTATTATCGGCACCAGTAGGCTTTTCC
TCCCGAAGATCAGCTCTTACAAGAGCCAGTCAATCACATAGTGGTTGCCTAAATAAACGGCTACCTACTGAGACACATCC
TACACAGGAAGACGATGTACCTGCTGTAAAGATTCTTTTAGCTAGTCCCATTAAAGTCCCTGATGAACTCCCAGACCCTG
CAAACGAGACATCCAGATTATTACCTCTTAATACACAACACCTACAGGTGCAAGTTCCGGGGTCTCGAGTTAGCTCTCAT
TCACGTCAGTCGTCAACCTCAACTTTTCCGACATACTTTGAGCTTCAGAATGGCTCACCTGTACTTACATCAATGCCTTC
TAGTCCGATTTTACAAAACACAATGAATGGAGCAAACATAAACGAGCAAGGCTTAGTGTATTGTGAAGATCCTGTTGGTT
GCTGGCCGTATCAGTACTTTCCAAACCTCTATACGGTCGGATGTACACTATTTCCAACTTTATGTACATGGAGACAGAAA
AGTCTTTGGGATAAATTTGTCAGCATAGTATCAGCACCAAGTATATTTCTACTCAGTATAACTCTACCTGTAGTAGAGTT
AGATTCCTCCGAGGACTCTAAGAGTCATCAAGGATTAGGAAATATTTTACATTCCAATAATTCTTCTAGAAGACCTTCAC
GAAGGAGCTTATCAGGAAACACGCCAATCGAAGTGCAACCTGAATGGCTTGCATATAGACGATCCCTAGATAGCCAAGGC
AATTTTACATATTTACATCAATTAAATGGACCTCAGTCGCATTATACACCTAGTATTGGATTGTCACGACCTCACACTGC
TTCATCACAAGTGAGTGAGATCGCTTTAGGTCGGAATGAATTTTCGCAGAACGCTTTAACAATTCCTCCTTCAGAAATAT
GGAATAGATGGCTTGTATCTATTCAGATTTTCACTGCACCAATATTTTTAGTGATTATCTTTTGGGCAAATAGTGCTAAG
AAAGATATCCATCTATTTTTTGTAATGATACTTTACTCCCTATTAGGCTCGCTTATCACATATTCGATTCTTGTTTTAAC
AACCTCTCCTAACAAAGTTCCGAAATATCGATTCATATTATGTTTTCTGGGATTTGTTGTTTCGATTGCATGGATATTCA
CAATCGCTAGTGAAGTTGTGGGTGTTCTCAAGGCTATTGGAGTAATTCTGGACATATCCGATGCAATATTAGGTTTAACT
GTCTTTGCTTTAGGTGGCTCTCTTGGCGATCTGGTTGCAGATATTACTTTAGCACGACTTGGGTTTCCAGTCATGGCTCT
TTCAGCTTGTTTCGGAGGGCCAATGTTTAACATACTGCTCGGTATTGGATTAAGTGGTATTTATGTCACAGTAAATGAAG
CGAACAAAAAGCATAGTAAGAACCCTGCTCATGATATTTTGTACAAACCATATGAAATTGAAGTGAGCAGTTCGTTGGTT
ATCAGTGCTATGACTTTACTCACTGCTCTTGTTGGAATTTTAATAACTGTTCCCTTCAACAGATGGGTTATGAAAAGGCG
AATCGGATGGAGTTTGATAACACTTTGGTCTGTCAGTACTATTGTAAATGTCGGTCTCGAAATAACTGGTGTACTGAAAA
ATTCTGGAAAAGGCTCTTACAGCACTAGTAATTGA
>OH_00199 snap-scaffold227-processed-gene-0.21-mRNA-1
ATGTACAATGAGCGAAATTTCTCTGCTGTTTTCAAACAACCGGTCTTGACCAATTCATCGAGATCAAGTGTTTTGCAACT
TCATGATCAACCGAAAACACCAGCAGACCTAGATCATCGGCGGAAAGCGCGACGGCCATCTCCTGGTGTAGCAGCTCGGT
TTCAGGCCTTGCGCTTCGGAAAAGAATCAATTAAGTCAGAAACTCAAACTCACAACGAAAAAGTCGGCCGAATCCCAGAA
AATAAAATTAGAAGTCTTGATAAGAGGCATAGAGCTAATTCTGAGGTAACTTACATTACAAAAGATAGAAGTCAAAGTGG
TAGCCCTCTTGAGACTAGAAAAAAAAATTCGGATGGAAATTCTACGGATATCACTGCATTTAAGACTATTGAAACGAAGG
GTCAAAAAGATATAGCCTTGAGCTCTCAAGCTTTATCCCCAATGGTTCACTCTGACCAAGAATCTATAGAATCCCAAATA
AGTAAATTAACTGCTCTGTCTGGCAGCAATGTTACAAGCGAATATCCGAACACTTTGAACACCCCGACTGGGAACTTTCA
ATCTATCAATCAGATCTTTCCTTCAGCATTAAAAGACGTACAGTCAGAAACTGATAAATCCGATCGCCAGATGTCAGAAG
ATCTGCCTGGCTTTAATCCTTATGGGCTGCAGCGAAGTGGATCAATATATACCATTTCTCGGGCTTCGTTTACAAGTCAG
CTAGCTCAACTGACTTCCCTTCAACTTCCTGATGCTGAATCTCTTTCTTCTAAAATTTCAGCACTTCCAACAGCTAAAGT
TGCTTCAAAGGCTTTATCCCGAGCTGCTGAACAGATCCGGAGTTGGATTGTGAAAGCATCCCAGGTTATTGCCGGCTTAA
TCGATGAGGATGATGTTGAATGGGCAGCTGCTGGTGGGAGAGTGGGCTTGGCTGAAGTCGATAAAGCAATCAGTCGTTTC
GAAAAGCTCATTGAAGTTTACGTCTCTGCAATTGAGTTACTTCAAAGTCGGACAGATATATCTGATATCCCTGCAGAAGA
ACACAACAATATAATATCTCAAGTTGAAATTATTCTAGCTGAATGGGCTAAAATTAAGAATACTTTAAAAGAGGTTAAGA
ATTCCGTCGAAATTGCAATGGAGTGGGAAGAGCTTTGGGATACTGTTCTTGGTGATATTGGTGTAGAAATGGATATCTTA
AGAAAATTAGTCTTTGAAATGGAAGAAAAAAGACATAAATCTGTGATTAGAGACGATGAAGATGCAATAGAGCTATCAGA
GCTTGGAACAATTGTTGAAGAGACATTACCTTATAAATTAGATATCAAATCTAATAGAAGCACTTTTTCTCAAAACTCTC
CTGTAATGCAAAGGTTACCGGAACATCTAGAGGTGTCTTACGATGATACAAAACTACTAGCACTTTTTGCAAGGATGCAA
CCCCTTCGTGCATCTCTAGATTTTTTTCCAATGCGTTTATCAGCATTCCTTTCGAGGGTTGGATCAAATTTTCCAACTGC
CTGTAAAGAGCTCGAATCTAGATTCATGGAACTCGAAACGAACTGGAAAACCCTGGAAAAGGATACAGAATCTCTACGCA
AAGAGTTAGGCGAGGATCGCTGGGTCTTGGTATTTAAGGTAGCTGGCCGTCAAGCACAAAATATGTACAGCTCTGTGGAG
CGAAGTTTCGTCAAACTTCGAGAAGTTGTTGTAAATGGTACTTGTATGGAGAATTCAATAGCACTTTGCAAGCGATATGA
GAAAAAGAAGGAGTTTTATGGTCCTGCAATAGAACAAGTACTTTCTATTATTGACAAAGGCGTTAAGAATCGATTGACAG
TTAATGGCGAGATTTTACGTCTTCATTGGGATTTTCAACACAAATGGGAAACACTAAAGAATCAAATGAATGAATTCGAT
AAGAATTTGGAAAATATTCAAGCAGAAGAAATAAACAGACATCATAAAGACTCAATTTCAAAAGTAAATCTTAATGAGAA
TATCACAAATGGTTATCTCCACGATACACCTCGTAGTTCTCCAGCCTCATCTGTTGTGATATCAAGCCATAAGGGAAATC
TTGATGTTACAACACCAGGGATATGTCAATCTAAAATAATGAGCAAGCTTCCGCAGACCAACGGTAAAAGAACTAGTAGT
CTACCAGTAAGCATAGCTCGTTACCGACGTAGTATTTCAAGTAGTTTCTCTACCATTGGTTCATCTTTTGGATCGCACTC
TTCTCCCAAACAAGGATTCATGACACCCACAGCAAGCCATATACCTAAAACTTCTCAATCAAGTAACTCTGATGGAAAAC
CTAGATGGAATAACAGTACTAAAGTTCAAGAGGGGTCTATTGGTCATGTTTATAAATCTACTATCTATACAACACCAAGT
CCTCATTCCATCTCTAAACAGTTTGTAAAAAACCCTAACCGTCTTTCTACTGAATCAAAGACTTCTACACAGTTATCAAA
ATCTCAAGGCGAAGAATTTCTAAGCACTCCTGATATAACCTTATCTCGAACAACTAATTCTCGAATATCATTTCGAGATC
GACTCTCAGAACGTGTTTTCACTGGTGGTCGTTCATCTCAGGGACATATTAAACCATCACCTAGCCAACCACGGCTCCGT
AATCAAGTTTCACTTTCCACCTTGCATGTTAGCTCTAAAAGTAGGATACAACCACCAGAAAATGGGATTATAAACAGTAC
ACCTTCAAAGCCTGGTAGATCTGTTAGTTCTCTCGGATCGAATCCACGTATGAGTCTCCTTCCTCTCCCAAAAGGGAGAC
AAGTGAGTGGCCCGGCTTCCAATCCTTCTCGCATGTTGAGTTCTGAAAATCTCACAAATCGATCTATCGAAAGGAAACCG
TTTCGTGCATGA
>OH_00200 maker-scaffold227-snap-gene-0.25-mRNA-1
ATGTATGATGAAGATCACCGTGGAACACTTGAAAATCCTGGAAGAGTTGTCACATTAATCGAACGTAGTTACTGGAATAC
TTTAGATGAGACTAAATCTGCCCAAGACGACAAAGTTTGGGGCGTAGCATATCGCATAGTGGCGTCTAGAGTAACCGAGG
TGCGAGAGTATCTAGACATAAGGGAGATCAATGGATATAGTATACATCAAACATTATTCTACCCGAAAGATGGAGAAAAG
CCTATGCAAGTATTCGTTTACATAGGAACACCTAGCAATCCTCAGTTTACCGGTCCCCAGCAACCAGATCTCTTAGCGGA
AATTATAAATAAAAGCATTGGACCAAGTGGTGCTAATATAGAGTATTTGCTATATTTAGAAGAGGCTTTAGATAGATTAA
ATCCTCCAGTTAGTCGGGACTCGCACGTAACGCAACTCGCAACGTTGGCTAAACAGCTAGACAAACCATAA
>OH_00201 maker-scaffold227-snap-gene-0.30-mRNA-1
ATGAATACATATGTACGGTATCATTCTGTTGCATTTTGCACGGACGATCATCCTAAAAAGGTTGTCATCACATACAAAAA
TACTACCTATCCTATCTTGATACAATCTACACTGAAATATCGAAGGCTAACACTACATTCCCTGGCTAAAGTTATGGTTA
ACCCTGCAAATGATCACCAGCACAAAATGTATACCAAAATACAGAGGGCGATATCTAGCGAGCTTCGAAGTATTTCAATA
TATATTAGGTCTACACACCGTGGACAAAAGCAAAATAGAAAAATGCTAGTGGTCGATCTCTTTAATTTCCAGGCAACGTA
A
>OH_00202 maker-scaffold227-snap-gene-0.24-mRNA-1
ATGGCTAGCTTAGTAATAGATGATGAATCAGAATTCTGGCTTTTTGGTTACGGTTCTTTAATATGGAAACCCCCACCACA
TTTTGATAGACAGGTTTCTGGTTATATCACGGGCTACGTGAGACGTTTTTGGCAGGTTCGTATTCATTTATTATTCTTGA
AACCCATACTCTACATAGTCCGAAGACTACTATTTTGA
>OH_00203 maker-scaffold539-snap-gene-0.18-mRNA-1
ATGACAGAACAATTAAAAGCATTAGGTAATAAAGCAATATCGGAGAAGAACTTTGATGAAGCTATCAAACTTTTCACTGA
AGCAATAGCAATTGAACCAACTAATCATATACTTTTCTCCAACCGCTCAGCAGCCTACGCTTCGAAAAAAGATTATCAAA
ACGCCCTAAATGATGCCGAAAACGTTACCAAATTCAAACCAGACTGGGCAAAAGGGTGGGGGCGAGTTGGTGCAGCAAAG
CATGGATTAGGAGATCTAGTTGGCGCACGTGAAGCCTATGAGAAAGGTTTAGCGATAGATTCAAACAACGCTCAAATTAA
GTCCGGATTAGCTAGTGTAACGCGCGCCATAGAAGCTGAGGCCAATGGAGATGGGCAAAATAGTGCCCCAGCCGACGGCA
TTGGGAAAATGTTTAATGACCCACAAATATTTCAGAAACTTGCTTCAAATCCCAAGACGAGCAAATTTCTCGCAGATCCC
AACTTTATGATGAAATTAAGTAATTTGAAGAATAATCCAAATGCTACACAAGAAATGTTTTCAGATCCAAGGATGATTCA
AGTACTTGGTGTACTTATGGGTGTTGATATGTCTATGGCAGGTGGTGATGATCCTATCAACACAAATGGAGTATCAACGA
GTGAAAAAGAAGAAGATGTTGTAATGTCAGACGCTCAACCAAGCCATCCATCAAAAGAGACTGAGCCTGAACCTGAGCCA
CTCGATGAAGAAAAGATCAAAAAAGTAGAATCCAAAGCTGCCGCTGATAAGGAAAAAGAGCTTGGCACACAAGAATATAA
GAAACGTAACTTCGATGAAGCTATTTCACATTACAATAAAGCTTGGGAATTGCACAAAGATATAGTTTATCTAAATAACC
TCGGAGCTGTGTATTTTGAGATGGGTGACTTCGATAAGTGTATTGAAATTTGCACAAAAGCTATTGAAGAGGGTCGTGAG
ATTTACGCAGATTTTAAGATGATTGCAAAGTCATATGCACGCATTGGTTTAGCCTACGAAAAAAAAGACGATCTTGATTC
AGCAATTTCAAACTATAAAAAATCGCTTACGGAGCACAGAATTCCTGAAACGGTCAACAAACTCCGTGCTGCCGAGAAAA
AGAAGATAGAAAATGCACGAGCAGCGTATATAGATCCTCAAAAGGCTGAGGAAGCTCGTGAACTTGGAAATTCTAAGTTC
AAAGAATCTGATTGGCCTGCTGCTGTTGAAGCCTATTCCGAAATGATCAAACGCGCACCTGATGATCCAAGGGGATATTC
AAATCGTGCTACTGCATTCATGAAGCTTCTTGAGTTTCCATCTGCAATTGATGACTGCGATAAAGCCATAAAGAAAGATC
CAAAATTTATTCGTGCTTACATACGAAAAGCGCAAGCATACTTTGGTATGCGTGAATACTCGAAATGTCTTGATGTTTGC
ACAGAAGCTAGCGAAGCTGATACTACTCAAACGAGCGCAAAAGAAATAGAAGCCCAACAACAGAAAGCTTTACGTGCAAT
GTACAGTGCTAGAGAAAATGAGACAGAGGAACAAACAAAGGAACGTATTCAAAGAGACCCGGCAATATTGGAAATTATGC
AAGATCCTGTAATGCAGAGTATATTACAGCAAGCCCAGAACGATCCTGCTGCTTTACAGGAGCATATGAGAAATCCAGCA
ATTAGGACGAAGATCCAAAAGTTAGTTGCAGCCGGCGTCATTCGAGTTGGACGATAA
>OH_00204 maker-scaffold539-snap-gene-0.17-mRNA-1
ATGGCTGAAATGACACCTGTCTATACCGAGAATGCCGCCTTTCCGGCAGGTCCATATTCTCAAGCTATAAAGACACAAAA
TACCATATATTGCTCGGGCCAGATACCATGCGAAGCTAATGGAACTCTTCACACACTATCCAACTCCAGCATTACATTCA
TGACGGAGCTTTGCATCAAAAATATAGCTGCTATACTTGCAGCTTCAGGTTCAGGAATCGAGCGCGTCGTGAAGGTCAAT
GTTTTCCTCACCAGCATGCAATATTTCGCAGAGATGAATGCTACCTATGAAAAATGGTTCACACATAAGCCAGCTCGTAG
CTGTGTGGCTGTTAAGGAATTACCAAAAGGAGTTCCTGTTGAAATTGAATGTATTGCTCTCGTATAA
>OH_00205 genemark-scaffold539-processed-gene-0.8-mRNA-1
ATGCATGAATTCAAGAATCTTATCAACGCGCAAAACACCAAGTCAAAAGGGAAATCACATGCATATGATTCTCTTACCCA
AGATTTTTCGACAAGAACTGAAAAGTCCAGTAAATCTTCCAAAAACCTTGACGACACGGCAAAGCTTAAAAATGACAATA
TTAGTAGTCAGGATAAATACCTTGCTGCTCTATCTGCAACTATGAAGAGACTTGAAGCCAAGATAGATAGCTTGGAGACA
ATTAGACCAAGCAGACTCAATACAGTTAAAAAATTAGCCCCGCATAATATGCCCGGTCCCCGCCGTCCCAACAATCTCTT
GAACTGCCAAGACTTACGGCCAGAAAACTTAAGTGGGGCAGATACACCTACTTTTGAAATATATATTAAAAGTATTTGGC
CTGAAGCTCTATCCTCAAGTGAGGTACATGAAGATTTAAGGTTGTCTAAAAATGTCACATATAAATCTTCTTGTTTCGAT
GAACTCAAAGAAGCCAGTGCGGACAATTGGCAGCGTCTCCACAATATTCAGAGATCTTCATTTAATGAAATGACTCCATA
CAGATTCTGGCGATCTCATATAATCGCCATTTTGACTATTATGTGTAACTATAATGGAGTCCAACCCCCAATTTTTCAGT
TAGCCTCTAGAAGAAAAAAATCAGACGAAGGAGATCTTCAATTTCTACGACGTTTTCGTTCAGTATTCAATCGTATGCCA
CTATCGATGGCCGACAGCTCTGTTACACATGATTTTCTTAAACAAACTCTTCGTCAATACGTCCCAAACTTGTGGGCAAG
AGTTGAAGATCGTGGCTTGGCAGAAATTTCTTCTGAAGCGTTGGAAACAACGATTGAATTAGCTGCCCTATCTCAAAATA
TCAATGCATATCATCATTTGACAGAACAGACTTCCAATTTACTCTCATTTGGGAGGGATGAAATAATGGCCACAGAAGAA
ATAAATGAATCTGACGATATTGCCTTTCCTGTTGAGAGTGATTATTCCTACAAATGTGGCCTTCAGGGCCACTGGTCACG
AACATTTCCACATAAAAATTTCCAAAATCCTATTAGAGCATCAGCAAATAAACAATTTACACTAAACCCAAAAGTAGGAT
GTGGACAGAGTGCCCAGATAATACCAAGAAAAATGTCTCAAAACTTTCAGCCACTTCGACAAGTTAATGTAAGAACCCCC
TATCAAAACCATATGGCTAACAATATTCATCGTCCAATTAAGCGAGAGAAAAATAAAAATCAAATCTTTGCGACAGAAGA
AGAGAGGCTTCTCGCAATTGAAAATACTGATATTGGAAACAGACAAAATTTCGAACTAGATGACCAGCAGAAATTAGATC
GAGAAGGTGGCGACACGATATACCTTGCAGAAGAGCACAGTAATGATAGTACACAAAACCTTCCTGATCGTAAAGGACTA
AACGAGTCACATCCTCTCTTCAAATCTATTGTTAATGGGGTTAAATCTACTATATTTCTTGACCATGGCTCAAATTCCAG
TTGGGTTTGCGAGTCTAGAATCGTGGAGCCTACCACCTTCAATTCTTCCAACCCCACTGTAATTAAAGGTTTTGGTCACA
AACCTGCAGCAGAAATTGCACGCGACTCTATAGTGAATGTGAAGCTTCCAAGTGGCGAAAATTTAGGTTCAATCTGCTGT
GGTTTTGTACCAGACAATCTTTTTCCAGGACAATTTATCCTGGGCCGCTCCTTATTTCACACTCTAGGTATTTATACTAA
AGAAGATAGAACCGTTCAACTCCTAAAACTAAATAATCAACCATCACTCGAATATATCAATAGTAATGTTGTTTTTTGTA
CAAACGACACACCTCCACATGGCGATGATTAA
>OH_00206 snap-scaffold539-processed-gene-0.14-mRNA-1
ATGGCGAGACCATACGGAAAAACCAAATCGGGAGCTCCTTATCTATCCTGGCTCGCCAACTTTCCTCGCTCGCATGCTCC
TCTTCCTGGATTTCAGGCTGCTCTTGTGCAACAGTTTGTACAGACTGTGCGTCAACTATGTATCTCATCACAGAGTGTAA
GGCACCCACAAGATGTCGCAATTGCCGGTGGCCTCACAAGTCAGAAAATCGAAATCGTCCAACTCACCCCTCCCCGAGAA
CACCACGCTGTCCTCAGAGCAGAACCAACTGCATTGCGTGCAGGAGTTGCAGCACTACCAGGTGCTATACCGGATTCAAG
CGAGCAGATTCAAGAAAAGAATACTGTCACTGCAATTGAGCTAGATATGACAGAGGCTCCTATAGATGATGAGAACAAAA
TCGAAACAAATTTACAAATTGCTCCTTACGAGCACCCTTGA
>OH_00207 snap-scaffold1308-processed-gene-0.1-mRNA-1
ATGCCTCCTCGAGCTAATCTCCCGCCTGTCACCCGAATTCTTTTGCCCGCGCTTATTTTTCAGTCTATCCTTGGTATGGC
CATTAGATTCCAACATGCTACAGAGTCATCAGAAGTTATTATTGCATGGCTTGTCTTTCTACCAAGTCATTCGCTGTACT
ATCCATGGACCCTGATTACGGCTACATTGGTCGAAAATAATCTCTTAGCTTTGGCTGTTGCGGTACTCACTATATTCTAT
GGCGGCAGATACCTGGAGCGCGCCTGGACATCTGCGGAATTTTTCAAGTTTCTCCCAGTGGCATCTCTCATTCCTAACAT
AATATGTTATGGAGTACTATATATTCTGTTTGCATTGTCAGGAAACTCGGACTGGATAAAAAAAACAATTCATGGAACAA
TTCCGTTGCAAATATCTTTCCTAGTTGCTTTTTCACAACTCATTCCGGCGCATACCGTGACAATTTTTAAAGGCTTAATT
TCAGTACGAGTAACTCGCTTACCTATCCTCCATATTCTTGGTGTTTCTCTGCTTGCTCTTACACCCATTTTGAGTGCGGC
CTCATTTTTCTTAGATATCACTGGATTTATTGTTAGCTGGACCTATCTTAGATTCTTTAAACAAGTTTATCCAGATTTAC
AGATATCCCAGTCATCTCTTCGAGGAGATAACAGTGAGACATTTGCCTTTGATGAATTCTTTCCAACTCCTATCAAGCCG
GTAGTTACCACGATATCAAACAAAATATATGGCCTTCTAGTTATGTTGCGAATTTGTGCACCTATTTCCACAACTGATGT
TTCAACCGCTCGCGGGGAATTGTTTACACAGCGTGGTATCTCAGGAAGTGCACGAGCAGAAGCTGAGCGACAAAGAAATC
TAGCCCTAAAAATACTAGATCAGAGATTAAATGCAGCAACAGCTAAGAATAATAAAAATCTGGACACTCACATTCAAACT
TCTGCTGGACCAAGTACACAAACTCAATCTCAAAATATAAGCCCTGAACAAGAAAGGCTTCGAGACTCTAGTTTTTCTCC
TGAAAAGGGAAATGAAGATAAAACAAAAAATTAA
>OH_00208 maker-scaffold267-snap-gene-0.22-mRNA-1
ATGAAAATATGGACAAGAGTAATATTTATACTCTTAAATATAAGCAATGTTATCGCAAAGTCACCCGCCAAAGATAAATT
TCAACATTTTTACTCAAAGCCTGCCCCTTTGAATCTCGATGATTCCTCTTTCACCAGATTAATTGCACAGCCTCGCGATT
ATTCTGTTGCAGTACTTCTGACAGCAATGGATTCGAGATTTGGTTGTCATTTATGTCGACAGTTTCAACCGGAATGGGAT
ATCTTAACTAAAAGTTGGAAAAAAAACGATAAACATGGAGATACAAGATTGATCTTTGCGACACTTGATTTTAACGTAGG
GAGAAATGTGTTTCAATCTCTTGGTTTGCAAAGTGCCCCAGTGCTCTTGTTATATCTACCAACTCAAGGAGCATATTCTA
TTCCAGATGCAACACCTGCAAGATTTGACTTTACAAGCGGGTCCCAATCTGCGGAACAGGCTTATGCATGGATTGTAAGT
CATTTCGATGGAAGATCATATCCTGGATTTCAACGGCCTATTAATTGGCAACGTCTTGGCGTTATTACTTCAACTACCTT
CGCACTAATTATTGTGATCGCTATGACTTGGAGCTACGTCCTTCCTATATTGATAAGTCGAAATATCTGGGCTGCCATCA
GCTTAATATCAATCATACTATTTACTAGTGGCCATATGTTCAACCACATTCGGAAGGTACCATACGTTTCAGGCGATGGA
CATGGCGGTATAAGTTACTTTGCTGGAGGGTTCTCTAATCAATTTGGTCTTGAGACCCAAATCATCGCTGCTATATATGG
CCTATTATCCTTTGCGACTATCTCACTAGCTCTCAAGGTTCCAAGAATATCTGATCCAATTTCTCAACAAATTGCAGTCC
TCGCCTGGAGTGGTGTTGTATTTCTATCATATTCTCTTCTTCTTAACGTTTTTCGTATGAAGAATGGGGCATACCCATTC
TGGCTTCCTCCGTTTTCATAG
>OH_00209 genemark-scaffold267-processed-gene-0.9-mRNA-1
ATGAACCCAGCTATTTCTCCTTCGACCTCAAGAACACCGTCTTCGGCTTCAAGACCATTGGATTACTCTGGCAAACCGTG
GGAACCCTCCTCATTCAGGTTAAGTGATAGTATACAGGAAGAATTGCAATCAATACCAAAAACAGAGCCGATTTTTAATG
CAACTTCTGACCAAAATGAAATTAATGTTGATTCTCATCACGAAGTAATGTCAAGATTAAGAGGATCTTCTCGGCACCGC
GCTCCAAGCTCTGCTGGAGGTAGTCAACATAGCATCAGGCCTTCCAAGCATCCGTCTCAGAAAGCGATGCTTTCCAAGGC
TCTTCAAAAGGCAAATACTGCAGTGCTGTTGGACAATGCCCAAAATTTCGAAGTTGCGAAACAAGCATACTCCGAAGCTT
GTGCACTTTTAGAACGCGTTATGTCACGTAGCTCTGGAGATGATGATCGTAAAAAATTGGAGAACATTCGAAACACTTAC
ACTAGCCGAATCAGTGAAATAGATAAGATTTCTGCTCCTATTGACAATCACGGAAAAGCTTTACCTGCTAGGCCTGATTT
TGAATATGCATCATCAGCGATGCATGCACCAATCACAACCAATGATCAAAATTTCTCTGCTCATCAAAGGAGATCACTAT
TGACGTCTCAATTACCACCACGCAGAGAATCACTTCATCAGCAGAGCCTTGATGCAACATTGCGTAAGACTGGGCTAAGT
AGAGGACGATCGCAACGCAAGGCTTCAAAAGATTTAACGAAAGGCCGCGACACTGAGGATGAAAGCCATCTTCCACTATC
GAATTATTCACCAAAACGATCTCTTTCGCCTAATAAATCTGTAGACTTCGGTTCCCAACAAAATTATTCTCTATTGGAGG
ATTTTGGATCTAATATAAGTAATTTTTCATATCTTGATGGTCACTCGAGAATGTTAAGCGGTGATTCCTTATCCTGGCTT
GATACAATTGATGAGTCTGGACGCTCAGCAACTCCATCAATTCATTCAAGAACCTCGTCTGTGAAATTTCTCCGAAAGAC
AGGTCACACCTCTAACTCTGGAGCCGACGCCGAATTTGACGCAGCTTTAGATGCGGCTGTTGAGGCTGCCTACGATGAGA
GCTTTATCCTGCCTGAAGACTTTCGCGAAAATGATATCGCCGCATCCTTGGCATACGGAGACGAACAGACTCCGCAAAAT
TTACTCCTATCAGATTTGGAGGACATTGAGCAAGTAAATCGTCATGTTGAGCGAATTAGTTTAAGCCAGCCGCAGCAATC
TGACTTTGTAGATGATCATGACCTTGACTATTTTGATGAAGATGAACAAATGCTAGAGGAAATAACAAAAGATTATATAA
TGGATGATTTCGAATTCGGGTTGCAGTCTAAATCCACTCTTCCTCGAGAATCTGATTCAAGTGGCTTCTCCGGCCGTACA
TGGGCTAGCTCTATTGTATCAAATCCTACAACCGCAAGCACTATCACATCTACCACATCTAGAGCACGCACATCATCTCA
GGCGCCCTTCTTGAAAATAAACATACCTTCGCAAGATTTACCCTCACCCTCTTTACTCCCTACCCACCAAGATTTACCAT
CACCACTATCACCTAAATTTTATTCAAACCAAAACCTTCCCCTTGAGCCCATTTCACCTGGTACGCAAAATCGAAGATAC
TCTAATTACAATCAATTACCTGTAGAAATCGACACTAATTCTACCAATGAATTTTCTGAAGTTTCAAGTATGAACCAAGC
TAGGTCTTTGAACTATGGAAATTTGACACAATCTAAGTTAGAAGAATCTACTCAAGCCCGAGCTCAGAAATCAAATTCTT
CTCATCGGCCTCCGATGCTTCAACTTTCGATAAAAGAAATGTCCTCCTCTGAAGATACCAATTCATCAGATTTACTTCCA
GGGTTGAGTTCTTTTCCCCTTCAAAGTACTAGTAACGATACTACTGAGTCTCATAATTATCAATTCGGCTTTTCGACCCC
ATCTACATCAAAGACGAGCCTTCGTAAAAACTTTTCTTCGTCAAGTCTCAGAAATTTAAGGAAACGCAATGTAACCGCCC
CGAATCATGAAGGAGCAACAGATATCTCTCCAGGCACTTCCTTAAATACTCCATATCACGGAAGAATAGACGAAGGAACT
ATGCAGCTAGCAATGCCAAACCTACCAACACTTGTCTCTATGTCATCCAAGGAGAAGCAATCCAGGAGTCAACTTGGAAG
TGTGTATTTGCTAAATACTGATATTCAAAATCCTGATGATTTGCCATTATCATCCCCCGATGGCAGGTCACCCATATCAC
TAGAGCCCTGTCCAAATGAATGTTTCCTTCGACCTTTCTGGCTAATGCGTGCCCTATACTACACTATCACACACCCAAAA
GGTGGTTATTTATCAAACAGACTTTTTGTCCCTTCCGATGCTTGGCGAGTTAAGGGTGTAAAGTTGAAAAATATTGAAGA
CAAGATTTCAAACTGTGATATGGTAACAGCAGCGCTATTAAAAGTTTCTCGAATAGACACCTTGGATGTTGATGCGATGC
TGGATGAGATGCAGAAACTCGAGGACATCATAGAACAGGTACAAATTTCGCTATCCAAAAAATTAGGAAATGAGGTAGGT
TCACCTCCTGGGAATTCGGGAGGGCAAAGAGAAAGTGTAATAGAAGGTGATTCAGAGAATAATTCGAGCACAACAAAACC
TGGTTCTACGTCTGTAAAGTCTTCATTTTCATGGCGAAGATTAAGATCCAAAAACTCAGGAGTCGGCCTCTCTCAAAATT
TTGCAAGCAAACAAAGCAACTCGGAAGGAAAAAAATTTGACTTCAAAATGGCCTCTCTTCCAATGACACCTAACTCTACA
ATGAAAATTCGTTTCACTAGAAGAGATTTGAGTCAGATGAATTTTACTGGTCCCAATGCAAACTATATGAGTGCGCTTGC
TAGATTATTTTATGCGGCGCAAGTAATAGATCAAATAGCGCGTCAAATTGAAGATCCTGGCCTTCGACGAGCCCATAAGA
CGATCGTTGGTCTTGAGTTATCTGTGCGACATGCTGCAGAATTTTTCAGCTCTTACATATGTCGCTTTGTATTAAGTGAT
ATTGGATTGCTACTCGACAAGTTTGTCAAAAAAGGAGGTGAATGGGTATTGGAATGA
>OH_00210 maker-scaffold267-snap-gene-0.23-mRNA-1
ATGCCTGAAATCAAACAAGCAGCCATCTTCTCATCAGACTTCTCTAACTTCAGTAGTGATCCCATCACTGCAAATAACTT
TTCGGCTGGTCAAAACATAGAGAGAAAAATAACATCTTTAGAAGGCCAAAGCAAACGAATTACACCAGCAACTCTAGTGA
CAGACAACTCTAAAGCGATTAAAATTGGAGTTCCAGCGGGAAATGTCACTCCAACTTACAATACCAACGAAGATGCAGTC
TTTGGCTCTCGAGATCCACTTTTAAAAGCAAATAGTGTCACCAAATATAAGTCAAAACAATCATGCCTCCTTGACTTACG
TGAGGTTTTTCGAAACTACACAGATTTTGGAAAAGTTGGACTTTCAGAGCACCAAAACGCTCCACATCAAGCAAATAGTG
TATCAACGCAAAAAGCTAATTTACTGAGTGCAACTTCGATAACAACCACTAAAAGCTACGCAACTGCTGCTAAAATTGTG
GAAATTGATAGGAAAACAGAAGATAGTCGATTGGCCAAAGATAGAAGTAATCTTCCGAAATTTAGTCCAATCGAAATAAG
AAACCAAGTTAGTCGAGGCTTGGGAAAGAAAGCAATTCTTCGTGTCCACGTTCCACTTTGCATCAACCTCGTCTTGACAT
GCTGTGAACCCAGTCCTAATGAGATGCTCGTTAAACAAGAAGTGTGGGAAGGAGTTGTCATAGCCATCGAAAAATTTGCC
AAAGAAGTCCAGAGTTTCAACAAAATCAAGATCCAAGGTCAACCACGCTGGCTAACAGGCATCCCCAAAAAAGCACATGG
CTTAGTGGTATTTTCAGTCAACACCGAAGATGAACAGAAAACCATTTAA
>OH_00211 maker-scaffold267-snap-gene-0.26-mRNA-1
ATGTCTGCTTCCAAGAGAGATGACACACCTATTTCTGGACCAACTCCCAAAGCACTTCAGATCCGTCAGATTTTTGCACA
ACCAGTATTCGCGGCATTCTGTGCAGGTGGTGTTGCTGGCGCAGTTTCAAGAACAGTTGTATCACCTCTCGAGAGATTAA
AAATTCTTCACCAAATTCAAAAGGCTGGAAGAAATGAGTACAAGATGTCAGTTGGAAAAGGTCTTATGAAGATGTGGAAA
GAAGAAGGTTGGAGGGGGCTAACTAGAGGCAATGGGACAAATTGTATTCGAATCATTCCATACTCAGCTGTACAGTTCGG
GAGCTACAATTTCTTTAAAAAGTTCTTTGAGCCATCTCCTGGGGCAGATTTAAGCTCATTCAGACGCTTGATCTGCGGCG
GTGCAGCTGGAATTACCTCGGTTTTTTTCACTTACCCCTTAGACATAGTTAGAACGCGCCTTTCTATCCAATCAGCACCT
TTTGTGTCCAAAATGCAACAAGCAAATACAAAACTTCCTGGGATGTGGACAACAATGTTAGTTATGTACAATACAGAAGG
TGGAATATTAGCCTTATATAGGGGCATTATTCCAACCATAGCAGGTGTTGCACCTTATGTTGGACTTAATTTCATGACAT
ATGAGCTTATACGATCTTACTTCACTCCAGTGGGAGAAAAAAATCCGAGCTCTATTCGAAAACTTGCAGCTGGAGCAATA
TCTGGAGCTGTTGCTCAAACGTGTACCTACCCATTTGATGTTCTCCGACGTCGCTTCCAAATTAATACAATGACTGGAAT
GGGCTACGAGTATAAGTCGATACCTGATGCAGTGAGAATCATAATTAGCCAAGAAGGTATCAGAGGTATGTATAAAGGGA
TTGTACCCAACCTTCTTAAGGTTGCCCCAAGTATGGCAACCAGCTGGTTAAGTTTCGAAATAACACGTGATCTACTCACA
TCTTAA
>OH_00212 maker-scaffold267-snap-gene-0.27-mRNA-1
ATGCTTCCATTTCTAGCCTTACGGCTAGCTCCCAAACCTTCTCGGCCTCAATGTAAACCATGGAGAAGCATCATAGCCTT
CTCATCTACGACACAAATATTCAATCGAAAGTCATCATCGTCAACCCGTTGGAAGAATAGACAAAGCAAAGATTTGTTTA
GTAGAGAGGCTAAAGTTCAAAAACTGAAAAGTCGAGCAGCTTTCAAGCTCCTTGAAATAGATTCAAAATATAAGATTTTC
AAGAAAGGTCAAACTGTCGTGGATTTGGTCGCTGTAGAGCGAACAAAACCACATGGACGTGTGCTTGGTATAGACATCAT
ACCGGCGCAGCCTCCAAAGGGTGCATCTGCAATCCAAGGCGACTTTCTTTCTGCTGGCATTCAAGCTGAAGCGATTACAT
TCCTTTCCAAACCCGACTGTGGGAGGGCAAAATCCGAATTAATTTTTAATGATCCAGAATCTGATATTAAAACTTCTCAC
CCTTCTTCAGAGTCGGATACGATTTCTTTTGGGCTCAGTAAAGAAAGTTCTGTTAACGGAGATAGGATACAGAGTAATAA
ATGCAGGGTGGTTGATGTTGTGCTAAGTGACATGTCAGCACCCTGGGACCAAACATCCGGCTTTTGGAAAAGAACACTGA
GTGACCCGTATATTAGGATGAAGAATACTAGTGGAATAAACTTAAAGGACCATACTGGAAGTATGGTAAGAAGCCCACTT
TCTCAAGTTGATTTAAATTTGCTCACAATAAATGAGGAACTCTGTAATGCAGCTCTAGATTTCGCCCTCAGTTATCTTCG
AGTTGGGGGCCACTTCGTCTGTAAATTCTATCAGGGTGACGAAGACAAAGAATTAGAAAAAAAAATAAGACAATCATTTG
GAAGAGTAAATAGGGAAAAACCAGAGGCTTCAAGAAAGGAATCAAAAGAAGCTTATTTTGTGGCATTACGTATGAAAAGT
ATGTGA
>OH_00213 maker-scaffold267-snap-gene-0.28-mRNA-1
ATGTCTAGTAGTGAAAATGATTGTCAGCCAAGATTTCAATTCACGGATTCACAACAATGGGAGACTTTATATCAGGAAGC
AGTTCGCGCCAGCAAAGACTTAATCAATGATGAAAAACTAAGGCGTTTACAACTTAACATACTAATACAAGAATATCAGA
AGAAAGACTTAGTCGACCAAATCTTGACAAAAGATAATACTCTTTCTAATCTTGAACAAAAGTGCAAGAACCTGAGTGTT
AAGTTAGTAGAAGTTGAAGAAAAGGCCTCACAGCAGGAAAAATGTCTCCAAGGTCAAGAATCAGACTTGATGAACTTGAA
AGCTGGACTAAGATCTCTTAGCAAGATCTCGACAAAATCAGTAGACCAAGCGACAGAAAACTCCTGCATATCTAATGATC
TTACAACTTTAAAACTTGAAATCGAAAACTTGAGAGCCATTGCTACAAGCTATCAAAACCTTCAGGAAGAGAACTTGATA
TTGAAACAGAAAGTTGACTTACTAGAAAACAACTCAGTAAGTCAAAACTATGTCAGCCAACTTGATTTACACAAGGATAA
ATCCAAGGAAGATTTGGAGGACAAAATAATTCATCAAGACCAAAACATGGAGCAAATAGAAGAACAATTAACATCTGATC
TGGCTAAAGAAGAGGAACACTTCCCAGAAGCAACCGAAGATATAATTTTAATTTCTCAAGACCAACATGAAGAAGTAATT
AATGAAGATAATCAAGAAGGATCTGATATAAAACTTATGAACACCTTACAAGAGCTAGAATTATCTAGAAGCAGACAAGC
CGCTCTCGAAAAAGAATTAAGCAAGATGCACGAAAAAGTAGCCGACTACGAAATTCAAAAAAATAATCTTCAAGCAGAGT
ATGATAAATCACAAGCCTTATTGTGTAGTCTCAAACTCAACGCGATTGAAAAACAGTCGAATTTCAAAAATCAACTTAAA
CGTGATCTCCGCAAGAAAAATGCAGATGCTTCTATTGGTACACCAGGTGGAGCTGCTGTTCGAGCTACAAGAAATAGCGT
AAAGTGGGGCTGTATCAATGAGCAGGCTTCTATTGGCGAAAAATCAATGTTTTCAATCACTCCCTTTCTCAATAGGACAT
TAGATATTGAGAAAGAATTATCTGGCTCTGAAGATGAGAACTTAACAGCAAATGACGCCCATAATATTTCAAAAATAATG
AGCAAGAATCATACGCTGAATAACTCTACTATGACGGATGCGGAGCTTAACTCATCAAGTCAAAGCTTCATCAAATATAC
GACCAAGGAAAGGCCTATTATTAAAAGCCAAAGGGTCAAGAGAGCTAAATCCGACTGTTTAGAAAACTTAGAAAAGGTTG
TTGAAGAAGTCAATGATGATGTGAATATACAAGGAAAAAATGAGACCGTTACATTATCTTCTAGCTCACTATTATCGAAA
GTTGTGGCCTCCAAGTCACAAATCCAAAAAGTAGATGAAAATGAGAGGCGAAAACCAAATAACAAGCGCACGCTTCTCAA
GGTAGGGGTAATGAACTTGGACAATGAAGGAATTGAATTGCCGAGCAACGAAATTGAAGCTGACTATCAAGCTCATCGAT
TGCTTAAAAAAGGTGTATTTCCGTTATTACAGGGTGGAATGGGAGACAAATTAAGTACCTTTTCTCCTCTGAAAAAAGAT
CGGGCAAGAAGAGATAAGAATATAATTAAATGA
>OH_00214 maker-scaffold267-snap-gene-0.24-mRNA-1
ATGATACAAATATCAGTGAATATTTTGCCTACGCTATTTTTTAAAGCCTATGCGACTCTTATGAACAGTGGTTACCATCC
ACAACCTTGGAAAGAAGCAATAGGAATTATATTTCCAAAACGGAACAAAAAGGACTTCACTAAACCACAAGCCTTCCGTC
ACATCTCACTTCTCCTGTGCTTATCCAAGCTGTTTGCAAATAGACTATCATACTATACCAATATCTACGACAACCTACTT
CATCACAATTGGAGGAAGGAAACAAAGATCCGCTATTGA
>OH_00215 maker-scaffold267-snap-gene-0.25-mRNA-1
ATGGCTAAAATTATCAGTCATGTCATTAAATGGGGAAAAAGCAACGCTATCACTTTTGGTCAAGAAAAGTCTGAGCTGCA
ACACTTTACTCAGGCTCCCAGACCTAAAGAGTACCCACAAATTCGCCTAGGAGACTGGTGTATAACTCCTAACCAAGTCA
TAAGATGGCTGGGAATTTGGCTGAACAGGAAGCTAATACTTCTAACCCATGTGAGCAAATTGACAGCAAAAGCAGCGCTC
TAG
>OH_00216 genemark-scaffold595-processed-gene-0.3-mRNA-1
ATGGCTGCAATCTTAGAAGATCCTAGACTAAGACATCGTTGGAATCAGATTTCTCAAAATGCAGAATCAGCTACCGAAAC
TGCTGCAGCAAATATTTGGACTTTCCAACATAGATATATAAGCCCTTGTTTCGATTCAGTAGTCTTTGGAATCGAGAAAT
GTATCGGAACCTGTTACCCAAATCGAGATGAACGAGTATGGCGCCGTACTAGAGGTAGGGCTGAAGCAAGCTTTGATTTT
TATGACGACTGGGATCAGGACGATTTTTCTAGAAGTCATGGGCTACTTGGGAATTGGGGTAATGATGAGCTTGGAAGATT
ACTAGCGAGTAATAGACCTCATTCTAATCGTGTTGACAACATGAAACAGCAACCAAGAAGGAAAAGAACGATGAGTTATG
GCACAAGGGAACGTTGTAAAAGTCTTGAACATGATCCCACTGTTATTCCTAGTACAAGTGCTTTGGGATTTCTGGGTCGT
TTACCTTTCAAACTAGGTGGAACACTCCGATACAAGCCAAGTGCCGCCGATCTTCAAGACCATCCAGGGAAATCTAGCCC
TAGTCTTCTAAATAAAAAAGAGGGCGAGGATTCAAATGTGGATGAAAACTATAAATATAGACATGATAAGGGTAAAAGTC
ACAAGAGGAATCGGGGCTCCACTATGAGTTCAGATCAAACATCGAATTCCTTCCGCTCTCGTAGGGATTTGCTACCAAGT
GATGAAGAAGAAGACGCTGTCCCCTTAAGTGATGAATTTACACTAGATGTGGAGCGACGAAATATAGGATTCGGCATTGA
AGAAGACACCGAACAAGCCAGAGCCGCGAGAGGCAGACAAAGTTCGAGAAATTCCTCCATCATTGTATCCCCAATACCTC
AGTCAACGTCACGGTCAAAGATTCTACTGGATAGTAGGCAATATTTTTTGACGGATTCGCAATCTGAAACAATAGGAATA
TTAAGTCCGGCTATGGTTCAAACCTCCTCCGCCTTTGTCTCCGGGGAAGAGGAATCAAGATCTTTGAATTCGCAGTCTAG
AGTCTGA
>OH_00217 maker-scaffold595-snap-gene-0.11-mRNA-1
ATGTCAGCAACAATCAACTCTTCACACAATATTCAATCCAGAGCTCCATCAATACCTTCAAGTCATAACCACTCTGAGTT
TTCGTATAAAAATGGCCACCAGCAAGAAATGGGAACCCTCCAAACAGGGGCTACAAGTGGGTCGAAAAAGGGAAAGCATA
AAAAAATGACGGATCCAAATGAGGCGTCAAACCTAATTGCTGCAAAAATATCGCAGCTTGAGTTAGATGCTGCTGGAGAT
AAAGAACAAGAGGCTGAAATCGAAAGAGAGGTTAAAAAACATACTCGAGAATTGAACAATGCGACAGCAAAGATGGATCC
TCTTCAGAAGGTGGAAACCATTCATCGACGGTATACTGAGCTTTTATCACAAATGAAACGCCTAGAAAGAGAGAACCAGA
AAAACAAGAAGCGGGCAGATATGTTGCAAAAAGAAAGAGATCATGGGCGAACAGATTTGAGTAAAACAACAACTATTAAG
GAAAAGTTAGAAAAATTGTGCCGGGAGTTACAAAAAGATAACAATCGTCTAAAGGCTGAGAATAAGACCTTACAAGATTC
TGAGAAAGATAATCATATAGCGTGGGATAATAAATTCAAGCAGGTCCTGTGGCAATTAGAAGGGATTGAAGATGCGAAGG
AAAATCCTCAGGCTCAAGTAGTTCAAGTTGAAGTAGATGAACTTTTCCGGCAACGCTTTAAGTCTTTAATAGAACAATAC
GAACTCAGAGAATTACATTTTCACTCACTCCTACGGACAAAAGAGCTGGAAGTTCAGGTCAGCTTGGGTCGTTATGACCG
TGAGAAAAAACAAGCAGAGGCGGAAGTGACGAGATCTCGAGCATTGAACTCGCAGGTTCTAACCTTTTCAAAAACAGAAA
GCGAACTTCGTAATCAGCTCAATATTTATGTCGAGAAATTCAAACAGGTTGAGGATACCCTTAATAACAGTAATGACTTA
TTCTTAACATTCCGAAAGGAAATGGAAGAAATGTCTAAAAAAACAAAACGCCTTGAGAAAGAAAATACAAACTTAACCCG
GAAACATGACTTAACAAATCAGAATATATTAAAAATGGCTGAAGAAAGAACAAAAATAAATGAAGAACTCAGGACGTTAC
AGAAAAAAAATGATAAATTGACAAGCATTATAAATCAGATGCAGAGACAAGGCCGTGGAGTTCCAGGTGGTAAGGGAGGT
ATGATTAGAGGCGGTACTGAAGGTGAATTTTTAGAAAGAGATCTAGATGGGACAGAGAAGGAAGAATTACATCTCGATAC
ACCAAGGCCTTTTGGCCCTGTACCTCCACCATCTCTCCCGACTAACGGGACTACTGCTTCTAATGGCGTCAAACATTAA
>OH_00218 snap-scaffold595-processed-gene-0.8-mRNA-1
ATGGCATCACAATTATTACCTCTTGAATTAATCGATAAGTGTGTTGGATCAAAAATATGGGTAGTCATGAAAGGCGATAA
AGAATTTTGCGGTGTCCTTCTCGGCTTTGATGATTACGTCAACATGGTGCTAGAAGATGTGACAGAAATTGACTATTCAG
GTGGTCAAACTAAATTGTCAAAAATTTTACTGAATGGTAATCATATTTGCATGTTGATACCAGGCGGAGAAGGGCCTACT
GCAACAGGGACATCACAGATAGCAACTGAGGAGAGTTAA
>OH_00219 maker-scaffold595-snap-gene-0.12-mRNA-1
ATGGCTAGGAATTTCTCCCACGGAATCGTTCGTAAAGCCGTGACGGAACTTTCCCTATATCCCAAGCCTTTTGATAAAGT
TCATGGATTTACTTTCCTTCGCTCCAAGCACATTCCGGAACTCGAATTGACTGCCCTTCACTTAAAACATGACAAAACAG
GTGCCGAATACATTCATATCGCACGAGACGATCACAACAACGTCTTCTCCATTGGATTCAAAACCAATCCACCTGATGAT
ACAGGTGTACCTCATATTCTCGAACATACGACACTATGCGGCAGCAAAAAGTATCCCATTCGCGACCCATTCTTCAAGAT
GCTTCCACGTACACTTTCAAACTTTATGAATGCTATGACTGCCTCGAACTATACATATTACCCATTTGCCACTACCAATC
AGCAGGATTTTAAGAATTTAATGTCAGTATACTTTGATGCTACTCTTCATCCACTTTTAAAATTGAGTGATTTTTACCAG
GAAGGATGGCGTATAGGCCCTGAGAATCCATTAAAAACCGAGGCTTGTCAGAGTAATGACCTAGAATCTAAGCTTGTGTT
CAAAGGTGTTGTGTATAATGAAATGAAAGGCCAAATGTCAGACTCTGGATACCTTTATTATATTAGATTTCAGGATCATA
TATTTCCCGATCTAAATAATTCTGGAGGAGATCCGCAGAAAATAACAGATTTGACTCATAAGCAACTCATAAAATTTCAT
GCAGATCACTACCACCCAAGTAATGCTAAGATATTTACTTATGGAGACATGCCTCTAAAGGATCATCTGATAGAAATTAA
TTCACAACTTAGTACTTTTGACCGGCTCGAGCCAAAGCTGGATGTCAGAAATCCCATAGATTTAAGTAAAGGGCCACAGA
CCTTCTCAGTCCAAGGCCCTATTGACCCATTAGTGCCACTAGAAATGCAAAATAAAACATCAATATCATGGCTAATGTGT
CATACGACGAACGTTGTTGAAACCTTTAGTCTTGAGATTTTGTCTGCTCTACTTATAGATGGCTATGGGTCTCCATTATA
TCGCAGCTTGATTGAAGCGGGTCTTGGTATAGAATGGAGTCCAAATACTGGCTTTGATACCTCCGGAAAGATTAGTATTT
TCTCGGTCGGACTAACTGGAGTGAAAAATGACAATCTATCTAATATTAAAGAAGTAATTTTCAAAACTCTAAGGCAAGTT
CGTCAAAAGGGTTTCGAAGATTCTAAAGTTCAAGGACTCTTGCACCAAATGGAGATATCTCTGAAACATAAGACCGCTAA
ATTCGGCATGAGTCTCTTGAATAGGGTTCAGCCACAATGGTTTCAGGACGTTGATCCATTTGAAAGTCTCAAGTGGAATG
ATGTAATATCAGCCTTCAAAGCGGAATATACGAAGGGCGGATACCTTGAAAAGTTATTGGATCAGTATCTCTTAAATGAA
AATATTCTGACATTTACTATGACTCCATCGGAGTCTTATGGCCAAAAACTGGCCCAAGAGGAATCAGAGCGCCTTGCACA
GAAGATAGCAGAGATTTCCAAAAATATCGGAGGGGATACAAGAGTTCGCTCTCACATCAATAAAATGGAACAGGAACTTT
TAGAAGAGCAAGCAAAATCCAATACTGAGGATCTCTCTTGTTTACCTTCGGTTTCTGTTAAAGACATCCCAAGAGTAAAA
AAACCGGTTGAATTGTTAGATACTAGAATTAAAAATACAAGTATTCAATGGCGACAAGCATCGACAAACGGTCTAACCTA
CTTTCGAGCAGTAAATGTCCTTCACAATCTTCCAGCTGAACTAAGAAGCTTAATACCTCTCTTTACCGATTGTGTCTTTC
GTTTGGGGATCAAAGACATGAGTATGGAACAACTTGAAGATTTAATAAAGCTTAAAACTGGTGGCTTGTCGATAAGTTAC
TTCAATTCGCCTTCACCATACAATCTAACCAGCTCAACCGAAGGACTTGCCTTTTCTGGTACAGCTCTTGATAAAAATAT
ATCTGAAATGCTCAAGCTTCTTCGAATACTGATAACAGAATGCAATTTTGATAGCCCCGAAGCTGAAAATCAGATAAGGC
AGTTACTTCAAGCATCCTCCGATGGTGCTTTAAATACAATTGCTTCACGTGGCCATTCATATGCTAAGTCTGCAGCGGAG
AAAGAATTTAGTGAATACTTCTGGAGAAGAGAGCAAGTGAGTGGTCTGACACAATTGAAGTTAACCTCATTTCTCGCCAA
CCGATCAGCTTCTGAAGGTCTATCGGATCTAGTTGAAAAGCTAAAAAGGATCCAGAAAATAGCATTTACTGGATCATTCC
GCTGTGCAATAACATGTGGGCAAGAAAGTGTTTCGCAAAATGTTTCTGCACTTGAAAAAAATTTCATCGATTATTTGCCA
GAGGGTTCCGAGCCTCAAATTCAGTCAATCATTAGTGAAAGAAGTAATAGAGATATCAAGCTATTTTATCCTCTACCATT
CCAAGTTTATTATGGTGCTTTGTCTCTCCCGACAGTTCCATATACATCACCTGCTAGTGCACCCTTAAAAATATTATCTC
AAATATTAACTCATAAGTACCTACATCACGAAATTCGGGAGAAAGGAGGTGCATATGGTGGTGGAGCAAGCTCACTAAGT
CTAGATGGTGTTTTCAATTTCTATTCTTATCGCGACCCAAATCCCATAAATAGTGTATCAATCTTTCGAAGTGCGGGAGA
AATGGCATTGACAAGAAAATGGACTGATCGAGACATTGAGGATGCAAAAATCTCAGTCTTTCAAAATGTTGATGCACCTC
TTTCAATTAACTCTGAAGGAATGACAAGATTCTTATCTGGTATCACGAATGAGATGGCACAAGAACGAAGAGAGCAACTT
CTAGATGTCACGGTACCTCAAGTACAAGAAGTTTCTAGGAAGTATATTGTCGAAAGTCTAAAATCCGGAAGAAATGGCCT
AGTCTTTATTGGCGAAAAGAAACCTTGGGTTGATAATACATGGAATATTCTGGATTTGGGTATAACTTCAAAATAA
>OH_00220 maker-scaffold1475-snap-gene-0.4-mRNA-1
GAATTATCGGATCAATTTTCAGGAAAACCCCTTCATGATGAAAAGTTGCAAAATGCCTCCATAGTGTGCAATGTAGAAAA
AGATCGCATTGAAGAGTCGATCAAATATTCCGAATCAGATCAAAGTAATTCTGACAGCAATTGTGAAGAATTAGTATTTC
GACCACAAACTGAGTTAGATATACATGAGCATGATATCGTTGATCAAGTCTTTCAAGCCAACCGCTCTGCAAAAGATCTA
GAATCATTGCGCCAACATGCAATTAATGGCGACATAGAATATGAAATTCGGAACGGATTATTATATTATCAAGGACGTCT
CGAAGTACCTTTTGATCCACCAGAATTACGAGCAAAGTTTATTAGACACGTTCATGCACAACCAATGACTGCCCATCCTG
GTATCGGAAAAACAAAGGCTTTAATAGGTAGACGTTTTCACTGGAAAAACCTTGGGCAACAGGTTAAAACTTTTGTAGAG
AATTGTAAATGTGTTAGATCAAAAGCCCGCCGGGATAAGACTCCGGGATTCTTGGTACCATTACCAATTCCCGAACGGCC
GTACCAACACTTAACAATGGATTATAAAAAAATGCCGGTAGACAAACATGGGTATAATTGTATTCTTGTAATCATGGATC
GATTGGGTAAACGTTCTATATCAATTCCATGTAATGATACCTGTGATGCGAAACAACAAGCATGGTTATTCATAGATCGA
TGGATTAGATGGACGGGCTTACCAGATTCTATAGTCTCTGATCGAGGTCCACAATTTGTTTCGTCTATCTGGAAAGAGTT
TCAAAGAATATTAGGAGTAAAATTACTCCCATTAATTGACATCGCCCAATTGATTATGCCACATTCCTCGATCGGAATGT
CTCCTTTTGAACTATATAATGGATTTGAGCCACGAATGTCCTGGGATCTAGAACCACCAAAGCATCCAACAGCGGCAAGA
GAAAAATTGAGTATAAAAGAGGCTAGAGAAATTGCCGAACGAATGAAAGGGGCAATAAATGTCGCAAAACAAAATATTCA
AAAAGCTCATAATGAAATGCAAAAGTATGCAAATAGGAAAAGG
>OH_00221 maker-scaffold1475-snap-gene-0.5-mRNA-1
ATGGGAAGTGCAAGAAATCTTGGGGTCAAAACAGTTGGTGGAAAATTAACTTACCTAGCTGATGATGATCCGGAATACTG
GCCAGCATCAGATTGTATGTATGCGCCACACAAAATTAAGGAATTTCATCTCAAATATCCAAACGCAAAAGGACCTCCGC
GAGCTTTACCAAGGTGGATACAAGCATACGAAAACGGAATTGATGATTATAGTGATCTGGTGGACGACATGCCAATGAAT
AAAAGCGCGAGGGCTCGCTTTTTCAAAGGGGGGGAGTAA
>OH_00222 maker-scaffold752-snap-gene-0.11-mRNA-1
ATGGTCTCTTTCACTCGTCTGGCAGTTCTTGCTGCTCTTGTTTTTCCACTTATAGCTGCTCCACCGCCATTACCAGAACA
TCATACCAAGATTCGTAACTACGCAGCACCAAATCAGATTGAAAATAGCTGGATTGTGGTATATCGAAGCGATGCCAGCG
ATTCCCAAATTGCAAATCACGAACAATCAGTAAAGTCTTTTTTCACCAAGCGTGATCAAACCAAGAAGAAGAAGCCTGCC
CATGGCATCAAGGCCTCATGGCATATGAGATCATTAAGAGGTTATCATATCCATACAAGCGAGGATTTTATCTCTACCAT
AGCTGCTTCCCCTGAGGTTGAATATATTGAAAAAGACACACATATATCCGCCTACGATCTTGCTACGCAGTCAAACGCTC
CCTATGGTCTCGGAAGTCTTTCTCATCGATCTCCCCAGAGTACTACAAACTATGTCTATGATGAAACAGCCGGAAAAGAT
GTTACAGTTTACATTGTTGATACTGGTGTCTATGCTGAACATTCTGAGTTTAACGGCCGAGCTTCAATGGGTGCTAATTT
CGTCCCTGGATCAGCCAATACCGATGAGAATGGACATGGAACACACTGTGCGGGGACAATTGGTGGCTCTACGTATGGGG
TTGCCAAAAACGCAACAATCGTAGGAGTCAAAGTTTTAAATGCTGATGGATCCGGATCTAACTCTGGTGTTATATCGGGT
ATCAATTGGGTTGCAAGCAATGCTGGTGGAGCAGGTGTTCTTTCTATGTCACTTGGGGGCTATTATTCTGCTGCACTCAA
CCAAGCTGTTACCTCTACGGTGAATTCAGGTGTCTCTGTAGTTGTGGCAGCTGGAAATGATAATGCAAATGCGGCACTAT
ACTCTCCAGCCTCTGCCCAGTCAGCCATCACTGTAGGCGCGATTAGCTCTTCGAATTCAAAAGCTTCTTTCTCCAACTAT
GGAGCAGTCGTTGATGTCTTCGCACCTGGTGTTAATATACTTTCCTCGTGGATTGGCAATAAAACTGCAATAAACACTAT
ATCTGGTACCTCCATGGCGACACCTCATGTTGCAGGGCTGGTAGCGTACCTAATCGGACTCGAAAAACTCTCATCTCCAA
ATGAAGTATCTAACCGTGTTTCATCTCTAGCTGTGAATGGCCAAATATCTGGTCTGCCCTACAATACGCCTAATAAGCGT
GCTTATAACGGAGCTTCATAA
>OH_00223 maker-scaffold752-snap-gene-0.10-mRNA-1
ATGACTCTTTACTATAGTTTGGTTTTCCTATTACTGGTCTCCGAGATGGCCCTCTTTATGCTATTGATCATTCCTCTACC
TTTTACTATCCGTCGCAAGATCTTTATCTTCATATCAGAGAACCCCACAATAGCAAAGCTGCAATATGGAATGAAGATAG
CCTTTATCTTCATTCTAATCTTGTTTATCGATAGTGTTAATCGAGTTTATCGGGTTCAGTTAGAGCTAGCAGAGTCCAAT
AAACAACAAGGAAGGTCTGCCGTTATGGGTCATGAGCGTTTAGAGGTTCAGGCTCGAAAGTTCTACTCACAACGAAATAT
GTATCTATGTGGCTTCACTCTATTTCTTTCCTTGATCCTCAATCGAACATACACTTTAATACTTGAAGTGCTTCGTTTAG
AAGAAAGTGTCAAAAAACACGAAGGTGATCCAAAGGCGGGTGGAAAGGATAGTCAAAAGCTTGCAAATGCTGGCTCACCC
GGAGAAATTGCCAGGCTTCGCCTATTGCTAGCTGAGAAAGATAGAGACATAGAAATTTTGAAAAAACAGAGTGAGGGTCT
GAGCAGAGAGTACAATAGGCTGGGCGACCAGATCGGTGAGACTGAAATGGACTCTACTCCAAAAAAGGATCGATGA
>OH_00224 genemark-scaffold752-processed-gene-0.5-mRNA-1
AACCCTGGCAACTCTATTTCCAAATCTGTTCCAGGATTACCCTCGCCTAGCTATAATAAATTACTCCAAACAATAAGCTC
AAACTCTCCTACGTCTTTAGTTAAATCTTCAAATTGGATCGGTCCCTGGCACCAACCAGAAGATAAGCCTACCAAACTTC
AACCTGGAGAGTCAGCCATCTTAGCTGCTCGAGGAAGATGTTTCCGGAGTCGAGGCTCAGGTCATGGAGCTAGCGATATA
AAAATTTGTCCAAAAAAAAGGGGCCTTCAC
>OH_00225 maker-scaffold836-snap-gene-0.11-mRNA-1
GGCTTTGTCTTTATTATCTCACGCGCTGTATACAATGTGTTCTTCCATCCGCTGCGAAAATTCCCAGGTCCATTGACTCA
CAAAATTACCTCTATGGCGACAGGCTATTATCAACTTCGAGGCACCCTAATTTATCATGTAGGGGATCTCCATGAGAAAT
ACGGCGCCGTTGTTCGCGTGAGTCCGAATGAACTATCTTACATTGACGAAAAGGCCTGGGCCGATATTTATGGACATCAA
ACCCTCGCAGGAACGGGTGACTTGCCAAAAGATTTGAGATATGTTCGATCTGATGAAAATAATGTTCCACACATTATAAA
TGCAAATGATGTAGATCACCGACGCTTTCGCCGTATTCAGGCACCCTTATTTTCAGAAAAAGCAATCAGCGCCCAAGAAT
CATTGATTACTGACTTTGTTAACCTACTAGTATCTCAGTTACATGTAAGGGCTGGTGGCTCAGTGAATATTGTGGATTGG
TACACTTTCACAACTTTTGACATTCTCGGCGAGCTAGCATTTGGGAAATCCTTTGGCTGCTTAGAGAGTGATTGGTACAC
TTTCACAACTTTTGACATTCTCGGCGAGCTAGCATTTGGGAAATCCTTTGGCTGCTTAGAGAGTGGTAATCTAGATATTT
GGATTGAAAATACAACTCTCTTATTTAGAGATGCGTCGAATTGGAATGCATCTTCTAAATTTCCTTGGCCCCTGAACAAA
ATAATTTATTCGCTTACTCCAAATAAAGAGAAAAACGCATTAAAGGAAAGGATCACTCTTAGAAATCAAGTAGTTCATCA
GCGAATCGAGCAGGATTCATCGCAAGAGAAGCTCGACTTCATGTCTAAGATGCTGAAGTATAACGATGAGAAAGGGATGA
CGATACCTGAGATTGAAACGAATTCAGGAGTTCTAATCATAGCTGGAAGTGAGACAAACCTTTTTAGCTGCTACTCTTCT
TTCTGGACTAACCTTCTATTGCTTACGAACCGTGAACATCTTGAGAAATTAACAAAGTTGATTCGCACTACCTTTGCGTC
CCCAAAAGACATTCAAACTCTCGCGCTGTATCAGCTTGAATATTTAAGTGCTATTATTAATGAGAGCTTCCGCCTTTATC
CTCCAGTCGCTGGATCACTCCTTCGAATGGCCAAAAAGGGTGGCAGTGTTATTTGTGGCGAGGTTATACCTGAGTACACC
ACAGTAGGAATACCACACTTCGTCGCAAACAGAAGCCCTAGAAACTGGGCTGATCCCGAGAAGTTTGTACCAGAACGGTG
GTATAAAGATGACAGATGCCCAGAACGGTATCGCAATGATAGGCGGAAAGTTATGCAACCCTTCAGTTATGGACCGAGAA
ATTGCGTTGGCAAAAATTTATCTACTACTGAGATGCGACTTATCATTGCGCATATTTTATGGAACTTCGATATGGAGCTC
GAGCCTGACAGCCTAGATTGGATGAATCAGAAAGCATTTCCATTGTGGGAAAAAGGACTTATGCATGTAAAGTTTTATGC
TCGGAAGGCTTAA
>OH_00226 genemark-scaffold836-processed-gene-0.3-mRNA-1
ATGACGATACCTGAGATTGAAACGAATTCAGGAGTTCTAATCATAGCTGGAAGTGAGACAAGTGACTGCTACTCTTCTTT
CTGGACTAACCTTCTATTGCTTACGAACCGTGAACATCTTGAGAAATTAACAAAGTTGATTCGCACTACCTTTGCGTCCC
CAAAAGACATTCAAGCTCTCGCGCTGTATCAGCTTGAATATTTAAGTGCTATTATTAATGAGAGCTTCCGCCTTTATCCT
CCGTTCGCTGGATCACACATTCGAATGGCCAAAAAGGGTGGCAGTGTTATTTGTGGCGAAGCTGTAGCAGAGTACACCAC
AGTAGGAATACCACACTTCGTCGCAAACAGAAGCCCTAGAAACTGGGCTGATCCCGAGAAGTTTGTACCAGAACGGTGGT
ATAAAGATGACAGATGCCCAGAACGGTATCGCAATGATAGGCGGAAAGTTATGCAACCCTTCAGTTATGGACCGAGAAAT
TGCGTTGGCAAAAATTTATCTACTACTGAGATGCGACTTATCATTGCGCATATTTTATGGAACTTCGATATGGAGCTCGA
GCCTGACAGCCTAGATTGGATGAATCAGAAAGCATTTCCATTGTGGGAAAAAGGACTTATGCATGTAAAGTTTTATGCTC
GGAAGGCTTAA
>OH_00227 snap-scaffold836-processed-gene-0.6-mRNA-1
ATGAAAATTTTAATATCCGTCATTTCAGATGCGATCTCTGATGCTATAGCCTCTGTGGCTGGCGCTAATTCCGTATTCAT
ATCACCTTCTAAGGAAAATGCTGAGTCTCCTGAATCGCCATCTACCACATGGATTGTACGACTACTGAAAAGTCACAACC
TACTTCTTCGTTTCCTCCTTCTCATTGGCTGTCGAACAACTACCCGTGTCCTCCCGCGCCGCACATTAATAACTCCATTG
ACACGGTGCTAG
>OH_00228 maker-scaffold894-snap-gene-0.6-mRNA-1
ATGAAGCCACCTGCCAGGCCTTCATCCTCACGGAACGAGCAAATAGGTGTATCTACACTTATGGGATCTCTGAACTCATC
CTCTAACTCACAAGTCAGTGGGCTGAAAAGGAAAGATCGCGATTTTGAGAATGACGACGAAGAAACAAACATCAATGTGG
TTGTGCGATGTAGAGGGAGGAATGAACGCGAAGTAAGAGAAAATAGTGGAGTTGTTCTATCAACAAATGGAGTCAAGGGC
AGAACTTTGGAGCTTTCTATGGGCCCAAATTCTTTGAATAATAAGACATATCATTTCGACAAAGTATTTTCATCAGCTGC
GGATCAGGCCATAATATATGACGACGTTGTTAAGCCAATTTTAGACGAGATGCTCTCAGGATATAATTGCACAATATTTG
CTTACGGACAAACTGGCACTGGTAAGACTTATACAATGTCTGGCGATACAACTGAAAAATTTAATTTACTTTCTGACGAC
GCGGGAATAATTCCTCGAGCGCTTCACTCATTATTTAAAAAGCTTGAGATAAGTGATTCTGAATGGTCGGTGAAATGTTC
TTTCATTGAGTTGTACAATGAAGAACTTCGTGATTTAATTTCTCCGGATGACGGCACAAAGCTGAAGATTTATGACGATT
ATAGCAATAAGAAAGGAGGCCTAAGCACAATTGTTCAGGGTATGGAAGAGTCACACATAAAAAGCGCTTCTGAGGGGCTA
AAATTACTACAATCTGGTAGTTTGAAACGTCAAGTAGCTGCCACTAAGTGCAATGATCTAAGCTCCCGAAGCCATACAGT
TTTTACCGTTACAGCTTACATGAAGCGCACAGCGGAGAATGGTGAAGACTACATAAGTGCAGGAAAGTTAAATCTCGTAG
ATCTAGCTGGGAGTGAGAATATTCAACGCAGTGGGGCTGAAAACAAACGGGCTGCAGAAGCTGGATTAATTAATAAGAGC
CTCTTAACTTTAGGCCGAGTTATTAATGCACTTGTAGATAAAAGCTCACATATACCCTACAGAGAATCAAAGCTGACAAG
ATTGCTCCAAGACTCACTCGGAGGACGGACAAAAACATGCATTATTGCTACAGTATCTCCTGCTAAAAGCAATTTAGAGG
AGACAATATCAACACTTGACTATGCTTTCAGGGCCAAAAATATTCGGAATAAGCCTCAAGTAAATCAAATGGTCAATAAA
AAAACTTTGTTAAAAGAGTTTACCGCAGAGATTGAAAAATTAAAGAGTGAGCTTATTGCAACTCGTCAGCGTAATGGAGT
TTACCTCTCAAATGAAAGCTATGAAGAAATGACACTTCAAAGTGAGTCTAGAAGAATTTTAAGCGAAGAACAGGCCGCCA
AGATTGAAATGATGGAGATTAATCTCTGTAAGAAAGTACAAGAACTGTTTTCCTTGACTTCAAGTTTTACAGATCTCAAG
AAAGACAACGAAGCTGCCAAAATTGTAATAGAAGAGATGAAATCTCTTCTTAAGCAGAGTGAAATCGCTCTCGAGACTAC
TCGCAAATCACTCTCCGAGGAAACTGTTCTTCGAAAAGCGCACCAGGAAACCGAGGAAAGATTAAGTAATGTCGGTAACG
AGCTAATATTTACTCTAAGTAAAGCGATTCATGATATTGATTGCCTTCATGCCAAAAATAGTAGGAATTTAGATTTGCAA
TCTCTCAACTGTAACACTTGGGATGTAGCTCAAGGACAAGTCTCGGAGGCAACAACCTTGGTAGAAAGCAGAGTTAAGGA
GTTTAAAGCACAGCACCAGGAAATCTTTGAAATTGCTTCGACAAGAATTAAAACGTTTATTTCGACTGAGCTTGAAAAAA
TGTCTCTACCGTACTCTCTCCTTGAAGAATCCAACGTCAAAATTCAAGGCCTTCAAGCTGAAATTCACCAAAAATCTGCT
ACTAGGGAAGAAATTTTTAATGAATATTTGAGTGAATTTACGGCTATTCACGAAAATTTGAAGAACCACAACAAAAATGG
GCTCAAAGAGTTATCAGACGTATCTAAAGGAATCTATACGGAAGTAAGAAGTGAATTTGATTCTCTACATAAACAGCTTC
AAAATTCTTACAGTATGCTCTCGCAGGACTTTAATTCATTGCTCGGAGATCTTCTGAAGCAAGTAAAGCTCCAACGTTCA
GAGGCAGAATCACTACGCCAACAATTAATCATTTCAAGAGAGCTTGCCCTTCAATCAAATATAGCAGCCTCTAAAAGTTT
CCAGGACATACTACTTGAAGAACAAACTCAAGTTGCAATTGATCGACAGAATCTACTTGCTGTTGTGTCCAATCTTATCA
TGGCACAAGGCGAGGCGCAGGAAACTCGCATTAATGGAAAAATACATGAAATCCAAAACAATATATCATTGTCACAAGAA
AAATTCAAAGCCTCAAGTAACAACTATGAGCTGGGAATGAAAAACTGGAGTCAACAAGAGGAGAAATTAATTGAGGAAAT
TACTCGATCGCAAGAAACTCTCAACAGCAAAATAAAGGAAAATTGGACTGAAATCGATAAAAAAAATACGCATCTACGTT
GTGCTACAAAGTCTTTGCAGGACCAAACTTTACAGGTCATTGACTCTCAAATGACGAATATTGAAGACCAGGTCCGCGCT
CTAGAGAATATTGTTTCTCAGGTTAGAACACAAAATGCTAAGCACCATAGCATGCATGAGAGCACCATAGATTGTCTTTC
GAATACAGTACACTCATCGTATGAAAACATAAAATCAAACATGAAATCTACTCAAGAACGTATCTATTATTTTGAAAATG
ATATCAATATTTCATCAGATCAAGTCCAAAACTCCCTAGATTCTCTAGATTATACTTTAAGTCAGCCACTCTTACAGTTG
CGAGAAACTATCTCTGGAATGCATCTACAGGAATACCAAGCTACTGGAAAAACTCCCCAAAAAACCCACTATAACTACCC
AACTATTCTACCTCGGACAGAAAATCATCAAAAAATTTTGAGATCTTGTGTAAAAAATACAGATAGTTGGAGTTGCAAAA
ATGCTAAGAATATTGTTGATTCACCTCTCTTAAGTGATAAATTTTCCTCTATTCTTTCTGATCAAGAATCTACTTTTCAT
CTCAAGGTACCATATCAGAGAACACAATTAGATTACAAAGAAAATTCTTCAAAAAAGTCTTCTCATGATCTTAAGGAAAT
AAATGTAAATATTTCGAAAAATCATGGTTTAAATTATACAGATGAAGAATATCTACCACGCAGCAAAAGGACTACTCCTG
GGATTAAAAGTGGGAAAGGGCTGGGAAAATTACCAGTGATAAAGAGCAAAAAAAATATGATGTTACTCGAAGGAAAAGAA
AACTTAAAAGAGAATGTGACGAAAACACATCCTTCAACATTAACTCTATCATTAGAGACGGAATGA
>OH_00229 maker-scaffold152-snap-gene-0.42-mRNA-1
ATGGGAGGTGTTAATAAGCCAGGAAAGCCCAAGAGCAAACGGCAGCCAGTCCGCCTCCGACATAAAATTGAGAAAGCATC
AGCAGCAAAACAGAAAAAAGCACGTAAGGAGAAGAAGAAAAATCCTGAATGGCAGTCAAAATTAAAGAAGGATCCGGGAA
TTCCAAATCTTTTCCCTTATAAAAATAGGATACTCGCAGAGATAGAAGAAACTCGGAGAAAAAAATTGGAAGAAGCTGAA
AGAATAAAATCCGAAGCTAAGCTAGCTAAAAAGGCATCCAAAACAAGTCATGAAGCGGAAACTGAGCTGGATGTTGAGGT
AGAGGGTATTGTTGGTGAGGTAAAGCAAGATGACGCAAATAATGACGAAGAGATGGAGGAAATTGACGAGGAAATGAACC
CTATGGCTGCCTTACTAGCAAGTGCTAGAGCTGCAGCACAAAACTATGAAGATGATTCAGAAAATGGAGATAAAATGGAT
CAGGATGATATCTCTAGCGATGGATATGATGAGGATGAAGATAATGTATTACCTAATCTACATTTACAAACAGAGGGATC
ACGAAAAGCATTTGATAAGGTTTTTAAACAAGTTGTCGAGCAAGCAGATGTTATCCTTTATGTTCTCGATGCTCGTGATC
CTGAGGGTACCCGATCCAAGGAAGTTGAACGCATGGTTATGGCTGCGGCAAGTGGAGGAAAACATTTGATGTTTATTTTG
AATAAAATAGATCTGATTCCTGCATCTGTACTAAGAGCCTGGTTGATCTATCTTCGTCGGTACTTTCCTACAATACCTCT
TCGAGCTTCTACCCCTGCCCCAAATGCTCGGACATTCGATCACAAGCAGTTAACTGTAAAAGGTACATCGGCTACCTTAT
TCAAAGCGCTAAAATCCATTGCATCAGCTGAGAATCTCAAGCGCTTTATAACAGTTGGCGTTATTGGATACCCTAACGTG
GGTAAGTCTTCTGTGATTAACTCGCTTACAACACGTCTTGGTGGGTCAGGTGCAGCTTGTCCAGTCGGTGCTGAAGCAGG
AGTTACCACAAGTCTACGACAAGTCAAACTAGATAATAAACTCAAACTACTTGATTCTCCAGGAATCGTTTTCCCGAGCA
CAGAAAATGAAAATAACTCATCATCCAAACAAGAAGAACAAGCACGATTAATATTATTAAACGCTTTACCGCCTAAGATG
ATAGAAGACCCCGTTCCAGCTGTTACTTTGCTTCTTAAACGTTTAAAATCCAATGATATGTTTACAAAGATCCTCGAAAT
TTATGATCTCCCGCCGCTTATGTCGAATAATGGAGACTATACTATGGATTTTTTGACGCAGGTAGCACGTAAACGTGGAA
GGCTAGGTAAAGGTGGTATTCCAAATATACACAGTGCAGGAATGATGGTTCTAGCGGATTGGAGAGATGGAAGAATTCAG
GGCTGGGTAGATCCACCAAATCTAACGAATCCAACAGGAATTGGGCAATCAAGTTTAGTAGTCACAAAAGATGAGCCCAA
ATAG
>OH_00230 maker-scaffold152-snap-gene-0.41-mRNA-1
ATGACGAGTCTCAAGGAGACAAGGACGTTAAATCCAAATTCAGATACTTACTCAAGCAAAGTCTACGTTCGATCCACAAG
GAATGGGAAAGTACAGAAAATAGTACGTGAGCTTTACTTAAGGCAAGATATTCCTTGCTCTTCAAGACTTTGCACTGCTT
GTCTCGATATTGCTCCTAAGGACTCTAAAAATCATCGAGCACCATTTATTCTATCTGCAGTACCCGCTGGTACAAAAGCC
TATCCTTCGGGTCACTACTTAGTTCCTGATACAAACGCACTCTTAAATGGCCTCGATCTTTTTGAGACAACAAATGCTTT
TTACGATGTAATTATTCTACAAACAGTAATCGAAGAGATAAGGAATCGCTCTCTACCTCTATATAATCGTCTTATTGCAC
TCACGAAAAGCGAGGAAAAGCGCTTCTATGTTTTTTTTAACGAGTTCAGATTGGAGACTTATGTGATACGTAATCACGGC
GAGTCTATTAACGATCGAAATGATAGGGCAATTCGAAGAGCCGTTAGGTGGTATGCCGATCACCTCAAACAGGCTGCCAG
AGGCATTGCAAAGGTACCAAGTGTAGTGATGTTGAGCGATGACAAGGAAAATTTGAAGAAAGCAAAGTCTGATCAAATTG
AGGCTGCCACTTTTAAAGACTACATAAATGGTTTAGAAAACTCAGATCATTTTCTGGATATGTTATCAGCACATGAGAGT
ATAGAATTTAGAAAAACCAATGCTTCAGAGAATATTTATCGACAGTATTTCTCACACAGTAAAATGATTACAGGTATTAA
GAATGGGACTCTCCATCAAGGTATTTTCAATGTATCACCATATAATTATTTAGAAGGCTCGATACATACTCCAGCCTTCG
ATAAAAGTCTCATTATTCTGGGTCGAGAGAACATCAATAGAGCAATCCAAGGAGATATGGTGGTTGTGGAAGTCCTACCA
AAAGATCAGTGGAAACAGCCAAGCACTAAAATAATTGAGGATGAGACAATTAACAAATACGAAAACGCTGACGCCGAGGA
TGGTGAAGCAGTCGTGACAGAAAAAGAGCGGAAAGCATTATATGTTGAAGTGAAAAATATTCATAGTCAGTCTTCTGAAG
GTCGGCCGCAGCCTACAGCTAAAGTTGTTGGCGTGCTCAAGAGAAACTGGCGACAGTACGTCGGCCATGTAGATGAATCA
TCGGTAAGTCAGTCAATTAAGCAAGCGCGTAATCAACAGACCGTTTTTTTGATACCAATGGATAAAAGAATTCCAAAAAT
TCGCATGAGAACAAGACAAGCTGGCGAAATCATTGGTAAACGGATTCTAGTAACTATTGATGCTTGGGAAAGAAACTCAA
GATATCCAGTTGGCCACTTTGTACGGTCCCTCGGAGGTTTAGAAACAAAGGGAGCAGAAACAGAAGCACTGCTACTTGAA
TATGATGTTCAATATAGACCTTTCGCAAAAACAGTTCTTGACTGTTTACCAGCAGAAGGCCATAATTGGATCGTACCTAT
CAGTAAAGAAGATCCTGGCTGGAAAGATAGACAGGATCTTCGTGATTTAGGAATATGCAGTATTGATCCAATTGGCTGTC
AAGATATTGACGATGCTTTACATGCGCGACCATTACCTAACGGAAATATAGAAGTTGGAGTACATATAGCAGATGTTTCT
CACTTTGTAAAGCCAAGAACTGCAATGGATTTAGAGGCAAGTACTCGAGGAACTACTGTATACTTGGTTGACAAGCGTAT
TGATATGTTGCCAATGATGCTGGGCACTGACCTATGTTCTCTTAAACCATACGTTGAGCGATATGCATTCTCAGTTATTT
GGGAAATTTCGCCAGAGGCTGAAATATTGAATACTGTATTTACTAAATCAGTTATTAAGTCTCGGGAGGCATTCAGTTAT
GAGGATGCGCAAGCACGTATTGACGATAGACAGCAACAAGATGATCTTACTATTTCTATGCGTATCCTTCTCCTTCTATC
TAAAAAGTTTAAGCAAAAACGAATGGAAGCAGGAGCTCTAAGCCTATCATCTCCAGAAGTTCGTGTTCAGACCGAATCTG
AAACCTCAGATCCTATCGATATTAAAACAAAAAAGCATCTTGATACCATGTCTCTTGTTGAAGAATTTATGTTGCTAGCT
AATACAAGTGTTGCAGCTAAGATCTATCAGTCATTTCCGCAGACAGCTATGCTCCGGCGTCATGGAACGCCCCCCGAATC
AAATTTTGAGGAACTAGCCAACCAACTTAAAGTTATGCGTGGCTTGGAACTCCATTACTCATCATCAAAGGAGCTTGCAA
ACTCTCTTGATGCTTGTGTCGATCCCCAAGAACCTTTTTTCAATACATTGATAAGAATTCTTGCAACTCGCTGCATGCTC
TCAGCTGAGTATTTTTGTGCGGGTACTCAAGCATATCCAGAGTTCCGGCATTATGGTTTAGCGTCTGAAATATACACACA
CTTCACTTCACCTATAAGACGATATGCTGATCTCGTAGCTCATCGACAGCTAGCAGCGGCCATCGAGTATGAATTATTGG
ATGCTAGCGTTCGAAGTAAGAGTCAATTAGAATCAGTTTGTAAAAATATAAACGTTCGACATCGAAATGCTCAACTAGCT
GGAAGAGCATCAATTGAATACTATGTTGGGCAAGCTCTTAAGGGTCAAGTCGTGGAAGAAGAAGGATTTGTAATGAAAAT
TTTCTCAAATGGATTTGTAGTCTTTGTTCCTAGATTCGGAATTGAAAGCTTAATACGATTGAGGGACTTAGCCGATTTGG
AACCTGACGCCGTTTTTGATGCTGAGAATTACATTCTGAATATCAGTGGTAGCCGAGTACTTCAAGTTGGCTTATTTTAT
AAAGTAGTGGTTAGAATTAGCGATTTTAAAGAAGAAGGGTCAGGCAAGCGCAAAGTTCGACTGGAGTTATCTAGAGTGAT
TTCTAGTTGA
>OH_00231 maker-scaffold152-snap-gene-0.43-mRNA-1
ATGAGCAAGAAACCTGTTGTTCCAGATGCATGGGATGATGACTGGGAAGTACAAGCAGATGATACTTCTAAGAATGTAAA
GGAAGTTACTCTCACAAAAGCTGAAAGACAAGCACAACATATTGAAGCGAATAAGAAGATATGGAAATCTGCTGAGGAGC
CAGAGCAATACCTTTTCCTAAAAGCCCAAGATAATATTCCCCTGAAGTCGGAGTTCAAACCGGCTTTGAGGGTCCTTAGT
CGTAAACCAACACCTGTAATGGTTGAGCAAATCGATCCTGCTACGGGTATTGTTCAACTTAAACCAGTTGATACAGAAGA
CTACGAGGAACAGAAAAATATAATCTCTCCAGAACAACAGAGACTTAAAGCTCTCAGAGAGCTAGAAGAGAAGCAGAAAC
GGTATGATGCAGCCCGCGCAAGAATTTTGGGTGTAAGGTCTGGATCATCATCACCTCGAGATACCATGACATGTATGAGT
GCAAGCCCTGAAGGATCAAGATCATCACAAATCAGTGGAAAGGGAAAAAAAAGCGGGCGAGATACAAGACAAAATGATTC
TGGGCTACATGCAACCCCAACACGGCCAGAGATAATTACACGCAAGAAAAATATAGAACTTTCACGGTCTTCATCACGAG
AAGACTCTGGTATCATTCGAGTACCGAGAGGACCAGATGATTCTGGCAAGCCTGGCTTTCAGTTTTTTAAAAAAGGAGCA
AGGTAG
>OH_00232 maker-scaffold152-snap-gene-0.44-mRNA-1
ATGTTAAATAATGTAGAGAGTAATAATGCTCCCAGCCCCCAAATCATTTCAATAACAGATCTTCTCCGACGAATGTGGCC
GTCGCCTAGTGATGGTAAAGTTACAGCGGCAGAAATTGCTCAAGCTATCTCCTACCTATTTGACAATCGATTGTCACCTG
TCCAAGCAGGCGCGTTGCTCACTTGCCTACATTTTACCAAGTGGGAACTCAGAGCTGATGTTTTGGCTGCTTGTGCGTTG
TCGATGAGAGAAGCGTCTCTACAAGTAGACCATGAGACTCTTTCAACTGTAATATCTGCAAAAGATAACGGCAGGGATAA
AAAGAATCAATATCGAGGAGGTCTTTGTGACATAGTTGGCACGGGAGGTGACTCCCATAATACCTTCAATATTTCAACTG
CTTCCTCGATACTAGCCTCAGCACTGCTGCAGATAGCTAAGCATGGAAATCGAGCATCAACTTCAAAATCCGGCTCAGCC
GATATACTTAAGTCCATGCTTCCTACTGCACCAATTTTAGAAAACGTGACACCTAAAAATATATGTCAAATTTACGAAAA
GTCTAATTACGCTTTCATATTTGCTCCGAATTTTCATCCGGGAATGAGATATGTTGCTCCTATCCGCAAAGAGCTAGGAT
GGAGGACAATCTTCAATTTACTTGGACCTCTAACTAATCCAGTTGAGCAACTTCTTGAAGCTCGAGTACTTGGAGTAGCA
CGCAGAGAGATAGGCCCTCTCTATGCCGAGGCCCTAAAGATTCAAGGCGTACAGAAAGCATTAATAGTCTGTGGTGAAGA
AGATTTAGATGAAATAAGCTGTGCTGGTAAGACTTATTGCTGGAAATTAACTTGCTCTTCATCTCTCCATCACGAGGAGC
TCTCTTCTGATTTTTCATCTAAAAAAAATGATGATGCTGTGAGAATTGAAAGTTTCTTATTAGAGCCAGCAGATTTTGGC
TTGCCATCACATCCGTTGGAAAATGTATCACCTGGAAAGGAGCCCAAAGAAAACGCGCACATTTTGTTAAAACTTCTACA
AAATAAGTTAGCTCCGGATGACCCTATTTTGCATTTTGTTCTTATGAACACTTCAGCTTTATTTGTTATCTCCGGTGTAT
GTGAAGCGGATGCAAGTAATCTGGGCAAAAATGACAATGGTATTGTCATCACTGAACGTGGACCAGGAGGAGGTCGCTGG
AAAGAAGGTGTACGAAGAGCGCGGTGGGCAATTGAAAGTGGTGAAGCCTGGAGGCAGTGGAATAATTTCGTAGAACTTCG
AACTCCAGCCATAAAAACCGGCGCTCAAAAAAGAATTTTATGA
>OH_00233 genemark-scaffold152-processed-gene-0.7-mRNA-1
ATGGACCAAAGTCAGGCTTGCAATTTCGAAGGTAACTCGATATTGACTCCAAAAGAGAATGAAATACTTGAGTGTTATGA
TGAATTACTTGAACTTGATCTAGAGATTGCACTTATCAAAGCTAATGACACTCATTCTATAGATGAACCAGCAGAAAACG
TGTCAGAGCTTGATATTTCTAATGCCCAAGATGCTTTGTTACATGCCAAGGCCTTATTTCAAATTAGATGCAATGTTACG
GAAGCGGTTCTTATAACAAGCCCAGTAATCAATGCTGTTCATACTGATATTGGCGCATCAACCCATCAACATAGAGATCT
TTTGCGTCTCTTAGAGAAACGAGATGAACTATCATTTTCATTGACCCAACTTTCGAGGAAAGTCTTGGATTTGCAAGATG
AACTACTCAAGCTGGAGATTGAAAATATGCGTATTTCCTCTGAAAATGAAAAATTGGCAGCATCGATGCTTCGCTTGGTA
AAGGAAACCAACTCCGAGAATGAACCGAATGAGTCATCTCAGGAATTAGAGAAAATCACCAGCGAGGTAAAACTTGCACG
ACAACGATGGAAAATTATGAAGGGAACAGTGAGCGCTTTAATTGTTGGAAGTGGCATCGATTGGTCGCGTGATTCAAAGC
TTTTGGAAATTGTACTCGAAAAGGACTACCGACCAGCAAATCACTTAGCATCAAATATGAGTCGAAGAATAGAGAAAGTA
TTATAG
>OH_00234 snap-scaffold152-processed-gene-0.25-mRNA-1
ATGCCTAAAGAAAAATCCACAGCAAGGAAGACATCAAGGCCAAGAGCTGAAAAAAAGAAGAAAGACCCAAATGCTCCAAA
ACGTGGCCTGACTGCATATATGTTCTTCGCCATTGAACAACGCGAAATCGTTCGTGATGAGAACCCAGGAATTACCTTTG
GACAAGTTGGAAAGCTATTGGGACAGCGTTGGAAGGAACTAGATGAAGAGCAGCGTACCCCATATGAAGTAAAGGCTGCT
GAAGATAAGAAACGATATACGGATGAAAAGGCTAATTACAATCCCGATGCCGAAGAGGAGGAAGAAGAGTCTTCTTAG
>OH_00235 maker-scaffold152-snap-gene-0.46-mRNA-1
ATGGCTGACTTTACATTGAGAGAAGCTCCATTGCGTGCCGTTCAGGTCGATGCGTTGGTGGTGATGAAAATTATCAAAGC
TTGTTCCTCAACTTTTATCCAACCTGCAACTGGGTCTCTCGTAGGAATGGACAAGAATGGTGTTCTTGAAATCACAAATT
GCTTTCCTTTCCCAGTGATAGACGCTACCCCTTCAGACCCTCATTCAAACGAACATCAGGCGTTATCCAATCTAGCTGCT
TCTGCTCCTCGATCCAAGGCCAATATTTCATATCAAAATGAAATGATCAGATGTTTGCGAGAAGTAAATGTGGATGCTAA
TAATGTCGGATGGTATACAAGCGCAAATATGGGTGGCTTCCTCAACTCTAGTTTAATTGAGAATCAGTACTTTTATCAAA
AGGAACCAAACGAAAGAACTGTCGCTTTAGTGCACGATATCAGTAGAAGTTCGCAGGGTGCTCTATGTTTACAAGCATTT
AGGCTAACACCATCCTTCATGGCTATCTACAAGGAAGGAAAATTCTCCACCGAGTTCCTTCAAAAATCTAAATTTACGTA
CAAAGACATTTTAATTGAAATTCCAGTTGTTGTTCACAACTCTCACCTTCTCACCACATTCCTATTTCAACAACCGACAA
ATCTACAAGAAAATCTTGAATTACCAGCCAGTTTACCTGAGCTACTTTCTCATCAGCCGCTTGTCCCTTTTCATCCTAAC
ATAGACTCCTTAGAACTCTCTATTGATCCATTCCTCGAGAAATCATGTGACCATGTACTCGATAGCGTTGAGACTCATTA
TACAGAGCTTAACAATTTCCAATATTATCAGAGACAATTGGCTCGGGAGCAAGCTAAGGTTGCTGCATGGAAAACAAAGC
GAACTGCTGAAAATGCTTCTCGAGCTGTGCAGAAGCTTGCACCATTACCGGAAGACGAATGGGAAAGAATATTCAAAATT
CCCACAGAACCTAGTAGATTAGACAGTATGTTAAACGCTTGTCAAATAGATCAATATTCCAAACAAGTGGATGGATTTAC
GGCTGCGATTACAAGTAAAATGTTTGCGGTTAAGAGCAGCCTTTTGCCTGATTTACCATAA
>OH_00236 genemark-scaffold152-processed-gene-0.14-mRNA-1
ATGGCTCTCAAAGTATACATTGCGCATTCAGGCCAGTGTTTACTTGCAGACTCAGAAGACTTAAGATCCATAGAAGTATT
TAAGGCCTGGGTATCAAAAAACAGCAAAGTTGTCGGGCAAGACCAGATACATCTAAATGCCGATGGGAAACATGTGAAAT
TTCCTGGTCTTGGGTGCGAGACCGAGATATTTGTTTATGATTGGCACATAGTCCAGTCATATTCACCCCGGTCTGTGAAA
TTTCAACAATATGATATTCCTATACCCCAAAGCTATCATGTTTCCAGGCCCCCGGACACAATATCAGACCAGAATCAGTT
AGAAGCATGGAGGGATCTATTCAAGGCTCGGCAGAGTTGGTCACAAAGTGTTTTGTCAGATTGTCAGAGGATGTCGAATG
ATGCTCAAAAAAGATGGGCTGAGATAGAAGTTATCATTAGAGCAGCATCAACAGCCGTTCGCAATGTTCAGAAACATATC
TATATGGTAGACCAAAAAAACTCAGCAATTCAAGGCTGGGTAGAAGATATTCGCAAGATACAAGAGTCATCGGGGACTGA
TTGGAGTAGGCTGTTAGATCTTTTACAGGCAGTGCCAGTCAAACATGAGATAGTCTTATTTATTTCTGGTCATGGATCCC
AGGAAAAAGAAAACATGACTTTAAAAGACCTTATTCAAAACGAAGAGTTCAACAGGGCTAGACATTTAGTCGGAGGCATA
CAACGAAAACTATCTCGGTCTATCGCAGAGCTTGAGAAAAAGATAGATGAGATATACCGAAATTCAGAAGTACTCATCAA
TATTGTGTCAAAGAATATGCCCGAAAGATCTCAATCCATAGCATCCCTAGACTCTATTCAATTATTGCGGGATATCGAGA
CTTTGTCGAAAAGAATCTCTATTGATTGCGAAAATGTTCAATCTAGAGACTCTTTTACCTTACCACAAGCATCCAAACTT
GCACTCGCACACACGAAAATGCTGCTGCCAAGCATAGTTAAACAAAGTATGGAAATGAGTAGCCTTCTTCAAACCGTCAC
TAAGATACGAAATTCTCTTGCTGTATCATCCCTAGAAACAATGCAGCAAATTTCTCGCTTGACACTTATAGTCAGCGGAG
TAACTTCTCGACTCGCTGATTTGGAGCCCAGCGAAGAAGCAAATGAGGCATTACAAACACTGCTTGATATAAATCTACTC
CCTGTCACATACGCATCTTTTCTAGCTGAGGGTATTCGGCGAAAGCAATGGAAGGAGAAAATCGAGACAGATTCGTCTAC
TCTCATAAATGAGTTTAAGATATTCCAAGAGGAAGAAGCAAGACGACGACGCAAATGGCAGAAGGCTATTGGAGTAACAA
TTTTAGGTAAAAGACTAGACCAAAATGTTCCTGAGCTAGAACTTAATATACAGGGAATTGATGATAATTGGCCAAAAATA
ACAAAGCAAGATCTTGAAGAAGTCTTCGAAATTCTACAGTCTAAAGACCCAAACTCTGCTCTAACTAAAGAAGTCTCAAA
GATATTATTAGATCTCTATAATCCTACAAAACGACAGACTAAACGTGCTAAAGCGGCCTTTAAGGCTGGGAGTATCCATG
AAAATATTCTAGGGCGTAGTGCTTTATTGGTACGAGGTGATGATGAGCTAATTCGTATATTACAGGAAGAAGGCCAGAAA
ACTGTAAGTAAACTTCGTACAGCTGAAAGTCGCGTACGTAGATTAGAGAACTTGCTTCATCAGCATACTCAAGTCCATCG
TTCTACTTTTGGTAATAAATTCCAATCACCATGTCGTCCTTCAATTGATCCCCTGAATCCAACTAATCAAGCCCAACCGC
CGAAACCTCCTGAAGACCAGTCACAACCTCTTTCTATATCACCTCGAAGGACCTCTATCAACCAATTTCCTGATGAGAAA
TCATTAAATCAGAAAATTCTTTCATTAGAAGCGGAGCTAACTTCAGAGAAAGAACGTTCGTCTAAACTTGAGAACGAGAT
CAAAGAAAGGAAACTCAATGAAGAGAAATTAAAAATCCAGATAGACGAAGCTAATTCCACAAAGAGAGATTTGTTGAAAA
ATCTTGAAGCACAACAGCGAGAATTTATTGTAGAGCGAAAATCTTTGGCCACCGAGATCAAACGTGTGCAAGCCCAGAAA
GAAGATTTAGAGAATGATTTAGACCAATTTGTTATCTCCCGTGGAAACGAAAAGGATAACTACGATGAAAATGAATCTAG
CCCTTTAATAAAAACTCAACCAGATACCAGTGACGTTGCTTCAAATAATCCTGGTAACCATATCTCGTATGAATTAGAAA
GTGAACAGATATCTTATAAAAACTCTGATTTACAAAAGTTAAGAGAAGAAAAAGAAGAGTTAATACTCCGCACCAATGAG
GCTGAAAATGCTATTACTAGACATCTTGAAATTCTGCGTAATATCTACAGAAAAATCTTACCCCTTGAAGAAGTGCCCGA
GAACTTTGACCAACTTACTGAGATGTTAACTCGAAAATCTGGTGAGCTAATATTAGAACTCGAGTTGTTAAAGAAAGATT
TACAAATTGCCAAATCTAATTCAAATAACACTCAAAATATTCTAATTGAACTTAGATCCGAACTTAGTCAAGCACAAGAA
AAGCTTCAAGCTGAAGAATTAAATTCTATAAAATCTCAAAAAGTTTTAGAAGAGCAGAATGCAAAGCTTACCACACTTGA
TAGAGAACTTGCTGATAATCGCCTCCAATCAATCTCGGCAAAAGAGAAGATTATCAAGTTGGAAAAAGACCTAGAGGAAT
TACAAAAACGACTTCTTGAAGAGGAATATCGATTCAATAGCTTAAGGGATAGCCAGGCCACACAGACCTCCCGGTTCGAG
TGCCTGGAAAAAGAAATTGAAGTTTCTCGTAATAAAAATGAATTAATTCAGGCTCAGTACAAAAACCTTGCTAGTAGAAT
GGAAGATCGAACTTTAAGAGCAATGGATCTTACTCGTCGATTTTCGAGCCAAAGTGATCAGTTGTGTAAGCTTCTTGAAC
GGTTAAACTATTCTATTACCCGAGGGACTAGATCTATGATTATACAAAGATTACCAAAACCAGAGCGGCCTACTGCAAAT
GATTCATCAGAATCAAACTCGGCATCTAGACGAATCTTGCCTATTATTTGTAATAGAAAGCCGTCCATGGAGAACGAGAA
ACTAGAAATTTTGAGCTGGGTATATAATGATGATGCCGATATTGAAAGGCAAAAATATGATACATATCTAGACACAGCTG
GCTATTTTGATATTGAAGCATTTTGTGAAACAATTTCCAAGCGTGTCAAAGATCTTGAGTATACGGCTAAAAAATACTCT
AGGGATGCCCGTTTGTGCAGGGAAAAACTCCACTCAGTCCAGAAAGAAGCGCAAGGAAAGATTGCATTTAAGAATTTTAA
AGAAGGTGATCTAGCATTGTTTTTACCTACACGTAACCAAGCCACAGGAGCATGGGCTGCCTTTAATATTGGAGCGCCAC
ACTACTTTTTGAAGGAACAAGATTTCCATAAACTAAGGTCTCGTGACTGGCTTCTTGCACGCATACACAAAATTGAAGAT
CGTGTAGTAGACTTATCAAAATCACTTCCCGGCTCACATATGCATATTTCTCATCAAAGATCATGCACTGAGACTAGTAA
TGACGGTGATTCACTGGAAGATGATAATCCATTCGATCTATCTGATGGCTTACGTTGGTACTTAATTGATGCTGCTGAAG
AAAAGCCTGGAGCACCAACCACTCCTGGATTAGGGAAGTGTACAGTTGCTAGCGCAAACATTGATGCGACTGGTAGTATA
CGAAGAAGCAAAAAATCCTCAAATAGTAATATGGAAGGAATTAACAGAACGCTGAGCAAAAATCTTCGTACTCGGCGTGA
TAGTAATAATTCTAAAAAATCTCTTGCCTCAGCGAGCTCACTTATTAAAACCAATTCAACGAGTACTGATACAACATCTT
TAAAGTCAGCTACTAAAACTCAAAATATTGAGGAGAGAACCGATACGAATACTATCAACTCGAGCCTTAAGTTAGAGGAA
ATTAGAAGTGGATCTGAGAGTATAGATAAAGGATCAACTTCGAAGAATTTCCAAAAGCCCGCTACAGAATCGAATGTGAC
AAATCCTCTAAGGAGATCGATAATTTGGGACTCATTATGGTCACTAGATCTGAGTATAGAAAGTGGAAAAAGCAAGAAAT
AG
>OH_00237 genemark-scaffold152-processed-gene-0.20-mRNA-1
ATGTGCTCCAGGTCACCAGCCCTGTCCGGATCCCCCTTATCTATAATTTCCTCAGATACATTCCTTGACGACCCTATTGT
GTCTTCAATAATGCCACCTGCGAAGCGTCAGAAACTGGGGCAAACATCAACAGATCATATGTCACCCCCGAAATTTCGAG
ATGATGTTTCAATCTCTTCGGATAGCTCGGCTGATATTCCACATTCACCCAGTCATCAACGCATTGAAGAGGATGATATT
AATGAACAAGTTACAGTATGCCAATGGGCTGACTGCGATGCTGGAGACTTAGTTAATATGGATAATCTTGTAGCTCACAT
ACACGAGGACCACGTTGAGACTAGGAGTAAGAAGTATATCTGCGAATGGAATGATTGTGGAAGAAAGAACATGCCCCATG
CAAGTGCTTATGCCCTGAAGGCACATATGAGAAGTCATACAAAAGAAAAACCCTTTTATTGCGAATTACCTGAATGCGAC
CGTTCTTTTACACGATCCGATGCATTGCAAAAACATTACCGAACTGTTCATGAGACAGAGGCCCTTAGACCATCTGATCC
GATACCAAAGTCGATGCAAACGGCTAATAAGTCATCAAAACAGAAATCAGCTTCAAAGATTGCTCCACCTAATCCCGAAG
AAACCTCACACAATCGTGTAAATGGTGTCCTCAATAAGAAACCAAGTTCTAGACATAAATTTCCATCTGAGTTTGGCTTT
ACCTCAGAAGAAGAGGCACAAAAGCCAAAAGACTTATATCGGCTATTGCGACGTCAGGTACATTGGGCGGAAGAGGAGGC
AGATTCATTAAGAAAATTCTGCGATACGTTAGAAGAACTAAGAAGACAAGAATGGATAGATAAAGAGATTCTATTAGATC
AGGCATTGAAGACAGATATTGACTGGCAAAAGAGACGTCAAATCGTGATTGCCTCAGAACAGAGTGAAAAATGA
>OH_00238 snap-scaffold152-processed-gene-0.35-mRNA-1
ATGTCGGCGATTCTCAGTTCTGACGACCTCAATGACTTTATATCTCCCGGCGTAGCTTGTATAAAGCCGATCGAAACCTT
ACCTACTTCCAAACCTTCTCTAAAACAGGATAGCTTGGAAATTTCATATACCCTAAATGACGACCCGCCTTCTGATAATC
ATAGATCCGCACCACCTGCCCAAATCTCCTTAACAGATTGTCTTGCCTGCTCGGGGTGTGTCACTTCAGCAGAGGCTATT
CTTGTTTCTCTGCAGTCACACACCGAAGTTCTCGCCGAACTTGACTCTGCACCTGCCCTCCGAATACAGCCAGATGGCTC
TTCTCTAGTAAACCCCGAACAAGGAGGGAAAATATATGTCGCAAGTGTTAGTCCTCAGAGCAGAGCAAGTTTGGCAGCTG
CATTTGGGGTATCACAAAGGGAGGCAGGATATATGATAGAACAGTTACTTAGTGGACCAAAAGGGATAAAGAATAGGGCT
GTGTATAGGAACTATTTTCATTACGTGGTAGATACAAATGTGGCAAGGAATGCATGTCTAGTTCTAGGTGTAGATGAAGT
AATAGCATCATTTCCAGATGGAGAGGCACGAAAAGCACATAGATATAGCGAAGAATCGCAGCTCAAGAAGCCTATACTTA
CATCAAGTTGTCCTGGTTGGATATGCTATGCCGAAAAAACACATCCATATATATTACCACACCTATCTAAACTTAAGTCA
CCTCAAGCTATTTCTGGAACTCTTTTGAAAACAACTTTAAGTAAAAAGTTTTGCATTTCACCTGAGAGGATATGGCATGT
TGCCATAATGCCTTGTTATGACAAAAAGTTAGAGGCAAGCCGAGAAGAGCTTACAGATTGTAGTTGGGCAGGGGATGAAT
CAAGAGGCATTCGTGATGTGGATACTGTAGTGACCACAAAAGAGCTACTTTTACTAGCAGACATGAGAAGGATCGATTTT
GCAAAGTTACCACGAAATCCTGTACAAAGAATACCTTTTCCAGATCCCAAACTAGAATCTTTCTTATTCCCAAATGATAA
AAAACAGCTGAGTAACAGATCTTATGAGTATGGTCCTTCAGGTGGAAGCTTATATTACATATTGAACTATTTTGTCTCGC
AGAATAAAGGTTCTAAAATTCACACTTCACGTGGTCGAAATGCCGATGTTATGGAATATTCAGTTGTCTCTTCTGAAAAC
AAAATTCTAATCAGGGCTGCCCGATATTACGGGTTTAGGAATATTCAAAATCTTGTTAGACGCTTAAAACCACCATCTCA
ATCCCGGATTCCGGGCGTTAAATCAAAGATTATTTCCAAAAAGTCGTTAGGTAACCCAAATGGAATAGATTATACTTATA
TAGAAGTAATGGCGTGTCCTAGTGGCTGTACGAACGGGGGTGGTCAGATTAAAGTAGACGACCCAGTTGTGTCTGTCTAC
CATGACGAAACTATTTCCAAACCCCTATCGCAGAAAGAGTGGATTTCCAAAGTTGATGAGGCCTATTTTTCCGGAGATGA
TATGATTGATGACACTCAAAGTAATACCCAGAATACCGATTTTGTGGATGGGATTTCCCAAGTTTATATTAAGGAAATAC
TTGCCCACTGGGCCAATTCAACAGGTATAGATTTGGCAAAGCTGGTTTACACTACGTTTCGTAGAGTAGAAAGTGATGTC
GGGAAGGAAGCTGATGATTCTCAGAAAGTGATGAGTATTGCTAGTAAGATAGGTGGTGGATGGTAA
>OH_00239 maker-scaffold152-snap-gene-0.47-mRNA-1
ATGGCTGAACAACAAATTAAGAATTCAAACAGTCCTCAAGCATCACCATCGATGTCAAATGCACAGCAAAAAACAGGTCA
ATTTCGCCAGCAAGCAGTTAGTTACCCGAGCCCAACCTACGGCGAATCACCCTGCATCACACAATTTAATTACCCCCCAC
CAGCTCAACCAGGTCCGCCAGAGCCATATCGTGAAAGTCCACCCGGAAGTAATAGTTCTGCCCCTCTACCAAGTATGCGC
TCTATAGATCCAGCACAGCAACAGCAGCAACAACAGATAGCCACAAATATCCCTCCTCCAGTTGCTCAGATGAGTAGTGG
GCCTTATTACCAGCAACCTGCTCACAACCTAGCTCAATATCCAAATGTTAGTTCCGGTCAAAATGGGCAAAGTATGCATT
TTGCTTTAACACCCAACGACACGCGACAAGCAAGTGGTGGTCGCCATAAAAAGGAAATTAAAAGAAGAACCAAGACTGGA
TGTTTAACATGTAGAAAACGTCGAATCAAGTGTGACGAACAACATCCAGCGTGTCGAAATTGCCAAAAATCAAAGCGAGA
ATGTTTAGGCTACGATCCAATTTTCAAGCAGCAGCCTGGTCACACTGCGATACAGCCGGCTCCAAGCGTGATACCTCCTA
TAGGTAACATTGCGGTATCTTCCAATCCATACGGTAATCAGCCGCAATTACTTACTAGTGGATATGGTACGGCAAATATA
ACATATGATCAAACTCTACCGGTAGGCCCAACAAGTTCGGGCCAAGGATTTGAATTTGTATCTGCCATAGACCCAGCCCT
AGAAGGCGCTGGTCCTGCGCCAACAGCAACAGTTTTTCCAAATCAAGTTCCTGTAAAGCGAAGTGTCAGTGAGCTTCTTT
CAATGGGTGGCCCTCCTCCTCCACGCGTAAGCTCCGATGAATCTACCTCACCAACATCTCTCGATGAAGTCAAGCATTTA
TATTATAGTATTTACACTCCTGGTCTCGAGAATTTCTTGGAAACAAAATGGTTCCACAATAAAGGACTTCCGAAGCTGCT
TGAGAGTAAACCTCTTCTCGAACAGTTCTTTGCTCTAATCCAACAATTCGCTAAAACAGATCAAAGTGATCCTAAGGAAA
TTCAATATACATCTAATGTTGAGGCACGGTTTATATGGGCGCTCGCTGGCTTAGTTAGATCTACCGCTGCAGAAAAGAAT
GACAACAAAGATGTTAAAGAGGTGCCAGATATCGATGATCCAGTAGAAGCTAGTCATCGCCTGAACGTATTTGAAGCTCT
CTTGACTGGCAAAGTTGCGACTTCTAATCCATTAACGGTACCAACTGTGGTAGGCACAGATCCTTTGCGCATTCGAGAAC
TTGAATTTTGGCACACACTGGGGAACTTCGTATGCATTCCATATGAGGATACCAGCGCAACTAAGAGTGTTGATGAGAAT
CTTGCCACACTTCGGAATCTTCTCGATACTCGTGAAAATCGAGATGTCCTATATTCAATTGCAGTAGCTCGTGGCCTTGG
CCAGCGATTTTCTGGGATTTCAGAACACGATGGACCATCTCACTTAGATGAGAGCGATAATAAAAGCAAGCTTTTGGTAG
CTAAGAAGTTTGTCACAAGTGAAGCTGCTGGTGCAGGGACTACAAACGTTATTCGTAGATTATGTGATTTAGCCTCACGA
TCTTGGGTTTTATCTGCAGCAAAAAAGTAA
>OH_00240 maker-scaffold152-snap-gene-0.48-mRNA-1
ATGTATTTGCTTCAAGACTTGATTAAGATCGCTGCTATTGCACTTCTGATAATTTCATCTGTGGTTTCAACACCAATACC
ATCCAACATGGAGGAGAGGATAGCTCTTAATGGAAATAGCAAAGTACTTGAAACACGAGGTACCGGTGGCGGTGGGCTTT
CAAATGCTGGATATAAACTTGGTAAAAGTATCGGTGCTCCGATTGGTAAAATGCTTGGTCCTCCATTAGTCAAAGGACTG
CTTAAAGCAAACGTAGGTAAAAGTAAAAAACTTGCTAAAGCTGGGCCCAATGAAGCCAAAAAACCTGCAAAAGCAGCGAC
AAAAAGAGCCATTGATAATGCGGATGAATAA
>OH_00241 snap-scaffold152-processed-gene-0.31-mRNA-1
ATGGCTCCGCCAAAAACTAGATGTGGCCCTCCTCCCGACCCTCCAGATACAGGAAATAGAATATCTAAACAGAAAACTAC
ATCAAATAAGATTAGTAATTTAAGCAAACCTAGTCGCTCTACAATTTCCATTGAGACCCTAAGAAAGATAGGAGTTATTG
ATAAAGCTCTAGGTGCCACTCACATCAGAGACAGTGATACTCCGCCAACAAGTGACATTCAAATGGACGACCCCTTCACT
AGTTCGACAGAGACTCCTTTGACTTCTAGCGCCAACAAAAATTTTCGCCCTGCATCCATAGATCTTGATTACCCAGACCA
CGAAGGAAACCTCTCGGACTGCGAACTCCCCTATGATGACCCCCCACACCAACCTGGAAAAATCGAAGAAACTCTACTGA
GCACATCCGAGGCCGCTTCTCATAGAATTCTTGCGACACAAACGCTATTTGGCTCGATTGCTAACGTCCTAGACCTACAA
TGCCAACCCAACTACGAGCACATGCATGCTAACGAAATCCGCGCTCTAAATGATCTATGCGAAGAATTCAGAACGTCGCA
AAGCGTTACTTTGAAGCATATGTAA
>OH_00242 snap-scaffold152-processed-gene-0.40-mRNA-1
ATGTATTTGCTTCAAGACTTGATTAAGATCGCTGCTATTGCACTTCTGATAATTTCATCTGTGGTTTCAACACCAATACC
ATCCAACATGGAGGAGAGGATAGCTCTTAATGGAAATAGCAAAGTACTTGAAACACGAGGTGCCTTTCGTAATCGGCTTT
CAGAAGCCGGATATAATTTTGGTAGAAGACTGGGTAACAGAATTGGTACTCCGTTGGGTAAAAAATACGGACCTTCATTC
GCGAAAGGAATGCAGAATGGTATACCCAAAGGAGCTCAAAGAGCAACCGCAGGTATGAATACAATCTTTGCTAAAGCTGG
GCCGAATGTAGCCAAAAACCCCGCCTAA
>OH_00243 maker-scaffold92-snap-gene-0.43-mRNA-1
ATGGCTTCCCTTGACCAATTGCAAGCACAATTTATCCCGATTTCACCTGAATTTGATTTAGATTCTTTTGTACAAAGCTC
GGAAAATATAAAGTATGTTACTAGATTATCTAAAGAAATAATAAAATATCACTCAGCTGGAAGCATTGAGGCTCTTGTTT
TTGCAGTTGTCATCAAAGGGGGTAGACCTTTAGTCATTGAAGGCTGGGAATCTAGTCTTCCGTCATCACTTTTTAGTAGA
AAATGGTTAGAGGATAATCTTGGTGATAAAGTTGAGAATGTACGAGACATACCCAACGAGGCTAATATACCTATGACAAT
TGGGCACTATCTACGATCTATGGGAAAATTAGCAAGACAGTTTACAGCTTCAAACTACAACGAGTCTAAGCATCAGCGAC
TGTACTTGAAGGATATAGATTGTCCGGATTCTTGGGCAAACCACTTAAAAACAACTATTCCTGAAAGTATTTTCTACCTA
AATGAAAGTATCAGAGACATAACTGATGATTCTTTCTGTTCGTCCGAACTCAATCATAATGGACAGTCGTACACTCATAA
GGGTTTTGCCCCTGCAGGTGACCTGATGTCTAGTCTTCCATCTGAAATGCAGGCCTTGAACTTTATGTGTTATATTGGTC
ATGATGGGACCTATACAGCAGCTCATCGAGAAATGTGTGCTACTGTGGGACATAATATTATGGTTGAGGCATCGAAAAAT
ATTGGAGATGAGAGAGAAGGGAGTTCAATCTGGTTTATGACAGAGACAACAGAACGTGAGGATGTCCTAGAATATTTCTC
TGCGACTCTAGGCCATGACGTAGATGTTGAAAAGCATTTCGCCCAAGTTAATGCATTGAAAAAAGCGCCATTTAATGTTT
GGGTATTAGAACAAAAGGTTGGCGATTTGGTAATCGTTCCTCCTTTAGCACCACATCAAGTTTGGAATCGTGGAACTCGT
ACGATTAAAGCCGCATGGAACCGAACAACTGTTGATACTCTTGAATTAGCACTTCATGAGTCCCTCCCAAATTACAGAAT
GGTCTGTCGTGAGGAACAGTATAAGTGTAAAGCTATTGTCTACTACACTCTCGAAAAATATTACAACATTCTCTTGCAAA
ACAAAATAAACGAAAACATATGGCGACATGGACGAACCAAGCAACTATTAGATGACTTCAGGAGATTATTCTACCTATAT
CAAGAGATTATGTTAAGTGAGATGTTCTCAAACCCTTCCGAAGAAAAAGACATCGAAATGCTACCTTTTGACTCTAGCGT
CACTTGCTCTTACTGTCGATGTAACATTTTCAATCGATTTCTAACCTGTAAAACTTGTAATTCTGATGATCTCGGAATAT
CAGGTGACACCTTTGATATATGCATGGACTGTTACACTTTGGGGAGATCCTGTGTCTGTATTTCAAACTTTAGATGGGTT
GAACAATGGGACTGGAAGGTTTTAGTCGATCAATACGAGCTTTGGCGTAATTATCTCGTTGGTTTCTACAATAGTGGTGA
TATATCAAAATATCCCCAATCCTTGGATACTGCAAAGAAAAGCCATGGGAAGAAATCTACCGCTGAAATTTGCCAAGAAC
AACTGAAGATACGACCAATTAAGAATGCCAAAAAGTTAGGGGGGTCGCCTTTTATATTTAGAAGCAGTGTATCAAATGTT
AGACAAGGAGATCAATCAATGAGCTCAAAAAGGCGAAAAAAACCTAGAAATATCAAGTCGAAGAATAAAATTACCGAGTT
AGAATTGTCTCAAAAATTTCGTTGCCACTTCTGTAAGCGACAAGATTGGAATTGGAAGATGGCATTTTGTAGCTCTTGTA
GTCTTGCATATTGCTATAATATACTGTGGCTGAAATTTGACTTAATGCCGCAGATAGTGATGGCAGATCATAAATGGTAT
TGTCCACGGTGTTTAAGTTTTTGTTCTTGCAAAGATTGTCAACAGACGTCGACGCAAATACCATACCGACCAAAAAAGAT
GCTCTTAGGTCACAATACCAAGAAAGTTGCCGATTTTAGAAGCGTAGAAAGCCTTGTGGATTTTTCTCGAAATAAACTAA
TTTCTTTCTCCGATGAAACAGATAATTCCCTTGAATCTGTGCGTAAAAAGCGATTTAAAGGGGAAATCAAGGCCGAAGAA
TTCGAAGAGACCAATTCCTTGACTAAAAATACAGAATTATACATCCCCCAAATTGATGAAACGAAGGATCTCACATCAAA
ATTGACAAATTGTATCGATCCATTTCTTCGAGACTTGGACTCATCCCAACCAAGTTAA
>OH_00244 maker-scaffold92-snap-gene-0.44-mRNA-1
ATGTCCGTTCGAAAAGCTCATAACAGTGGACGTAATCATTTACGGAATGTTGTCGATTATTACCAGCAAATTGGACATGA
GAAAGCGCAATCAGTAATTGATTCTATCACCAATTCCTATGCGGCTGAGGGCCAATCCGCGTCAAACCCTATGTTTGGGC
CGAATCCTGGTGGACATCCACCTCCTCCTTTTGGGATTCCAGGAGGTTTACCTCCACCACCATTTGGGATGCCAGGAATG
GTATTGCCGGGAATGCCTATCCCTCCAGGTGCGATAATACCTCAAGGAGGTCGTGGTTTACCGTTACCACCATTGCCAGG
AATGCCATTCCCTCCTCCCGGTGGTCTACCACCAAACTTTCAGTTCCCTCTTCCCAATGGGCTTCCACCTCTTCCCGTTA
CATTTCCAGGCGGAGTTCCACCTCCCAACTTTCCTCCAATACCTCTGCCAGCTCAACAAACGCCACAAACTGCAGTACCG
GGAGGCGTATCTGGAAGCACACCTGGAGGCGACAAGACATAA
>OH_00245 maker-scaffold92-snap-gene-0.45-mRNA-1
ATGGCTGAAGATGAACAAAAGTTGCGCAAAGCTGTTGCATTCAGTGAAGGAGATACAGTTATCGAAACAAATGGAGAAAT
GCGAGTGGATGAAGAGAAGAGTGATAGTCATCTCGAATCAGAGCAGCCACGATCATTAAGTACTGCAATTTCGGAATCAG
TGGCTGAATCAAATGATGTATCTGAAAAGAGCAAAGATGATATGCAAGGCTCTAATAGTAATGATGATGTTTCCAATATG
TTAAAGAGTATGAAAAAAAAGAAAAAAACCTCAAAGCCAGTGGAGGAGGAAAACAGTGCCCCAATTGAGGACGGTGGATT
GGATTTAAGTAACATGAAAAAAAAGAAAAAAAATAGAAAGCCTAAAGAAGCAGCGGAAGACGAGTTTGCTGCCAAGATTG
CTGCACTTCAAATAGAGGGTAAGGATGGTAACAATGCTGCGATAGGATCAAATGCGGCGCTTGAAATTTATGAAGGTGAT
ATGGAAAAGGGAACTGGACTCTGGCAGCATAATTCGGAGGTCAAAATTCCGTATGACAAGCTATTGTCTAGATTTTTTGT
TCTCCTTGCCCAGAAAAATCCAGATCACTTATCAAGCGGCTCAAAAAGTTACAAGATCCCCCCTCCACAATGTTTACGTG
AGGGTAATAAGAAAACCATCTTTGCTAATATTGCCGAAATATGTAAACGTATGAAGAGAACCGATGAGCATGTAACGTCA
TACCTATTTGCAGAGCTAGGAACAAGTGGCTCTGTCGATGGAAGCAGGCGTCTTGTAATAAAAGGTCGTTTTCAGCAGAA
ACAGATTGAGAACGTTTTAAGGAGATATATAATGGAATATGTAACATGCAAAACCTGTAGATCGCCAGATACTGAATTAA
ATAAAGGAGAGAACAGATTACACTTTATAACCTGCAATTCTTGCGGCTCCCGAAGATCTGTCACTGCTATCAAGACAGGT
TTCTCGGCCCAGGTTGGAAAGAGACGATTTTTCTCTCATTTCATGTAA
>OH_00246 snap-scaffold92-processed-gene-0.32-mRNA-1
ATGATATCCGGCGAAATGTTGCCTAGCACGGCCTTTCTTCAAATTGGTCCTCAAACACCATCTAGTATTTTATCATCTCC
AGCAAGTCCAAGTCGTTTGCCGTTCTCCAACAAAGCTAAATATATCTCTAATTCTTTATCTCAAATTCCAACGCCACCTG
AGTCTTTGTCACCGAATAAAGATTCTATAACCGCTGGATTTCCTTCTCCTAGAGACGTGTATTTAAGACTAAAATCAATT
GAAGAGCATAAACGTACAAGGAGTAGAACTCAAGCAAGAATTGATAGTAATCCTGAATTAAATCAATCGGACGCGAAATT
ACATCCCAAGAGCACAGATAATAGCGATTTCTTTTTGAAAGTGGACAAAATTGCTCCTGGCCCATTTGATATCAATGGAA
AACGGGATTTGTTAAACAATATAGAATATGATATTTATCGAAAAACGAACTTAGATAATTTAGATGATACGAAAACTAGG
AAAGCTTCATATGATAAAGCAGATATTTACCCACCAACAGCACGCGGCCACTTTTACAAAAATTCAAGTGGCTCAATTAG
TTCTAAAACAAATTATGCCATTCTTCCAAAGGTCCCTCGGAAAAGCGGTTACGATGGATTTGGACCACCTAATAGTGATA
ATAATGAGGCGACAAAGTTAAGATCAAAAAGCCATTCTCAAAAACCTTCTTTCAACAATCAATCATCTCCACAACTATCA
TTTAATTCTAATTTAGAGTTAGAGACTAAAATAAAGTCCTTAGTAGATGACGTCATTAGGAAAGACGAAACTCCCGATTT
TTCCGAGTCAATATTTGATTCAGAACCTATATTGTCACAAGGATTTAATGGCAGAGAAAAAGACTATATATCACCAGTAT
CACCACTTAATATTACCGACGGGCTGTCATGGTCAACTCCACAAAGAAAATTGGATAATCCACCCTTAGTATTTCCAAAA
ATTAAATTAGATAACTTACCGCCATTAACACCGTTACCGCTGAAAGAGGATTCTAAGCTGCCATCATCATTGCTACAAAA
AAGTTCGAATAAGTCGCCTTTGGTAGTACCAAAAATAAAATTAGACAATTTGCCTCCATTACCACCATTATCACCGTTAC
CGCCGAAAGAGGATATTAAGTTACCACCATTTTTGCCATCAAACGAATTAAATAAGCCATCATCATTATTACATAAGATT
AAAACGAACCAATTACCGCCATTACCACAATTAAGAACACTACCATTAAAAGAGAAGACTTACGAGCAACCACCATTTCC
CCAGAACAATCCTGATGATTCACCATCGCAATTACAACAAAAGAAGTTATTGCCAATACCGCCAATAGACAGTTACAATG
AGCCGTCTTCATTCTCAGCCCAACAGAACCTTGAAAAAAAACTCCCTTTAGAAGATCACATTGAACAGAAGACGCAATTT
TTATCATTAGAAAGGTCATATAAAATTGATGACATTAATGAGAGCCATATCTTTGGTTTATCTAAATCAAACTCTTCCCT
CAAACATAACCGGAAACGATCAGATGTTAGTCAATTAGAAAATTTGATGGCAGATATAGAGAGTTCCATAAGCGATTTAG
ATCTCAATGAACGTCCCTCCACAAGATCTTCTTCACATTCTTCAACGCTTACTAACATACCTACGACTTATAAATCTTTA
AATGATTCTAATAATAATCTACAAAACTCCAATGCTTCATCTTCCCCTTTGGCATCGTTAGGCGTACCCAAAATATTAAA
TTCTATGAAGAATTCTTTTAATAGGCCTAATATTCCTAAGCAAAATAGCTTACCGACTTACTCGACTGAAATTTTCCCTA
TTGATCGTGTTGTCCAATCTTCAGATCGCTCTCCAAGATCGCAAACACGCTCGCCACATGATAAACCTAGATTCTCTAAA
GGTAAATGTAGAGGATGTGGTGAGGATGTTTATGGCAGATCAGTCTCGTCTGCAGATGGCCGCCTGACCGGTCGTTATCA
CAAAGAATGCTTTTTTTGTAAAATTTGCCAAAAGCCATTCACAACCACATCGTGCTATGTCATTAATGACGCACCATATT
GTGAGGCCCACTATCATAAAATAAATGGGAGTAACTGCTTTACCTGCAAAAAAGGAATTGAAGGTAAATATATCGAAACT
GACCGTGGGCAAAAACACCATCCGGATTGTCTTAGATGTTCAGATTGTAGATGCGTCCTTCAAAATAACTATTTTGAAAT
GAATGGTCTTTTATACTGCGAAAATGATGCGTATCAGCGTGCCAAACAAGAACGCTATCTCAATTCAAATGTTGATGGCA
AGAGCAGTCAAATGGAACGCGGGCCAAAAAGGTTGGTGATGACATAA
>OH_00247 maker-scaffold92-snap-gene-0.46-mRNA-1
ATGTCGCTAGATAACTTTCCTCTTCAGCAACATTTTGAGCCTCCACCGACAACATACACAGTAGCTACCGAAGCTATAGC
AAATAATCAAAGCCCACACAATGTGGTCATAGAAAATGCAGGTCTAAGGTCATATAGACCAGATGATGATATTGGCACAT
TTAATGGAGGTAGTTATCGAATAAGTCACAGGGACACTAATAGTATCTTAACGATTCAGCTTGCGATTTTGTGTCCACTG
ACTGTGAAACCTGGTGCGATGATATCAATGAGTTCAACTGTAACATTAAAAGGAGCAATCAAATTCTCGGTTAAAAAACT
ATTAGCTGGTGGAGAAATGGCTAGTTCCATTTACATTGGACCCGGGGAGGTGCTCCTTGCTCCACCAAGTCTCGGTGATA
TTTCAAGTATCTCTATAAGTGACAATCAACCATGGTTCGTCGGTAGAGATGCTTTTCTAGCATGCACCCAGGATATTAGT
AGAGATTACAAGAGACAGGGAATCGGAAAAGCTATGTTTAGTGGTGAGGGGTTATTTGTTTACAAAATCAGTGGCAATGG
ACTACTCTTTATCTCAAGTTTTGGGGCAATTATTCGCAAAGACTTAGCTGATGGAGAAAAATATTTCGTTGATAACGGCC
ACCTAGTAGCTTGGAATATGAAATATACGTTGGAGCGTGTGTCTTCCGGTGGTATGATATCTAACTTCTCGTCTGGAGAG
GGCTTGGTGTGTAAATTTATTGGACCAGGAACAGTTTTCTTACAATCAAGAAGTCCGACTGAATTTGGACAATGGCTCAG
CACTTATGCCCCGAAGGCATAA
>OH_00248 maker-scaffold92-snap-gene-0.40-mRNA-1
ATGAGAGTCGTGCAGCGGCTCTTATCTTCAGCACTTATTGTCCTTCTATTTATCAATTTTGTACTAGCCTTGAAATTTGA
CCTTGAAGCGCATCCTAAAGGAAGTGAAAAAGAAAGATGTATTCGAAACTTTGTCCCCAAGGATACGCTAGTAGTTGTTA
CGACCACTGTTGGCGGAACAAAAGGTGATGGCATGATTGTCAACGTACATATTAAGGATGCATTTGGCAACGAGTATGGA
AAACCAAAAGACGTTGTTGGAGAGAAAAAGATGGCTTTCACTTCACATATAGATGCTTCTTTCGACGTATGCTTTACTAA
CCAACTGACTGGTGCTGTCAGCGTATCCAAACCTACCCGTCACATTGAATTAAGTATTGACATTGGCGCCGATGCAAAAG
ATTGGACAGCAGTCCAAACAACAGAAAAATTAAAACCAGTGGAAACGGAACTGAGAAGAATTGAGGAAACTGTTGGTGAA
ATTGTGGCTGAAATGGAATATTTACGTTCAAGAGAACAAAAATTAAGGGATACCAATGAGAGTACCAATACAAGAGTCAA
GTGGTTTGCCTTCTCAAGTATGGGGATGCTTATTTCATTGGGAATATGGCAAATATTTTACTTGAGGGCATACTTCAGGT
CAAAGCATCTTATTTAG
>OH_00249 genemark-scaffold92-processed-gene-0.4-mRNA-1
ATGAAAGAAAACGATAGTATGGATCATACAAAAGTTATCTCCAAGAAGCGCAAAAGAAAACATGCACATTCTGAAAAGGC
AGGAAAAGAACCCGTGAAAAAACATTCAGTAAAAAAGCATACAAGTAGTACTGACTCGGAAAATATCAATGAGAAGCCAA
TAGACAAAAAGATCAAGGAAAAATCACACAAAAAATTGAAGAATTCAACTCGAAATGAAGATGAGGATGAGGATGAGGAG
AATAAGGAAGGAAATGATCTTGATGAATCAAATCTAACGGATCTTGGAACCTTAACCTTACCAAACAAATTTTCCGAATT
GAATCTATCCAAGAAAACAATGAAAGCGATTGAAGAAATGAATTTTGAGACAATGACTGAAATACAAAGGCGAGGTATCC
CACCACTTTTAGCGGGACGAGATGTATTGGGTGCAGCAAAGACTGGGTCCGGGAAAACATTATCCTTTTTAATTCCCGCT
GTGGAAATGTTGTATTCCTTACGTTTCAAGCCTCGTAATGGAACTGGGGTTATTGTCGTCTCACCTACTAGAGAACTTGC
TTTACAAATCTTTGGTGTAGCACGTGAATTAATGGCACATCATTCACAAACGTATGGAATCGTCATTGGGGGAGCAAATC
GCAGAGCGGAGGCAGATAAGTTGTCAAAGGGAGTTAACTTACTCATTGCAACTCCGGGCCGACTACTAGATCATCTTCAG
AATACTCAGGGCTTTGTATTCAAGAATCTGAAAGCTTTAATAATTGATGAGGCAGATCGAATACTTGAAATCGGGTTTGA
GGATGAGATGCGGCAGATTGTCAGAATATTACCTAAAGATGATCGACAAACTATGCTCTTCTCAGCTACCCAAACCACTA
AAGTCGAAGATCTAGCACGGATATCTCTACGTCCTGGTCCACTCTATATCAATGTTGACCATGAAAAAGAATATAGCACT
GTAGAGGGTCTTGAACAGGGATATGTTGTTTGCGATTCCGATAAACGTTTCCTCTTATTGTTCTCATTTCTCAAACGCAA
TCTTAAGAAAAAAATTATTGTCTTCTTCTCTTCTTGTGCATGTGTTAAATACAATGCTGAGCTCTTAAACTATATTGATC
TACCTGTCTTGGATCTACATGGCAAGCAGAAGCAACAAAAGCGCACAAACACATTCTTCGAATTCTGTAATGCTAAGCAA
GGAACTCTCATTTGTACAGATGTAGCTGCACGTGGCCTTGATATACCAGATGTGGACTGGATTATACAATTTGATCCACC
AGATGATCCACGTGACTACATTCACCGTGTTGGCCGTACAGCGCGAGGCTCGAACGGCAAAGGACGGTCCTTACTTTTCC
TCCAACCTAGTGAAGTAGGCTTTCTCGTACACCTTAAAAATGCTAGAGTTCCTATAGTTGAGTTTGAATTTCCGGCTAAA
AAGATTGTCAATGTTCAATCTCAGCTAGAAAAATTGATTGCCCAGAATTATTATCTTAACAAAAGTGCCAAGGATGGTTA
TAAGAGTTACTTACAAGCATATGCAAGCCACTCGTTACGAAGTATTTTTGACGTTAATAAGTTAGACTTAGTAAAAGTCG
CGCGCAGCTTTGGTTTCGGGGTGCCACCAAGAGTTGACTTAACTCTTGGCGCGAGTATGGCACGAGATAGAAAGATACAG
AAGAGAAGAGCATATGGGAGTCAGCCAAAGCAAGGGGCCAGCTTCAAGAAGAGATATACTTCATAA
>OH_00250 maker-scaffold92-snap-gene-0.41-mRNA-1
ATGACAGAATTCCTATGCCGAGTTTGCGCAAGATGGAAAAAAAATACGCAATTTTCAAAAAGAGAGCTTAGCAAGTTCAC
TTTTCGGAACCAAAACTCTGCTACTCAGGTTACACCTATTACGGCTAAGTTGAGATGTCGTGGCTGCACTGGTGAAGCGG
CTCATGAGCTTGACTGTCTTGGACCATGCGCTGAAACGAAACTATTGAATGAGTTTTCCAAGGCTGCTCGGAAAGCTGGA
GGATCAAATTGGTGCACACTTTGTACATTGTGGAAGGAATCTTCTGAGTATAATGTCAGTGTTCAGTCTCCACCGATAAG
TAATGCAACAAGCGATAATTCAGAGATTCGTGCAGATCTTTCCCCTGATCTTAATGATTATGAATACTCAGATCCAGAGG
CCGGTGATGAGGGTAGTGATTATGATGATATGAGTCATATATCTTTGTCAACGTTATCCCTTGGTGATACTTCAGGCAAT
ACGATTGATTATGAATCTCAAGCTTCTTCCATAAGTAATCGGTGGGAGAATGTCTCTTTCACCAGTAGTCCAAGTATTAG
TACTAGTACTAGCACCATTCGTAAACCAACGCAACCCGTAGTTTATAATGCTTGGGATCCATCTGGAAATTGGCATAAAG
TAAACCGAGCTGAAAATCTAGAGACGAACGAGACAAAAAACTTAGCCTCCGGCAATAAATCAAAATTGTTTGGGTCACGA
GATAATAACTGGATACAACAACAGCCTGAACAGTCTTCGCAAAGAAAGGCAGGGAAAACTATCCAGAGAAAGGCTAGCGA
TGACTTAATTGATCTCTAA
>OH_00251 maker-scaffold92-exonerate_est2genome-gene-0.0-mRNA-1
TTTTCCATCTTCTTATTAGTGCCACTTAAATTATCACGTCATCTATGTGATTCGATTTCATCATTCGTCAGAGTGATTGC
AGGTATTTGGATCCAGATACTGCTGCGTTTGACTTATCATATTCGATGGCAACATCACCACTTCATTCCAACCACCCTAT
CATCTCTACCGTTTTACCATGACCGGAAATACTTTGGGAACGTGCTGAACTCAAATTTCTTGATTTGCAGGTCAATGGCA
TTAACTTTAATGAGTTTTATAAGTGCATTCTGCATTCAAGTCAGAAATTTCATGTCTTTATGCTGGTTAAAGTATGAGAA
ATGCCATTTTTATTTTTTAGAAATGAGTCAATTGATGGGATCTGCATACAGTAGGATAGTTTGA
>OH_00252 snap-scaffold92-processed-gene-0.38-mRNA-1
ATGTCAATCGCCGACTCATTCATCACAGAATCATACTCCCAGGATGAACTAGACTCTCTCCCATCATCAGAAATAACCGA
TGATACATTCAGTGAATATAGTTCCGATGCACAGGAAGAGTGGGAAGCTAGTTTACAGCAATTAGAAATGGTGCTCACAA
TGGTTATTGTGCCGTATGCGGGAAAATATTTCGGGAGGAAATTTGCTTTTTGGAGTTGGACGAAATATATGACTTGGTTA
CATCCAGTAGATACCATTAACTCCAAAGAACCAGTTGTAAAGACTATGTGTCCTATACAAGCCGCAGCTACTCTTTAG
>OH_00253 genemark-scaffold92-processed-gene-0.15-mRNA-1
ATGATGCCTCATGGGGCATACGATGAGGCAGAGCTAGAGATTTCTCTTGCTCCAAATGCCAGTCGAAGGGCACAGAGTAA
GAGAAACGATGCTGCTAGTTCTCGACGCCAGCAAACTACGACAACTGATCACCGCAACAACCCGCCCGTCCCTCAAAAGA
AAACTGCACAGCGGATTGGTGCATATCAAATTGTTCGTACCTTAGGCGAGGGTTCATTTGGAAAGGTGAAGCTGGCGACT
CATCGAGATACCCATCAGCAGGTGGCATTAAAGATTATTGCAAGGAAGAAACTTTTAAGTAGAGATATGGCTGGGCGAGT
TGAGCGGGAGATAGAATATTTACAGCTATTAAGGCATCCGCATATTATAAAATTATATACAGTAATAAAATCGCAAGTAG
AAATCATTATGGTCCTTGAATATGCGGGTGGTGAACTTTTTGATTACATTGTTCAGCATGGGAAAATGAAAGAAGACGAA
GCTAGAAGGTTTTTTCAGCAGATAATATGCGCAGTCGAATATTGTCACAGACACAAGATTGTACACAGAGATTTGAAACC
AGAAAATCTACTTCTTGATGAATACTTAAACGTTAAAATTGCCGATTTCGGCCTTAGTAATATTATGACTGATGGCAACT
TTTTAAAAACAAGTTGTGGAAGTCCAAATTACGCTGCTCCAGAGGTTATCAATGGCAAGTTATACGCAGGTCCGGAGGTC
GATGTATGGAGCTGTGGGGTTATTTTGTACGTTTTACTTGTGGGTCGGCTTCCATTTGATGATGAACACATCCCATCACT
GTTTGCAAAAATTGCGAAAGGAAACTATGTAGTACCAAACTATATGAGCTCTGGAGCTGCGGCACTTATCAAAAAAATGC
TGGCCGTCAATCCCGTTCACCGAGCGACTATTGAGGAAATTCGTATGGATTCATGGTTCTTGAAGAATCTTGCTCCGTAT
CTAGCACTTCCTGTCGAAGAATTTATAGATACTGGTGTCGATCCGAGTAAGACTAAGACAGTGAAACTCTCGATGCAACA
TCCCTGTAAATCAGTTGAAGGAGAGTTACATGATCAAGTTACTGAAAAAATAAGCAAGACTGTGGGATATGGAATCAAAG
ATGTTCAGGAAGCCTTGGCCGCTGAGCAGCCATCTGCCATCAAGGATGCATATTTAATTGTCAGAGAAAATAAACTCATG
CAAGCAAATTCAAATCTATCCGATGATAAGGGTAAACGATTATTCCAAGCTTCCTCGCCACCCGCTTGGAATGAGAGTCG
CAAACTACCAGATTCAATTTCAGGTGTTAAAGATTCTTTAAATCCAAGTCTATCAGTCCGTTCAAATACATATCTTGACG
CCATGTCGCCTCGGTCAATAAGCTCTTCTGGAACGAATCTTTCTATATCTCAACGTCCGTATTTTAGCAAAATTGGAATA
CTCCGTACAAGCTTACCCAGTTACCATCGAGAATACATGAAAGCTCGAAGAACGGGTAAAAACTATGAAAATCCCGTTTC
TGGAACTGATATAGAAATCGAAACTCTCCAAGGGCAAACTACTGCTGAAAAGGCAGAGACAGCACGCAGACTAAATCCTC
ATTCACGAGCTCAAATTAAATTAGATAACGCGGTAAAGAGACCTCCTGGAATGACACCCGTCCCAGAAAAAAAGCCCAAG
CCTACAAAATGGCAATTTGGAATTCGATCCAGAAACTTGCCCCTTGAAGCCACGGGATGCATTTATCGAGCTCTGCAAAA
ACTTGGCGCAGAGTGGGTCATCGATGAAGGCTGGAAGTTATCCCCACAGGAATCTCATGATAATAGAGCAACCGCAAATG
AAAGAAATGATACCTATCAATATGAAAGTGGTACTTCTCTCCATAGATCTGGGTCAATGAATGAGCATGAAGAATCAACC
AATGTCTTACGTTTCAATAAACTTGAACCAAATACCTATTACCGCCTCCCAGCTGATCCGTGGGTACTTCATGTTCGATG
GAAGAAGAAAGAAATGTATCCTCCAGCCAATTCAACGCAATCATGTACTTCGAATCATAGTCAAAATTCATCTGCCCACG
ATACAGAAAAAAGTGTAGAGCCTGAATACTATGTGGTAATGCTTTTAGACATTCAACTTTATGAGATGGATTCTGGTGTT
TACTTGGTAGACTTTAAATGTGCTGGTTATGAGACTGGTGATGGAATGATACTTGAAGAGAAAGATGTTACGAGTCCTTT
CCCATTCTTAGATCTAGCTTCAAAGCTAATCATTCAGCTCACCGAAGCTGAATAG
>OH_00254 snap-scaffold92-processed-gene-0.39-mRNA-1
ATGTTCAACCCATCGTTCTGTCGATTAAAGTTTTTCACTCGTCAGTCAGTATGGTCAAAAAAACGCTCTATCTCAACTCT
TTCAGATAATCCTTATATTTACGTCTTCTCTTCTCCCAATGCATACACACTCTCATTTCTTCCAACCGACCCTCCAACCC
AAGCTCTGAGCATTGGGACTACTACCCAGATCCCTCCAAAACCTAGCTCATTTACCGAGAATCCTGCTTTTCTACCCATT
GTGCACGATGTTCTTGCGAAGCATGCGGCCTCCGATCCTGACCTCCAAGGGCAGGCCGCTGCTTTTGCGACTAGCTCGAT
CTCTTCGTCAAATTTCAGAGGCCTTTTATTTCCCCAACGGACAAAACCTCAACGTCGTCGCGAAGAAAGAAAAGATTTGG
GTAACCGAGGCGGCTGGATACATGTTAATGATCTCCGTGCTCCGCCTGACTATGGCCGTATAGCCTGGCCTGAAGATATT
TTTGGAAGTATGGAAGTGGATGGGGACGGCAATTTCGTTCCCGGTGAAAATGAAGCATCGCCATTAGGGAAATATCAGCC
AAGCGGGACTTATCGAATTGTTACATCAAATGGTATTATCAAACTCAGTCATTTTCTCCAACTTAAATTAATTGAGAGAT
TGACTGTACTGGAGCGAGAACGTGCCAGTCTCTAA
>OH_00255 genemark-scaffold92-processed-gene-0.14-mRNA-1
ATGGCATATGACATCTCGATGTTTGACTGGTGGCCTAAAAGTACTTCAATAATTAATACCCATTCACGAGACTCTGAGGT
TCTTAAATGGGCCATCCAGCCCCTTAAGCCCACAGAAACTTCACGCTTACAACCGGACATACCGACTGAGGATTTCCCTC
CACTTCCCTCTACTCAAAATTCTACCCAATCTTTTACTCTTCCTAACCAAAATACCGACATACGCTGGATCCCTGGACCT
GTAGGGATTAGAGCAAATGAACGGGCAGAAATTTTCGCCAAGAATGCCTGCAATATGCAGACTATTCGAATCAAAGTGTC
AGCTGCAAGAGCTCGTCACCTTATCAATAATCAATACGATTCCTATATCTCGGAATATTGGCGAGACTATAGACAAACAT
GTTGCAAAGACCTAGATATTAAAATAAATAGCAAGCTTCCCTTTGAACTTCTAATTCTTTCCAGAAAGAAAATGGGCACA
CTACTCGCAGCTCGCTCGAAACCTGAAAATTTTGCGATTTATTACTATCGTTTCCACTATGAGAATGCTGATATTGTGTG
TAGCTGCGGCCAAGATCATGAACCTGAGCACCTATTCACTTGTTCAAATTTACCCAAACCTCCACTAGATTCAAGAGGTT
TAACTGATTTAAATAGTAATATCAAGTGA
>OH_00256 maker-scaffold92-snap-gene-0.48-mRNA-1
ATGACCAAGGCTAGAGCAATGATATCAGAGGCATCATTACCAACAAATCTATGGCTCGAAATAATCGGTTGCGCAGCATA
TATAGCAAATAGAACACCAATTTGCGAACTTAGATGGAAAACACCATTTGAGGTGGTGAATAAATCGAAACCAACTTACG
GACATATTCGAATTTTTGACTTTCGAGCTTACGCTCTAAATAAAAACATACCTATTTCAAAAAAGTTAAATTCAAGAGCA
CATCTCAGTCATTTTGTTGTGCGAATCGCAAGCAAGAACAAAGTGATCCAAACTAGAGATGTAAAATTTGACGAAGAAAC
GTTTTCTGACCCAAAAGAGCTCGACTTGGGTGCAATACTACCACAATCTGCTAAGAATATGATTGAATCTATAGATTTAA
ATAAGTGGTAA
>OH_00257 snap-scaffold92-processed-gene-0.35-mRNA-1
ATGTCTAAAATTGCCCAGAAAAACGAGGAAGTATCCCCAAGAAAAATATATCTAGTTGACCAATCAATTTGGTTACTTTG
TATTATCAAAGCAAAAGCAACAAGAGGTTCCACAGAAGCTGTCTGGCAATATATTGATCCCAGCAAGATGACTCAATCTC
CTCTACCAGTAAATCCAGAAATTACTCAACCGAAAGATATCAAAGCTTCAGCTCAAACAATCATGGACCTTGACGCAGAT
GAGTTTTCAAGACTACAGTATTTGGAAAAGTATAATGCTATTAAGACTAACAATGACAAAGAAATTGTTTTTTCTATAAG
AGAAATCAATAATTATACTATGGGAAGCGTTCAATTTGATAATGAGTTGTGGACACGTGATGTACTTACGACATGGGACC
TTTTGAGATTTCTGCACAAAAGACTTGCTCCAATTGATCAAGGGGGAAAGGCAGAGATTATAGTTTATAATACCATAAAA
GTATACAACAAAGATCAAAGTATTGAACGAATCCTATATGAATGGGAGCGAGTTTATGGTTTAGCTTTATCATTAAACCT
CCCAGATATGACAAGAGCGCCCACAATACGACTCCGCTCTCACACTACTAGAAATTCTCAGAAAATATGCTACTAA
>OH_00258 maker-scaffold363-snap-gene-0.13-mRNA-1
ATGATGAATCTCAACTCTTTATTGAACGGAAATTCGAATGCTGTTGATCAGCCAAAAGAAGATAGCCAGGAAAACATGAT
GAACGTACCATCGAGGAATCGCACACCATGGGACGCGGGTGGATATTCTTTTCATTTTTACAATAGTGCACCTATTAAAC
CGGCAATTATGCAGCAGATGGCCTATGAAGTCGAAAAGCATCCTTCAGCACAAACATCCCCTCGGCATAGCTATTGTGAT
AGTAGAAGTAGCCTATTCTCCCTACCTTCAGCCACAGACTCATCCTCTCACTCGAGAATTTCTTCCATATCGACAACTGA
AGGGTTAACTTCAAAAACTCCGGCAGCCAATATCAGTGAAAGTCCATCTCCCAAATCCGCTTCCCAGTTCTTCTCTTCTG
AAGCGAAAATTGAAACATCAGGTAATAACAATAACAATATGTACTCTGGGGGTCCTATTCATTGCAGCTCGAGGAATGAA
ATGGAAATCATGAATGACCAGGCAAGAAGAGCATCAGAACGTTCAATCAATTTCAACCGATACATCATGACTCCGATAAA
GGAAAAAGAGGCATTCTCTGTGAGGAATTTAGAGGAAATAAGAAGGCCAAGCTCGCCATCAGATGCAATGCTCATTAAAC
GACAGCAGACTAAATTATGTTTGAGATTGGCCGGAGAAAATCTCGATTCTAGATCACTTCGTACTCCAAGATTGGATACT
AGTAATATATCAATGAATACCAAAGCTCCTAAACTTGGCATGCCACATTTTATGTCTCATAAACGTGCATATTCGGCACC
GAATTTTCACCCTTCATCTCAGCAAGCCACAATGGCAAACCCTAGTAAAATTTTAACAAGTATAGAACTAACCCCACCGA
GCTCTATTCATCCTGACTACCCGTCACCTAAGATGTCATCTATGTATCAAACACCTGCAACACCACCCCAGATGCCATCG
GAAGTAGAATCACAACTGATTAAGTGTATGTATGTTGCCGATTGCGATACAGGATCACAACTACGGAAAGCGATATCACA
TATATTCGGTCGCAATAAGATTTGCACTCGGCAGATACCCAGTCGTGTCTGGGTTCATTACTGCCGTAAGCATTACCAAA
GATCTCGTTACCGGAATCCAAAAGAATACGCAAAGTTGCAGTGTGACTTAGTTCAGCAACAAATACGTAGGGTACATGAC
TGGAGCGAAAGCAATGCGGCCGCTGGTAAAGCTGGCGTGGTTCAGGATTGGACTATTTCAGTGAGAAAAAGAGAGCAAAA
ACGACTTGATGATATTCAAAATAACCGGAAAAGAAAAACAGGATTTTCGGATCCTACTGCAGTACCTAGGTGGCTGCTAG
AGCATTGTAGAAAGGGTTACAGCACTTTTGAGATCCTTGAGATTTTCAACCGACTGCATCAAGAGATACTCAGTGACTGT
ATATCAACTTTTCCTGACATAGAGATTCTCCCTAATATATCCATTGAGCAAGAAGAAGAATGGTCGCCTAATAGCTGCAT
GAAACGTCCTCCGAGTAATTATCACAAAAGAGCCAAATCTCTAACGGTCGGTCTGAGCTCAATCTATGAGTCTGGAGACC
GTCGTTCAAATCAGCCACATAACCTTAACCCAGAGGCTTTCCAAGATGTTTCCCCTCAAAGACGACTATCAAATTCTACG
ATTATGAGTGCGTCAGATTCCAATTATCAACCTCTTCCCTGGTCTTTATCCTCCGAATGGAATAGGCGTAACTCTGCTGT
AGCTTTACAATCTCGAATCGAAGGAAATCCAATACCCGAATATTATGAAACATACTCACCTCTATGCAAACAACCTCTTC
AACCTGCATTCACGCCTCATCAAAATTTGAATCAAGATCCAAATTATCACAATGACCTTGGAAACTTGTATCCAAATTAT
TTATTATGA
>OH_00259 maker-scaffold363-snap-gene-0.12-mRNA-1
ATGGCCTCAAAACAGATCTCCCTTAGAGCTCGACAGATAAAATCAATTGTACGCATGCTCAATCTTAATCAAGATTCGGA
TGATGATGCGTTTGAGAATGATCAATTTTCAAGTAACAGCTTGGGAGTACCTTCAACACCCATTTTAAATTCCGACGGAG
ATCCCATATGGAAGATCCTAGTGTTTGATGACTTAGGAAGAGATGTGATCAGTTGTGTTCTTCGTGTTTCTGATTTACGA
GCTTGGGGGGTCACGATGCACATGAATATAGCATCAATTCGGCACCCAATTCCAGATGTGCCTGTCCTATATTTTTTAGA
GCCTTCTCCGCAAAATCTCCAACTCATAACATCAGATCTTTCGCGTGGTCTTTACTCTCCTGCCTATATTAACTTTCTCT
CGTCTATCCCACGACCTCTACTCGAGGATTTCGCAAAACAAACTGCGGAAGCTGGAACCTCTGAGAATATTGCACAATTC
TATGATCAGTATTTAAACTTCATCGTATCGGAACCAGATCTTTTTAGCTTGGGAATGAGAAAGCAAAATGCTTACTGGGT
TTTAAACAGTGCTCTAACGAATGACGATACGTTAGATCAGATCATAAATAACACTGTAAGCGGACTATTCAGTGTTATGG
TTACAATGGGCGTGATGCCAATTATTCGATGTCCTAAGGGAGATGCAGCAGAACAAATCGCTATGCGTCTTGACCGGAAG
TTAAGGGATCATATATTAAACTCAAAAGACAACCTTTTCTCTACCTCTGCAAATAAATCTTCCATCTCTGGAACACCCTT
ATCAAGGCCGGTTCTTATTATTCTTGATAGGAACGTAGATCTTATTCCTATGTTCTCGCATTCATGGACGTATCAATCTC
TTGTTCATGATATTCTTGACATGAAACTCAATAGGATTACTGTTGAAATTCCTATTGATGAAAGTAATCCTGGGAAAGGT
GTTACGAAGAAGGTCTATGACGTATCTTCGAATGACTTCTTTTGGACGAAAAATGCTGCAATGCCTTTTCCACATGTTGC
TGAAGCAATCGATGCTGAGTTAACTAAATATAAAGAAGAAGCGAATGAAATCACACGCAAAACTGGGGCAGCCTCATTAG
ATGATCTTCAAAATGATACCAGTGCATCCGCACAGCACTTAAAGACTGCTATCACTCTTCTTCCTGAGTTGCGAGAACGA
AAAACAATCCTAGATGCTCACATGAATATTCTAGCTGGCTTATTGAATGGAATAAAAGACAGGCAACTGGATAACTTCTT
TCAAATCGAGGAGAATATTGTGAAGCAAAGTAAGACACAAATTCTAGAAGTGATTAAGGATAAAAATCGAGGAAATAATC
CTTATGATAAATTAAGACTCTTCATAATATGGTTTTTAAGTACTGCAGAGGATATTACTCGACAAGATATGGAAAGTTTT
GAGGAGGCTCTTAAATCGGCTGGTGCAACGGCTAGTTCAATCGCCTACATCAAGCAAGTTCGCAATACAACTCGCATGAC
TATGATGACCTCTGCACCTGCTCAGTCAAGGCCCAATAATACCTCAACCACACCAGATTTATTTCGCGGTCTCACCTCTA
TCTCTTCACGATTAACGACTACGCTTAAAGAAACTGGTGTTAGCGCAAACTTCGAAAATCTAATTTCAGGTGTTAAAAAT
TTTCTTCCAGTGAATAAAGATCTCACTGTAACAAAAATTACAGAATCAATTATGGATCCCGCTGGGGCATCTAGTAGTGC
TATAGCAAAAACGGAGAACTATCTCTACTTTGATCCTCGCAGCGCCACTGCTCGAGGCATAATGCCACCAGCTAGCTTAT
CTCGTAAAGCAGATCAAATGCCTGGTGGATTGGGCAGAGGTGAGGGTGCAAGCTTTGGACAACGCCGGCAGGGATTTAGT
GACGCCGTCGTTTTTGTCGTCGGTGGTGGAAGTATGGATGAATATGGTAACCTTCAAGAATGGGCTAAGCGAACTGGGGC
TGGTGTTGGTGGTACTATGAGTGATAAGGGCGCTAGTCGTAGACGAGTCGTTTATGGAAGTACAGAATTGATAAACGCTA
GAGATTTCCTCCAAGCTGAAATAGAGAGGCTTGGAACAGAAGTAGTCAGCTCGTTTCAGTGA
>OH_00260 genemark-scaffold363-processed-gene-0.4-mRNA-1
ATGCCGTCAATCAGAATTCTCACCAGGCTTTCAGTCGTTTCTCTCCTTGGCATCCAACTATTCATTGAAACGACAGCCTA
TCCTATTCTAGAAAAGGATAAAGACATCAAAAGTATTGAGCCCAGATTATTCAGGTCAGGGGGAAAAACTAAACCACTTC
TTGCTGGAGCTGTAGTAGCTGGCGGAGGTATACTAGCATACAGTCACTTTAAAGGAAGTAGCAAGAGTCCTAGTGTGGTA
ATACCTTCTGAGCCACTTTCCAGCAATAATGGTGGTCCAACAGGTAGTCCCTTCCTTTCCGACACTGCAAGCCCAGGCAG
CACCGATCTTGCCACAGGTACCGAAGTAGGTGGTGGAGTAGGGACGGGAGCTGGTACCGTTCCAGGTACCGTTGCAGGCA
CAGTTCCAGGAACAGTTCCAGGTGCCGTTGCAGGCACAGTTCCAGGTACAGTTCCAGGTGCCGTTGCAGGCACAGTTCCA
GGTACCCTTCAAGGTGCAGGTGTAGGAACAGGCACTGCTCTCATTAAAAAAGATGTCATGCGGAGAGGTGAATACAGGGC
TCTAGTTCCTCGTGCAGGCTCGAAAGGTACTGCTGTAAAATCCGGCCTAGGAAGTGTTGCTACCGTTGTCGTTGGAAGCG
CTGTCCTAAATCTTTTCTCTGGGATAGTCAGTGGTAGAAAAGATAGAAAAGCTCAGCAGGCTGCAAATAGAGAAGCTGCC
GCTGGTGGGCTTCAAACCGAAGGTCCAAAGAAAACCAAGACTAATCCATTAAATACGTCCGCCAACGAGTCTACGTTAGC
GTCAAATTCCGAGCAGAAGTCAAGAGCCAGAAGACCAATAGAGGAAGATCAAACTGAATGA
>OH_00261 maker-scaffold1208-snap-gene-0.3-mRNA-1
ATGGCTGATAAGTATCTCTTGCGAGTTACTGCAGGGCCTTCATACGATCCTGCTCAGCATCAAGTGGTGCCTGTTAATAC
CTCGAAGCCCTTATCTATTGAATCCGAGCTGATATCCGTGGACCTTAATGTTCGAATTCAAGGTTTTAGAGGTCTCCCTC
TTTCATCACCCAGCACATCCAGTTACTTCACCTTGCCTCGCCATGCCAAAGACGGCGATAAATACAGTCTTTCATTTGCC
TTCTCACTTAAATCAGCGATCAAGGGAGGTGATCTAGTTTTTGGGAATGACTTTGAAAATCCAATACGTGATCGCCTACC
ACCTGGCTTTAATACTGCTTTTAGAATCGTGAAGTGGTTTATTGATCCAGGTCTCGAAGGTGATCCTTATGCTGATAAGC
CTTATCTTTACGGGCCTCTAGGAAGTTCAATCAATACTCTTTACATTGGCAGCAAGGAACATGAATTCCTAGGCAAGAAT
AACGGCGACCCAAACGCTGGATTCTTATTTACAGAGGGTGGATGCGACGAGGGTATCGCGCTGCGCAAGTCTAAAAAAAT
TCCTGATTCAGAAGCCGCAAGGAAAAAATACTTCTTAAATCGTTATAATCAATGTAATTGGACATGGGAAGCAGGTAGGG
AGTACGGATGTGACTTTTTTAATCCATATTTGGATTTTAATGCCGCAAGGAAAAAATACTTCTTAAATCGTTATAATCAA
TGTAATTGGACATGGGAAGCAGGTAGGGAGTACGGATGTGACTTTTTTAATCCATATTTGGATTTTAATGCATTTACACT
GTGTCTACCAGGCTTCAATCTCCCAATAATGAGATATTGGGATAGTAAATCATCGAGAGACTCAAAAGGCAAAGATTCAA
ATAGCATTGTTCCTAAACGCTCACACACCTTGAGGTATACACTCAAAAACCGTGCTACAAATACTGTGCTTTTAGTTGTA
ATGTTTACTCTATATCTAAAAGAAGATATAGACGAGCATGGTACTTTAAAAGAAGGCCTAGTAACTCAAATGGACTAA
>OH_00262 snap-scaffold524-processed-gene-0.6-mRNA-1
ATGGATGCTGCAGTAGATCTCTTGGACCCTTCAAAGGCTCTAAATCTTAAACATATTCGACAACAACTAATTCGAATGGA
AGATACAATAACATTTCAATTAATTGAACGAGTACAATTTCCTTTGAATAGGACTGTGTATGAGCCGGGAGCTGTGAAGA
TTCCTAATAGTAATCTTAGTTTCCTCGATTGGACTCTTCGAGAACGTGAAAAGACCGATTCTCTTATTCGTCGTTATCAA
TCACCAGATGAACACCCTTTCTTCCCGGATGCGCTTTTAAAACCTATTTTACAACCTCTCATATATCCAAAAATACTGCA
CAGAAATAATATTAACTTAAATGACAAGATCAAAAAATACTTTACAGATCAAGTTCTTCCCTCGATTTGTCATGACTTTG
GCAGAGAGGACAGAGGTGAGCAGGCAGAAAATTATGGCTCAACAGTAACTGCAGACATTCAATGTCTTCAAACACTATCT
CGACGTATTCACTTTGGGAAATGGGTTGCTGAGTCCAAGTACATTGATGATCCTCAAGGTTTTGCCAAATTGATCAAGGC
CGGGGATCGTCAAGCTATTGGTAAAGCTATTACAAAGCCTGCAGTGGAATTGCAGGTCTTAGAGAGAATACGACTGAAAT
CAAGGACATATTCCACTGATCCTTGCGAATCTGATGACCCGGAACCGAAAATAAATGTGGATGCAGTTGTAGCGATGTAC
AGAGATTGTGTAATACCATTGACAAAGGAAGTCGAGATTGATTACCTGATGCAACGTTTATCAGATTAA
>OH_00263 maker-scaffold524-snap-gene-0.11-mRNA-1
ATGCATCAATATTCCGAAAATATTAGAAGACATGATAAGGAGATGACATCAATGGGATGGCAGACACTTCAAAGTTCGAA
AAATGAAAACGATAGGACAAGTCGAAGGCATCTAATCGAGTCTAATCAATGTATTTCCCGAATCGTCTTTATGATTTTTT
CAATTATATGTTTCTCTCAATGGACGGTAGCTCAAAGCTGTATACCCCTTTCGAGCTCTAAAATGTGTTCCGCATTTCCA
GATGCTTCAATTTCTTCGAACGATTCTTCAGTAGTCAACCTCTTTCCCTTCTTACAATCTGTAACAAATACTACGACATT
TGATGAACAACTAAAAATATATGTATCAACAACCTTTATACAGATGAAGTATCAACAACTGCTTGGCTGTAGTGGAATTG
ATCTTGCAAAAGCCAAAGATATATACGCTCGATTTACAACGACTGTAATTTGTAATGCTATTATACAAAACTCTCGTAAT
GTGTGCCGTCTTTCTCCTGCAGCTGCACGACCTATATGCGCAGAAACATGTGCTCAACAGGCAGAAAGTGAATCTATAAT
CACGGCAAATCGAGACTTATGCCCACAACTTAGTCCCAACGCCGACGACCAAATACGAGCAGACTTTACTAACTGCGCTT
TACCTGCTAATTCGTTAACAAGTACTTGCATCAGTGGTGCAGCGAATGAACCCAATAATTGCGGCTTTGGTGACAGTACA
GTCGGGCTGTGCCAATATTGTGCGTCTGGTGGCATAAATAGTACTGATACTTGTTGTTATAATTCAGACACAAAGAGTAG
ATGTGCAAATATTGCTTTACCGACAATAACTGGTTTTGTCACTTTTACTACAACACTACCGTCGCAAACTGGCACTCCAC
CGAAGTCAACAGGTGCAACAGATGGTAGCTACTCCAAAATATCTTCGGGAGCTATTGCTGGAATCATCATTGGATCCTTA
TTGGGACTATCTCTCATTGCCGGGCTTTTCTTCTTCCTCACAACCTGCTTACGTAAAAGGCGTGAAGGAGTAGATAACGG
TGTGTTTAATCAACCCTCAGCCCCAAGGCTCCAGTACTTACCTAATACTACGAGAAACGGCCAGTCTTCTATGACTGTTA
CTCCTGTTGCTAGTAAGTCAGATGGGTACGAAATACTACCTGGAGGAAGAATTGCTCGCATGTCAGCTTTAGAAGATCAA
TCAAATCCCTTGTTCAAAGCAGATGTTGATCAAGACACGTCTGTTGCAGGTGTGAGCAGGAGAAGAAACCTTTTAAACTC
ATCATCAGACGAAAGTGAGCGTTCAATTAATCATACAAAAGTACTCCGTCCTCCTCCAACTAGCCGGAGGGGCGGCTCAC
TATCTAGTAACTCAGCCTTGGTTGCTGATTATCCGCAATCTCCTAACTCTGGCAGTATTGGTGGTCACTCATCACATCAA
GCTCCTACAAGTTTCCAGTCAGAACAACTACTTTCTTTCAAAGATTACTATTCAATCGATGAGATACATCCAGGTGAAAA
GGTTGCCGTACTTTGGGCATATCAACCTCGTGCCACTGATGAATTTGCCTTGGAGCGAGGTGACATGCTCAAAGTAGCGG
GAATTTGGGATGATGGATGGGCAACAGGTGTGATGATAAATGAGCGAGCTGATGAATGGGACTCTAAACACAACACACAG
CGGGATAGTGGTGTCTCAGAAACAATACATAGCAGGCACGAATCCCCACCTAATACCAGCAACGAGATAAAAGCTTTTCC
TCTAGTATGCGTATGTCTTCCTGAACATTGGAGAAAGACTGTGGAAGGTGATGCATCGATAGATGCCGGATTAAGAATAC
CAAGCGACGAGAATGCTTTATGA
>OH_00264 maker-scaffold524-snap-gene-0.13-mRNA-1
ATGGTGAAAAAGAGAATCAGGAACTCTGAAGTATTGGCCGACGCTCCTGTTCACAGAGATGAGGAGATAGATAGTGACGA
TGAAATGGACATAGTGAATGTCGAGTTTGAGTGGTTCAATTTCAAGCCAGAGATTGACTTTCATGGAGTTAAAAACCTTC
TGCGCCAGCTCTTTGATGTCGATGCAAAGCTTTTCAATTTATCTAGCTTAACAGACTTAATTTTATCTCAGCCAACAATC
GGCTCCACAGTCAAAGTCGAAGGAGAAGAGGCAGATCCATATGCTATAATAACTATTTTAAACTTATATGAGCATCGGGA
GAGCCCAGTGATCCACGATATTATTCAATATTTTCTCGAGAAGTCCAAATCCAATGCAAACCTTGCGCCGTTGGCGCTTC
ATTTAAAGAATTTAGCGCACATTGGGCTAATTTTTTCTGAGCGCTTGATTAATGTTCCAGCTGAAGTATCAGCGCCTTTA
TATAATACTCTCATTGATGAAATTGAAGCTGCAGTTGAGGATGAGGAGCCATATAACTTTACCCATTATCTTATTTTCTC
AAAGGTTTATTATGAAATTGAATCAGCTCTAGATAAAGAAGATGCGCCAAAAACTAAAAGAAATAAATCTAGCAAATCCA
AAAAAGAGATTTTTTACTTTCATGCAGAGGATGAGGTGCTCCAGAAACAGGCGTTGGCGTTCGGAACATTTGATTACACT
AATGATCAGGGGGATGGAATGGCAGATAGCAAGAGAGCATTTTCTGAAATGGGTATAAAATCACAAGGAGCTTTAATTTT
GATAGAGGCCAATAAATTTGGAGACACAGTTAAGTCAGTTAACAATTTAGTTAATTATTCAACGTGA
>OH_00265 snap-scaffold524-processed-gene-0.9-mRNA-1
ATGGCCGGCTCTAGTGGCCCCAATGGCGTGCCTGTCGAAGACGGCACAGTCATAATATCTACAAAAGGAATTGAAGCATT
TGGAAGGAAGTTTACTTCTACAGCTGGGCATTTAATAGGAGATTCCATATCGAGTACACATTATCAAAATGCGATGAGTG
ATCTGCAAAAGCAGTTACGAAGGCCGAATATCCAAAGAAGCATATTTTCAATCGCCACCTCTAGTCCAACTGATATAGTC
CGTTCACGATTCTCAACTTCAGAGATACAGTATCGTGCTCTTACATACCTTCCAGACGAATTATTAAAAAATATACCAGA
AAATGAAAATATATACTCATTATTCCAGGGCTTTCAAGCTACTATCCCTCAAGCCAGTCCCAAAGGAAAACGAAATCAGA
GGAGAACTTCAAGGAATAAACAAATTGAAGAAGATGGATCAGAGTCAACAGCCTCATCATCTATCGTCTCTTTGGAAAGA
GAGAAAGCTTCTTTATCCAACCAACTTGAGATTATGAACATTCGAAAAAATATGGCCAGTTGTGAAATTCAAGAAGTAGA
TAATAAAGTCTCTAACTTGATGAATATGCGAAAAATTCTATTAGACCGACTAGCATGTCTAGAGAATGAAGAGGCTTTAT
TGGAACAAGATAGTTGGTATAGTTGA
>OH_00266 genemark-scaffold379-processed-gene-0.4-mRNA-1
ATGGCGCCCTATATTACTCTTGCGACATGTTCTCTGAATCAATGGGCGTTAGATTTTGAAGGAAATGCTGAACGAATTAT
TGAGTCGATAAGACGAGCTAAGAAAGCTGGTGCTTCTTTACGAATTGGCCCTGAGCTTGAGATCACTGGATATTCATGTC
AAGATCATTTCCTGGAGGGCGATACATATCTCCATTCATGGGAGATGCTTGCAAGGATCATTGACCATGATGATTGCCAA
GATATCCTGATAGATCTAGGAGCTCCAGTTCGACACCACAACATTCGTTATAACTGCCGTATTGTTGTTTATAATCGTAA
AATTCTCTACATAAAGCCCAAACTCTGGCTTGCCGATGATGGGAATTACAGAGAAGGACGTTGGTTTACTCCTTGGTCCA
AAACAAAGCATGTCGAGGAATATTATTTAGAGAGAAGCGTTAGAGAAATTACAGGACAGACCACTGTGCCAATTGGTGAT
GCTGTACTCAGTACTTTTGATACTTGTATTGGAGCTGAGACCTGTGAGGAGCTTTTCACTCCTGACAACCCTGGCATCCA
TATGGGATTAAATGGTGTTGAGATATTCACAAACTCAAGTGGGAGTCATCATGAATTACGAAAACTTAAACAACGCTTCA
ATCTCATTCTACATTGTACGCGAGCGGGTGGGATTTATCTATATTCAAACCAAAAAGGATGTGATGGTGATGGGAGACTT
TACTTTGATGGGACTCCAGGTATCTTCATCAATGGACGAGCAGTTGCTATGGGCAAACAATTCTCATTAGACGAGGTGGA
GGTAGTCACAGCTACCCTCGATCTTGAAGAAGTTAGAAGTTTTCGAACCTCTATTAGTCGTAGTCTTCAGGGTAGTCGAG
AAGAGTCTTACCCACGGATTATTGCTGAAATGTCATTGTCAAATAAAAGTACGAACGGAATAGCTTCAAGAAAACAACTC
TCACCAGATATTGAAGTTAAATATCACACACCAGAAGAGGAAATTGCCCTAAGTGCAGGTATCTTCCTGTGGGATTACTT
GCGACGGTGTGGTGGAGGTGCTTCAAAAGGCATTGCTGGATACTTTCTTCCATTATCCGGTGGATTGGACTCTTGCTCTA
CCGCTCTAATTATATTTTCCATGTGTAGAATTGTTATGGAAGCTGTCGAGGATCAAAATAAACAAGTGATAAAAGACCTA
CTAAGAATAGTTGGTGAACCCGAGGATTCAAAATGGCTCCCCAATGATGCAAGAGATATTTGTGGTCGAATCTTTCATAC
TTGTTATATCGGAACTACTAACTCAAGTCATGAGACACGTCAAAGAGCAAAAGATTTAGCACATGCTATTGGATCATATC
ACTTAGATATTGATATGGATAGTGTTGTTTCCTCGGTCACTAGTCTCTTTACCTTAGTTACAAGCCTTACTCCGAAATTT
ACCGTGCACGGAGGAACCCCAGCCGAGAATAACGCTCTTCAAAATATCCAAGCACGTCTACGCATGGTCTTAGCATATCT
CTTTGCACAACTATTGCCTCTAGTACGCCAACGTCGTGACGGTGGATGTCTTTTAGTCCTTGGTTCCGGGAATCTTTCGG
AACAACTTCGAGGCTACTACACCAAATATGATAACAGTAGTGCTGATATCAACCCTATCGGTGGGATTGATAAAGCTGAT
CTCATCTTGTTCGTCAAATGGGCACAAACTCATTTTGAATTACCGATACTAGCTCAATTCGTCTCGGCTACCCCCACAGC
GGAGTTGGAACCCACGACTGAGAATTATGTGCAAACAGATGAGGACCAAATGGGCCTTACCTACGCTGAACTTGGTGTCA
TGGGTCGGTTACGGAAAATAACAAAATGTGGTCCTTGGGCTATGTATGAAAAATTGTTACATATTTGGTGTAATAATGAG
AACATTAGTAATGGTGATTCATTATCACATTACATGACACCAATGGCTATTTACGAGAAGACTCGGCGATTTTTTTATTT
CTACGCCATTAATCGGCATAAACAAGTCACCTTAACCCCCGCTCTTCATTCGGAAAATTATGGCTGTGATGATAATCGCT
TTGATCTTCGACCAATTCTCTATCCGACTTTTTCTTGGCCTTTCAGAAAAATGGAATCTCATGCTAAATCTTTGATGGAA
GGAGCAGGAGATGAATGTGGAAGTAAGAAGTAG
>OH_00267 snap-scaffold379-processed-gene-0.9-mRNA-1
ATGAGGTATCCTGCCATTGCTGCTCTATTCCTGTGCTTGGTTCCATCCTTAACGACTGCTGTGGTGAAAGATAATGGCAA
GAAATGCGATTGCTTTCGAACGACTGGTCCGTCTGCTGGCTACTTTACCAACCATATGTTTCAAGACTTCCGGAAGCTAT
CAACAAGTGATGTTCCAAAGCTGTTAACTTCAACGAAAGATACCTCAGAAGCCCCAGTAACCAATAACTTTTTCAAGTCA
GACTCATGGACAAAAAACTGGTACATCCAACATTGGAACAATACCGATTCAATGAATGAGACTAGTGCTACTTTGCTCAT
GGTCAATTCTCCTAATAATGTATATATCGTTGTCCCCCGTCTAACGGAAGCAGAAAAATCACCCTCAGATCCTAAACAAT
CATGGATGACTCTACGCACCGCTCGTACGCCTGATTTTCAATCAACTGCGGAAATTGATACGGTTACAAGTAATATGCTC
TTCCTCTCTGTAAGATATATGGCACGCATTAGGGGTGACCCAGGTGCTTGTGCAGGCTTTTTCACGTATCTTCCACCTGG
CTCTGATCCTACTACGGTGCAAGAAGCCGATATTGAAATTCTCACAGGAGCTCCTGTCAATTATGTTCAGTTTACCAACC
AACCAAGTTTTGATGATCAAGGTCGCGAACTTCGACAGGCCAGTAAAAACACATCAGTTCCTAAGACGAACGATTACTCC
CAATGGAATGTTTGGCGAATGGACTGGATGCCTGGCCAGACTAGTTGGTACGTCAATGATATATCTGTGGCAAATATTAG
TTTTCAAACACCAAAAGATCCAGCTGGATTAATCATGAATATGTGGAGTGATGGTGGTCTATGGACTGGAAATATGAGCG
TAGGTCAGTCAGCCTACATGAACGTTCAGTGGATAGAAATTGCCTATAATACGAGTGGTCCCCAACACAATACAAAGCGT
GATACGAATCTCAAGTCTTCATTTGGCCGTCTAGACAAGAGGGAACCAGAACTCTGTCAAGCTGTGTGTAGTCTGGATGA
AAACGTGACTGCCGTAGGAACGCCAAAGTTACTTTATGGCATCGGGAATCCCTCGAGATCTATTTCTATTTTTACACGCT
ACATACCGGCAACCTTGATTCTTGCAATAATTATTGCTGCACTATGA
>OH_00268 maker-scaffold379-snap-gene-0.16-mRNA-1
ATGAGTCATATCTCGGACAAATTCGAGACCTACTGTAAGGAAGATAATATTTTTCTGCGCTATCTGCCTGCGCACTCATT
ACTTCTCAACCAGACACTCGATTTCAGGTTCTTCCGTCCTCTGAAGAAGCTCTTTTCAATATTTCGAGTCGCCTATATGA
GAGCTATAACTTTTGCATACATTAAAAGGAGTTCTCGGAGTGTTAGGATTGTCCCACATAACCTCGAAGCAGTGATTCCG
AAGCTAGACGTAAATTTAACGATGTCAAGCCGTCGGCCCTCTTTTCTCGCACAGCCTTTCCTGGGCATCGCAAGCCACAT
AGGACGCAAAAGAAGCCCTTTCCAGACCAAATTTAGTGGTTAA
>OH_00269 maker-scaffold379-snap-gene-0.15-mRNA-1
ATGCGAGTGAAGTACAATATCAACGATTCTGATCTCTACAACTCCAACCAGACTGGCTTTAAGATAGGCCTTATTTCTGC
GGAGGTGGTTGTAGCGCGATCCGATAGACAAAGAAGGGTGATTGTGTGTGTTAGAAGTAAAAAGTTTGAATTTCCTCAAT
TTTTGTTTGTTTCGGGTGCAAAATACCGGGTGAGTTGGTACTCTGAGATTGGTTGA
>OH_00270 genemark-scaffold1423-processed-gene-0.0-mRNA-1
ATGGCTCTGATTGAATTTGATCATCATAATATACAGCAATACAAAATTATTTGTCATGGCATACAAGCTGTCTTTCTTTT
CTTTAGCTTTATCCTTGAACTTGTTGTATTTGGTAAAGCAGCCTCCACAGATCGTCGTGTAAGCTGGCAATTTGGATTGA
TTTTCTTAACAATACCAGCCCTCATCTACTTAACTATGACTCTTCGGTTTCCTCGAGCTAGAAAATTTGCTCAGCCATAT
GCTCTGGCTACCGTCGACTTTCTCTTTGCACTATTATGGGTCTCTGGATTTACGTCTCAAGCATCGTATAACTCATCAGG
AAAATGCATAGGTGCATGCGGAATAAGTAAAGCAGTCGTAGGACTCGGTGTCTTTACATGGTTCCTTTGGATAGTTACAA
CTATATTTTCTCTCTATGGCGTAATGTACTGGAAGCGCGAGGGTTATTTACCAGGTATCTCCAGAATGCCATACAACTCT
GCTGCAATCGATCCAGATAAGGAAGCCTTCAGTACAGCTCCAATTGATGATGAATACATTGCAGGATATCGTGCGGACGA
ACAGGACAGTCCATATTACCGCACACCGTTGGCTAACCCTACTCATGATGCTAGCTACGAAGGCGCAGATCACATTCGAG
CATACTCTCCTCCACAAATGAGGAATATACATGAAAACACCGGATACGTTGGTGCCGGTGGCGTGGCAGCCGAGAGAGTC
CACTTCCCAGAAGCGAGCTATGACAATATATGA
>OH_00271 snap-scaffold2160-processed-gene-0.2-mRNA-1
ATGCCAGATAGTGGAGCAGCTGGAGTCTCAACAGCTGGAAAACCACAATTTCAAGCGCTTCAGAAAATAATGCCGTCGCT
TCAACTTGATATATCAACTGTTGGCCAACACAATATCCGCTTTGGTAAGGGAAATGCTGTTACTCTTGGTACGATTGTTG
TCCCAACCCCATTTGGAACAATCCCTTTCCATGTTGTACCTGCTAATACCCCTTTCTTATTGTGCATTAATGATATGGAT
AGATTGGGTATTAAATTTGATAACATTAAAAACATACTCAAACAAGGGAAAATTCGTCGTGCT
>OH_00272 maker-scaffold1001-snap-gene-0.2-mRNA-1
ATGCAACAGCCTGCCGTATATCTAATAGACTTTCTAGCTGGTAACATTCGAAGCCTGGCTAATGCGATCGAAAAGGTTGG
CTATAGGGTCGAATGGATTAAATCACCTGAAGATGTCGCCAAGGCAAATAAATTAATTTTGCCAGGCGTCGGAAATTTTG
GTCATTGTATGAGCCAGTTCTCTGCCACAGGCTATTCCTCTGCTATTCAGAAGTATATTGAAAGTGGAAAACCTTTTATG
GGAATATGTGTTGGATTGCAGGTGCTTTTCGAAGGTTCGGATGAGGATTTATCGATACCAGGCCTCGGTGTAATAACGGG
ACGTCTTGAGAAGTTCGATAGTAGTTCAAAATCGGTTCCACATATTGGATGGAATAATGCCCATTTTCAAGACACTGATG
TGATAAATGGAATAAGCACAAATTCTAAGTACTATTATGTGCATTCCTACAAGTTCCCATATCGGAAAGGGGAACTTGAG
AATCAGGGATGGACTGTAGCTACAGCAAAGTATGGGGATGAAGAATTCGTTGGAGCCATTGCCAAAAGTAATGTACTTGC
AACTCAATTCCATCCAGAGAAAAGTGGTGTTGCAGGACTTCGGGTTCTGAAGGCATTCTTGGATGACACTAAAGCAACTC
ATGTAAAAGCTACTGATGCTCGGGCCACTCCAAACGGCCTAACAAAACGGATTGTCGCATGTCTTGATGTAAGAACTAAC
GATCAGGGTGATGTTGTGGTCACCAAAGGAGACCAGTATGATGTACGAGATAAGCTAGCAGGAGGAGGAGTTCGAAATCT
TGGAAAGCCAATTGATATGGCACGGAAATATTATGAACAAGGGGCTGATGAGATAACTTTCTTGAATATTACAAGTTTTC
GGAATCTTCCACTAGCAGATCTACCATTGCTTGAAATTCTACGCAAAACCTCGGAGACAGTGTTTGTGCCTCTTACTATC
GGTGGAGGTATAAAGGATACTATTGATACTGATGGGAAAAATGTTTCAGCTCTTGAAGTTGCAAAATTATATTTTCAAAA
TGGGGCGGATAAGGTCTCAATAGGATCAGATGCAGTGATTGCAGCCCAGGAATATTTTAAAGGAGGAAAGAGGTTGACCG
GACGCACAGCTATTGAACAAATATCTAGCGCATATGGGAATCAGGCAGTGGTCGTTAGCGTAGATCCAAAAAGAGTCTAT
GTCAAAGATCCTACTTCTACAAAACATCACACAATTAAGTCTGAGTATCTGGGTCCGAACAAAGAGGAATATTGCTGGTA
TATTTGTACCATAAATGGTGGCCGTGAGACGCGGGAAATTGATGTTGTAGAACTAGCCCAGGCTGTAGAAGTGATGGGCG
CCGGAGAGATATTACTCAATTGTATTGATAAGGATGGTACAAATAGCGGCTTTGACCTTGAGCTAATAAGCCAAGTCAAA
AATTCTGTTAAAATACCTGTAATTGCCTCAAGTGGAGCTGGTAATCCTTTTCATTTCGAAGAAGTGTTCTCTAAAACCCA
AGCTGATGCTGCGCTTGGAGCTGGAATGTTTCATAGAGGTGAATTTACTGTGCAGGAAGTCAAACAACATCTTCTATGCA
AAGATATTATTATACGACTAAATGAAAGTCCCTATGAAAGCCATTCATAA
>OH_00273 maker-scaffold898-snap-gene-0.7-mRNA-1
ATGGCACGCAGTAAGATGGCCTCGTTCGACCGCTACAAAAACCCTAAGTCGCCCAAAAGAATGTCCCCTAAATTGGCGCG
AAAGTGCGAAAGATGCTGCTGCTTGGTCGCGACATATTTACCCCTATTCTTTGTTTACAGTCTTACAACTTGGGCTTTAT
GGGTTGTGGCAACAATTGGATTCCTATCTACAAAAACTAGCTGGGTTGGGGGTGGGACATCTTGCATCGCAATTGTCTTA
TACCTCCTTCTCAATTGGTGTTATACAACAGCAGTCTTCACGAATCCTGGAACTACTACGATAAGAAATGAGTATACTTC
TATTCCATCACATGTTCCGTCAGTTGGCTCAAACTTTACCGTTAAGGCCAATGGGGAGCTACGATACTGCAAGAAGTGCC
AAGCTAGAAAGCCAGACCGAGCGCATCACTGTTCCACTTGTAAAGTCTGTGTTCTGAAGATGGACCATCACTGCCCATGG
TTAGCCACCTGCGTTGGACTGCGAAATTACAAAGCGTTTCTACTCTTTCTATTTTATACGACCCTTTTCTGCTTCGTTTG
CTTTACTGTCTCTGGATTTTGGGTTTGGAGAGAAATATCATATGAAGGGCAATACTCAGAATCATTGATGCCTATAAATT
ACGTTATTTTGGCTGTTATCTCTTGTATCATTGGGTTAATGCTAGCAGGATTTACAGGATGGCACATTCTCTTAGCTTCT
AGGGGCCAAACTACAATAGAATGCCTTGAAAAGACAAGTCTATGCACGAGCATGATTCTCCGACTATTCATGCTGGAGAG
CGATTATAATGAGTATGAGCAGGCTCGTTCTCGACTTCGATATCAAGAGTACTTAGATGAGCAGGACTCAGCAAAGTTAC
CTAGTGCATTTGATCTTGGATGGAAAATGAATTTTCTCAATTTATTCGGACCTAATAAACTACTCTGGCTCATTCCAGTA
GCAACAACGATACAAGATGGTTGGCACTGGGAGCCTAATCCAAAGTGGTTAGTCGCGAGGGAAAGAATAATACAGGAGAG
GGAAGAACAGACAAGTAGAGAGCAGATTGCAGGATGGGGATCCGAAAGGTTCCGTCAATTTTCAACCAGTTCTCAAGAGT
TGGTTAGAAGAGATAGTGAAAACTCGAAAAATCATCTGGATTCAGTATCTACAGATTCTTCCAATCGATCAACCTCGAAA
GCTGACAGAGTCCTTGGAAGGACATATGAATACTCCGACGGCGTATTGTTAAATAATTTAAGGCCTAGAAGCTCTAATGA
GTGGCGACAAACAAATGATAGCATAGATCAACTTGAAAATAGAGTTTCAGATAGAAAATCTGGCATGGGATGGCCGAAAA
GAGCTGGGACAATTACAAGCACTTTAATAAGTAACAGTTTTTCAAGTAACAATAGTCCTAGACAATGGAACAGTCATGAT
GATGGAGTTGATTAA
>OH_00274 snap-scaffold898-processed-gene-0.6-mRNA-1
ATGTCTTGGGACTCAGAACTGAGAAAATACCGACGGAAAAGCGATGAAGAGGAAGTGACTTTAGTACCTAGTGAGGCCAT
ATCTACTACAAACGATGAACCCTGGTCGCTTCATTTAACAGACCCTTTTCTCCAATCATTTTTAAGTTCTACATTCGATC
CGGCTGATTATCTCAACAATAACTTATCTTCCATTGATCGCGCTAATGTATCTCATTTGAATAAGAGTAGCTCTTTTATC
AACGATATATTTCCGGACGCACAAAATCTTGTTTCGCAACTGAGTGCAAACTCGACAAGGTTGAACACAATCCTAACACA
ACTTACCGATGAGATTCTTCGAAGTGGCAATCGTCTAGCGTATGAAGTTGAAATTTTACGAGAAAATACATTAAACCTAT
CGGAGGCACTAGTAGGAGTATTGCACGATGACTTGGCAAAATTTCTTCCCACAGGCACGAATAACGGCCAAAAAAAGGAC
CCAGAAGCTCTAGAAGCGACCAATGCCACGCCTATATTAGAATCTCATGTTTTAGAAAATCACGAGCCATCATTTGTGAA
AGAACTTCGGACGCTGACCTTAGTCCGATCAAGGTTAGAAGAGGTAATTAAGACCTTTGGCGATGCCATGTTATGGAGCT
TTCCGCCCTCTGAAATATCAACTGCTTCTTCATTCCTATCTGTCTCAGGTCCAGATATCAACTCAGGCTTAGATGGAACA
AGTATAGAGGAGAAGGGTCAACAAGTCTCTAAAAAAATACGAAGTGAAATTTCTGAACTATTAAGGAACGAGGATCCGAT
AAGTGGGATTGAGTTAGCGGCTAAAAGAGTTGAAGATTTCAAAGAACTAGTCATCGTTTGGAAAGGTACAATAGAAGAAA
GGGCAAGACTAAAATTTATCGAGAGCTTAGCAAAGATGGTAGAGGATAGGCATAGAGAGTTGTTACGAGCGGCAGAAAAT
GAAACCAGCACACTTCGAAGATCTAAAATAGTGCAAATTGATGACAAATCCGAAGAAACCAAATCTTTGGCAGGATATGG
GTTCATAAACCAACTACAAAAACTAAGAGGATCTTAA
>OH_00275 genemark-scaffold620-processed-gene-0.2-mRNA-1
ATGGACAATTCCTATCATCAGGTTCAACAAATGCCTCCCTTTGCCTACTTTCACCCAAGCGGAAAGTTGGATGTACAACA
GAGTGAATTGGCTCATCATCATGCCAATACCAATGCTTTACTTTACCAACCACAAATGTCCCAATCATTGCAATCCTTCA
ATATCTACTCTCCACCCGAAGAGAGCAATAATTCTATAGCCTTTCCACAATTGTACCATCACGGATACCCAGGCAGTGTC
CAAATGTCTTCTCCATATAAAAAGGAAAATCTTCTGACTTCTAATATCCCCCCTAATTTGTTGATTCAACCCAATCTTCA
TGAAAACGACGTGTATTACTATCCCTCAACACCACCTCTTTCAGCCTCCCCCAGTATATCAGGAAGTCCATCTGATTATT
CGGCTTTACTAACGCCGGCCAATACCACTATGTTTGGAATCCATCGTGGTAAAGATGACCTAATTTCTGACACCGGCAAC
TGGATTTGTTACGATTCTCCCCCTATTACACCTGCATATGTTCAATCAGGATCGCTTATTGCCGAAAGCGGCTCTCATAA
TATTCATTCGTTACAACGATCCTCTGATTCGCCATCCACATCCCCACTACCATGTCAGTTGCCTTCAGATCACAATCTTG
ACTTTTGTGATCCTCGTAAATTAACCGTCTGTCCTGGATCTCACTCGAATACAAACTTGGAGAACCAAGATACTCTCCCT
AATGTGGTCCACCTTTCTCCTTGCGGAGCTGCTGAGGAACAGAAATTACTTATAGGTAGAACTATTCATCCCCGTAATTT
AGATACCAAAGATCCTGGCTATCATACAATTCAACAGTCGGAATTTCCTCTATTGGATAGTAATTCTGAGCTTGACGTAG
GGGAAAACTACTTTTGCGGATTTTCTAGTTTTTCAGTGCCAGATCAGACACTTTATATGGCTTCGAAGAGACAGAGAACT
GACTCCGGAATTTCCTTATCTAATGGAGCTGTAATTAATTCGGCTGGCTTCCAAGATATAGACCAATCAGGAAGCTACAA
CCAATTCGCAGTCACATGTCCATTAAGTCCACCATCATCAATATCTGAACGTGATCGAAAGAACATAAAGAGATTCAAGA
AGATAAAGAAAATGTCTCCTGAATTATCAAACGTCACTGATCTCAAAACCGAGGTATATGATTCTGAAATTGGACTCAAA
TCAGAAGATTATACCTCCGGAAACCCAAATGATAGTACAAATGAACAATCAAATGTAACTTCTACTTCCGGAGTGTCCGA
GAAAAGTAAATCAAGCGATCTATCCAAACCTCAGCACCAAGTAACTCGGCGTGGTCGTAAACAATCCGAGACGGAAGATT
TAACGAAAACTTTTGTATGCGAATCATGTAACCGACGCTTCAAACGCCAAGAGCACTTGAAGAGACACTACCGATCGGTT
CATACCCAAGAAAAGCCCTTCAAGTGTCACGAGTGTGGTAAGGATTTCTCTCGTAGCGACAATCTTTCTCAACATGCACG
AACTCATGGCAATGGCTCAATCGTAGTTGGACTATTAGAGGAAGGTGAAATAACAAATGATATGGATGCAAACTGCGAGC
ACGTTGGAAATTTGGGTTCAATTCTGTTCAATGTTGCTGCGGCTGCACCAGGTTCTGAAACCGACCGATCTTCACAATGC
TCTTCAAATGCGTCAAGCACTGGAAAGGACGGGCAGTCTCGTAAAAAGCGAAGACGGTCTGAATAA
>OH_00276 genemark-scaffold620-processed-gene-0.3-mRNA-1
ATGACTGAGTCTCTTAATGTCATTGCACTAATCTCCGGTGGGAAAGACAGTTTTTTCTCGTTACTTCATTGTATAGAAAA
CGGGCATAAAATTGTTGCATTGGGAAACCTCTACCCACCTAATAGTCCTAATATTCATCAAAACGAGGATGACTCAGACT
TGAATAGCTTCATGTATCAGACTGTAGGTCACACTGTGATTCCTCAGTACGAGAAAGCCCTTGAAATACCTCTTTACCGA
GAACCTATCATTGGGACTGCGCTTCATACTGGCGTAAGTTACCAAGACTCTGATTATGAAAATTCTTCCTCAGCCTCTAT
TAGCTCACCGCACGAATGTGACGAAATTGAATGTTTAGAGTCATTACTGGAACACATCATGAATAAGCACCCTAGTGCGA
ATGCTGTCAGTACAGGTGCTATTTATTCCACATATCAGCGTACTCGTATTGAGACTGTAGCTCGTAGACTCGGGCTAATT
TCGCTCTCATATCTATGGCAGTATCCATTGCTGCCACTTAAAAACTCGACATCTTTGATAGAAGATATGCGAAGTGCTAA
AATCGATGCCAGGATTATTAAGGTTGCCGGTTGTGGGCTTGATGAGAACTTTCTATGGCAAAATTTGACATCCAAGTCAA
CTTTACAAAAAGTTCAGAAGGCTGTCCAAAGGTTTGGGGTTGAAGACGATGGCGCAATCCTTGGTGAGGGCGGGGAATTT
GAAACCTTGGTTCTCGATGGGCCTTCGCATTTATTCAAAAGTCGAATTGAAATTCTTGATTGTGATAGGATGACTGTCAG
AGAGAATGGTGGATCTACGTGGCTAAAGATCCGAAAAGCTCAAGTTATCTTAAAAGATAGTGTCTCCTCAGACGAGGTTA
TTCGAATTCCGAATACCCTTGAACCGAGGTTTAGTAGGATCTTTGAAATCCTAAAAGATTCCGAGATATATGATACTAAA
CTCAACTTCCATAAGCTTGAAGGTTTTCGTAATCTATCACATTCACTGCAGTCCGTTCCTAAGAAATCACATGAAGGTTT
TATTCTTAGATGGACAATATCTGCTCCTACTGGGCTTAGAAATGTCAGTGAAGAAGCTAAATGTTTAAAAGATATGATAT
GCTCAAGGCTGGATCGAGCGGGGCTAAAATCGACTGATATCACATCTACTATTCTATTATTGCGATCCATGCAATACTTT
GAACTCATGAATGAAGTCTACGGTACAATCTTCACCAAGCCTAACCCTCCAGCTCGGGTCACTATCTCCTGTGGAGATAG
AATGCCCCCAAAAGTTAACATCATAATCCATCTCACAATTTCAACTTCATCTTTCTCAACTAGAAAAAGAAAACTCAGAA
ATGGTTTACATGTACAGTCATACTCTTACTGGGCACCTGCGAACATTGGACCTTACTCACAAGCAATTACCATGAGCACT
AATGACGAAGGTTCAGATTTATGTTTGGCATCGATATCGGGTCAAATCCCACTTATTCCTCACACCATGAAGCTGCCAAC
TTTAGAAATCACATCGCATCCTGCAGCATTTCAAGTTGCCCTCTCTCTCCAGCATCTTTGGAGAATTGGTGTAGCACTAA
AAGTAAAATGGTGGACTAGTGTTATAGCATATTTACCGTATGATGCCAATTTATGGGAGCAAAAACATCATGCCGGGTTG
CAGATTAGAGGCAAGCGAACTACACCATATGGACATAATCTTCCTGATTGGTCTCTTCTAAAGACTCCCTCTCATAATGA
AAGGTTTCATATAAGTAGCCCACCTCCTTTCTTTGCAATCGAAGTAGAGGAGCTGCCACGAGCAAGTGCCATTGAGTGGC
ATGCTCAACTTGGAATTATTCCCGGATCTTCGCCAATTAATCTTAGCTGTCATGAAATTCAAGATCAGCTGAAAAGATGG
ACAATCTATCAATGTATTTTTGGAGATAACGCAATGCAGATAATTATTGCGATCCAATTTATGGAAGATATACCACAGCT
TTATACTTGCCTTAAACAAGCACAGTCAAGCCTAGGTTTTTTTCCAAGCAACGATGTCGATCTTAAGCAAAATTTGCCTC
TACCCTCTATTAATCTTAAAGATTATTGTACTAATTCTACCATAACTCATCGCGGGCTCTCTTACCAAGATGCCTCCATC
TCTCAAAAGCATAACTTAATTTATGACCATACTATCATCCCGTGTTATCGTATATGGGATGCTAATGGGCAGAGACTTGG
CTATCTCTGGATCTATAACACTTTATGA
>OH_00277 genemark-scaffold1003-processed-gene-0.3-mRNA-1
ATGACAAACCGTAATTCTTCGAAAAGGCGCACTTCAAATAATTACACTCCTGTAAATAACAAAGATAGGAAAATCTCTCC
AGACCGATGTGAATCCAGGATCTCAAAATCTGTTGGCAAGAATAAGGGAACAATATTCTTAGACTATGGCACAACAGGAA
CCCCAAAGCCCAGAGGTCACATAGCTGTGATAGTTCCAACACCAGTGAGAAAATGGGAGTATTTACCGATCGGCACCAAC
ACAACTGTGAATGATGTCCTTGGAATACTTCATGGCCGACATCGAGAAACGCTTTATAAAATTGAGTATGAAGATGGTAT
TGAAGATGAGGTCTCTTTGGACAAGCTTTTGAGTCTCAAAAACGGTAAAAAAAAGCTAGACTTTTTAAACGATCAAAAAA
GTTTGTTAAAATGGAAAACTCAGAATTCACTATCTTCCAAGTCTACACCAATAAGTTCGGTAAGAAAGCGAACTCGACGA
GGTACTAGACTTGATGGTTATCTGAATTGTCCTGTCATCGACTTGGAATCAGAGGAAGAGTCTGACAAGATTTCAAGTGC
AGTGACAATAAGTCAGCAGCAAACAAAAAGCAACTGCTCCCCATATAGTCTTAGAAATAATCAATTTAAGAGTTCAAGTA
GTACAGTAGACAGCCACTTATCTTCTACAAAGAGGAAATATGAGAAAAGTGATTCTGGTGAAGATATCAAACCACGTAAA
AGATCTAAGGTTTCATCTAATGCCAGAGACTTTCACTCCCCATCAAATTTGCCCAGCAAAAAAAGGAAAAAATATGCTAC
TTTGATCAAAAAAACATCCTCGACAATAGAGAGATCTGATTCCGAATCTGATGAGCTTGGACGTCTGGACCAGAAACTTG
GGCACAATGGATCCTTTATCAAATTAAAGCAAAAAAAGCTTTCTGGGCTTTTATCAAAGCAGGATGCCGAAAATGAAATA
AATAAAAGGGACGCATCAAGGAGATTCGAGATTAAGGATTCCGACAACTCTGATAGTTTCAATAGTTCTGATAGCCTTGA
GAGTCCTTCATTCTCCGAGCTTCCATCTCGAAGATCAATTCGTCAGAGAACCAATAAAAATATGAAAGAGCCCAATGAAT
ACGAAGAGATTTATGCGGAGGAGGACTCCTCAGATTCTAGACATATTGTTACGAATACTAAAGAAGCCTTCTTGCCAATC
GACAAAAATAATCTATTTCGAAATTTTCATCGTAAAATTTGTGACGTTTGCAATGAAAATGAGAGAAGCCTCAAGAAGGG
CTTAAGTCCGTTTATTTTCTGTCAAGGCTGCTCAACTTCAATCCATAAAAATTGTCTTGGCCATCGAAGCAGAAGAGAAC
ACTTAGTAACCAAAATTGGACATGAAAATTTCGTTTTACAATGCCGTCGCTGCATTGGTACTGCGATCACTAAAGATAAG
ACTGCACCTCGACTAGATATGTGCCTAGCTTGTCGACAAACGGGCCCATCATGTCCGCCATTCTCTACTAAGATGAATGC
TCGACAAGAAGAAAAGCTCCGCCTTCAAAATAAAGGGATAGACCCTATAACAGAGACTTCTCATGAGCTTGTCAACAACG
AAAAGAATATTCTTTTCAGATGTACCGGCTGTCAACGAGCATCACATTTTGAACACCTCCCACCACTGACAAACCAATCA
GAATCTCCTAATGATAATGAAAAATTACGTCAACTCAGATTAAATGAATATTCATTAAAGTGGCGCTGTAAAGACTGCTT
AGATGCTCCAGCTATGGTTCATAGATTGGTCTGCTGGAGACCTCTCAATCAAGATCAATACGAAAATGGTGTGACGAAAG
ATGAAATAAGCGAAGACGAAAAAGAATATTTAATCAAATGGTCAGATAAATCATATTTCGATTGCACATGGATGCCAGGT
AATTGGGTTTGGGGTGTTACCCCGATAAACATTCGTAAGTCTTTTTTTCGCAGAGATGAAGGTATCAATTTATTTCCGAA
ATGGAGTTTTGAAGAAGCAGTCCCAGAAGAATTCCTCCAAATAGAAATAGTTCTTGATACTCGCTACGAAAAAAATTTTA
TTTCCAAATCTGAGAAATTAGACAAACTTGCTATCAATAATATAATTGAGGTTTTCGTGAAATTCCGAGGCCTTCCTTAT
GATGAAGTAGTATGGATGGAACCTCCAACAACTGAAAATATGGAAAGATATCAAAGCTTCGTTAATGCCTACAATGAATA
CGTGGATGGAAAATATTTCAGACAATCTCCCACTTCAGCTATGGAGCATCGCTTGGGGGTGTTCCGAAAATTAAATTTTG
CTAAAAGTGTTGAGATGAAAAGTCAACCCTCCCAACTTACTGGGGGAAAGATAATGGAGTATCAAATGGAAGGCCTTAAT
TGGCTGCTTTATAACTTTCATCGAAAGAAAAATGTTATCTTAGCAGACGAGATGGGCTTAGGCAAGACAATACAAATTAT
TGCATTCATTGTAGCAATTGTCACAAACAATCCAAAATGCTGGCCATTTCTTGTCGTAACTCCAAACTCAACGTGCCCTA
ATTGGCGTCGAGAAATCAAAAAATGGGCTCCAAAATTGCGTGTTGTTTCATACTACGGCACTAAGACTGCTATGGAGTTG
GCATATAATTATGAAATGTATCCTAAAAACTGTTCTGACTTAAGAGCCCACGTAGTTGTCACTTCTTTTGAAGCACCTGT
TAGTGATCACGGTAAAAATTTTTTCACTCGTATTAAATGGGCTGGACTTATTGTGGATGAGGGCCAACGTCTTAAGAATG
ATCGGAATCTCTTATATGGCGCATTAAAGGCATTGAAAATACCATTTCAAGTTTTACTTACTGGTACGCCACTCCAAAAT
AACAAACGAGAACTGTTCAACTTACTACAATTTCTCGATACCACTATCAATGCTGCTGAGCTTGACAAAGAGTATGATGA
GCTAACGAATAAAAATTTACCCAAATTGCACGATCTCATTCGTCCGTTTTTTCTAAGACGTACAAAGCTTCAGGTTTTAA
ACTTCTTGCCACCCATGGCTCAAATGATTATCCCAGTGACTATGAGTATTGTTCAAAAGAAGCTTTATAAGTCTATCTTA
GCTAAGAACCCTGATTTAATTAAATCAGTTTTCGGTCAAAGTAAGGCTATTCTACGACCATCAGAACGGGGAAATTTGAA
TAATATTTTAATGCAGCTTCGAAAATGCCTCTGCCACCCGTTCTTGTACAGTTCAGCTATTGAAGATCGTTCCTTTGGTG
ATCAAACTCTTTATCGAAACCTTGTCGATGCTTCTTCGAAATTTCAGCTACTTGAGATAATGTTACCAAAATTACATGAG
CGAGGTCACCGAATTCTAATTTTCAGTCAGTTTCTTCAGAATCTCGATTTAATCGAAGATTTTTTAACAGGCCTTGGTCT
TCAGTTTCAACGGCTAGACGGCAGTGTCAACTCATTAGAGAAACAAAAGCGAATAGATGCATTTAATGCACCAAACTCAC
CCCTGTTCGCGTTTTTGCTATCAACACGGGCCGGTGGCGTTGGTATTAATCTTGCTACTGCAGATACAGTTCTTATCATG
GATCCCGACTTCAATCCTCACCAAGACATTCAAGCCCTTTCACGAGCACATCGTATTGGCCAGGAAAAAAAGGTGCTCGT
GTTTCAACTAATGACAAAAGGAAGTGCAGAAGAGAAAATAATCCAAATAGGTAGAAAAAAATTAGCATTAGATAAAGCTC
TCATTGGAAAGATGGATACGAAAAATGATCCCGGCTATGATTTAGAGTCTATTCTAAGGTTTGATAAGCTATTGGACCGA
TCTCTCATTGAGACTACAGATAATGACCAAGAAAAAGCTTCAGATTCGCAATTTTCTTTTGCACGTATTTGGGCGAATGA
TAAAGATACCATCACTGAATATAGTGATGGCACCAAATCTCCAGAAATAGTCCCTCAATTTACAGCTTGGGATAAAATTT
TAGAGCAGCGTGAAGCTGATGCTGCTTTGGAAATTGCAAAAAATACTCAAGTCCTTGGACGTGGTAAAAGATTACGAGAG
AAAAAAAATTATAGAACTGTTGATCTTGAACTCGACAAAGACATACTCTCATCTCCACCAAAGAATGGGGAATTAGGTGA
GTATGGTGATGGTGCCAATCATCTCAATTTTACAGAGCCCGTCGAAGTAGATGACGAAGATGAATATTCGGTCTCTCATG
AAAGTGATGAAAGCAATAAAAACCTTACCAAGAAGAGTCGATCAAAATTGGTAATTGATCGAATCGAACCAACTGCGAGT
AAAAAGGATTCAACTAATGTAGGATTAACTTCTCTTGAAAATACGGTAAGGCAGGATCGATACTCACAACCTCTGAACCA
AAATCTCTCGAAAAATCCTAGAACAACGACATCGCACTTACCTAACTATCACTTTTTTCAGCCGGCGCAAATTTCTAATT
CGTCATTCTCTTATTTTATACCCAAGACAAATATCAGCAATCATGAACCGCAGCACAGATGGACTACTCAAAATACTTAT
TTAACCCCATACCAGGAGATAAATCTAGTTCACCAACCTTCCAACATCGTGTATAACACCATGCCATCTTCAGGGAGAAG
AATCTCATCGCTACCTTCTACCCAGAATGAGATAGATTGTCGTCGATGCGGCCTCGCACACTTAAAATTAGCAAAAGTCT
GTCCTTATCAAGCTTCGGACATTCAAATTAGGCTTATGCTTGACAAAATCTCCAAAAGCAAACAATATAATTACAATCAT
AAAATCGAATTTATTCTTCGAAATGAGCTGTTTGAAAAAATACAGAGGCGAAGAAAAATCAGAATTACTGTCGGACACGA
TAATGTTAAGTCAGAATAA
>OH_00278 maker-scaffold1003-snap-gene-0.9-mRNA-1
ATGAGTAGTATCATAGAGGCTATATACATTTATGATGATAATCGGCCAATACTCACGCATGTTTATGCTTCGAGACCCCT
CAGCGCTAACCAGTTACTACCCCTCTATAATGCTCATACGCAACCTCGACCAAATCTGATTTATCTTTCAAATACGAATC
CTCCAACTCTTGTATTCAGCCTCACTCATTCGAATCTTCTTTTCCTTCTTACAACCTCAAGTGAAATTGAACCATTACTT
GTACTTGAATTTTTACATCGGGTCATTGATGTTCTTGAAGAATTCGTTGGGTCGCCGTTACTGGCGCCTAAGATTGAGAG
TAACTATGAAGTAGTAGCTCAGCTTCTCAATGAGATGTGTGATGCAGGTTTCATTAGTACCACCGAACCAAATGGCTTAA
GAGATCTTGTAGAAGTCGAGGGATGGTTTGGTAAAGTGTTAGGAAATTTCAACATACCAGGAAAACCTGGATTTGTTGGC
TCCTCAAACACCAATAATGCTGGTATATCACCATGGTCAAATCCCACGACTACACAAGCCTTGCCATGGCGTAGAGCAAA
TGTACGGCACACTTCTAATGAAATTTATGTTGATATAATTGAGACTCTCTCGGTAACCCTAGCTCCATCAGGTCGACCGC
TCTCAGCATTTGCTAATGGCACCATTGCCCTGACATCAAAGATCTCAGGCGTCCCTGAAGTAAGACTAAACCTATCAGCT
CTATCAGGCAAGCATAATATAAACAACGTAATAGAATATCCCGTTTTCCATCCATGTGTTCGTTTAGCAAGATGGAAAGA
GAATCCAGGAGAGATAAGTTTTGTTCCACCTGATGGTAAGTTTGTCCTGGCAGGATATGGTGTCGACCTTTTTCCGATTG
AGAACCTTCAAGTTGAGCCATTGAATTCTTCAACACTCAAGTTACCAGTAAATATAGAGGTCAAGACAGGCCTTGGCCCC
ACTGGGTCTGAATTTGAAATTAGGCTACTAATAATCAAAGTTTCAGGCCAAACATCATCAAAATCCAATTTTTCTATACC
CAGCTCAGTAACTGGTGGGCGTGTTTCAGCTGGATTTGGCAAAAATCCGGCTACATCAAATTCTCCGTTACTACAAGACT
TGGTTGTAAATATTCCATTACCAAAATATGTGAGGAATCTCCCAGAAATAAGGGCAAGTCGAGGTGAGACAACATATACA
CCTGGTGGACAGAATATAAGCTGGGAAATCTCGGCAAAAGAAGCGGCAGCAGGTGGAGCCACTCTACGCTGTACAGCTAC
CGGTCTCCTGTCTGAAGACGAGAGAAATTTCCGAGGTAATGACTTTGATCTAGATGACGGCTACAATGGTTATCAAGAGG
ATGCATTCCAAAAGAGTGCAACAAACTTTAATGCAAATTCTTCTCTTGCAGAATCATCTACTGAAGGACATCAACAACCT
TTTCGTGATCCTCATAAAATATCTCAAAATAAAATCTTAATGCCTAATTCAGTTGTTGTTAGTTTTACGGTCGAAGGTTG
GCTAGCATCGGGTATCAAAATTGAAAGCCTGGTTGTTGACTCAAAGAAGAGTCGTGGACTCGGAGATGGAGTTAGACCTC
ACAAAGGGGTTAAATATTTAACTGTTAGTCGTGAAGGCGTCGAAATTAGATGTTGA
>OH_00279 genemark-scaffold1017-processed-gene-0.0-mRNA-1
ATGAAGGTCTTTGACCTTATTCTCAAATCTGGATCCGGCATATATCCGTCAAAGACCCGTTGCGCATATATGATAGATAT
GATGGTAGCTTGGACCAAAATCCCATCCGATCCCCGACCTGAGACAAAGTGTGTCTTTGACCTTATTCTCAAATCTGGAT
CCGGCATATATCCGTCAAAGACCCGTTGCGCATATATGATAGATATGATGGTAGCTTGGACCAAAATCCCATCCGATCCC
CGACCTGAGACAAATGACTTTCGCGTTTGGAGGCTATTCCCTCGCTCTTGTCAATGGTGGTCATGGTCTTACGCGCAAAA
TGACATGATCCCCCCCGTTAAAAAACAAGTAGACTTGGCAACGAATTCTTCGATGAATTATGGAGGAATGGACCTCCCTG
ACGCCCAGTTATTCTTGCAGAAAGCGCTGTCAGAAAGTTGTGTTAATGGAAATGGCCCTTCCAATCCACCGTTGTTACAT
GCTGACTTTTTCGATGGTCTTGAAAGTATGTCCACGGATTTAGAGAATATTTTTGATGACTGTTTTCCCCGTGAGTTCCT
TATCCCTCAAATAACCGCCAGGCCATCCGCCTCATCTCCAAACGATGGTCACAAGTCTGATGCGCAAATCTCCAACCAGC
AAAGTTCGTTTGAGAGTTCTACAAGTGGTGTAGGTGAAGGTCCTTTACCAGCAGATTTTGGTATGCCATCAGTAAATGAT
CGAAACAGTAATGCTCCATTGGACTTTACAAAAAGAAGGAATTGGTCACAGCGCATTATTGAAGAGATCAGAGACTTCCT
GCATGTTCTGACACCTGACGGGAGAATGATCTATCTCTCGCCCAGTGTTGAACCATTAACTGGCTATACTAAAGGAGAAC
TAAAGGGAAAATTTATCATGGATTTTATACACCCTGACGATAAAGCTATGTTTTTACGAGAGTTTAACGAATCAATTGCG
AGTGGGTCTAGGTTAAGGTACTTCTACCGTTTCTTGAAAAAAGATCAAAGTTATATAATATTTGAATCTCATGGACACCC
ACATTTTCGATCCGACATATCCGGGGAAGGCAACAATGGGTTTACAAATTTCTGTCGAGGGTACTTTATGATGGCTCGAC
CATACCTTACAAAGAATTCTTGGCTTAAGCAAGCAGACCAATTTCAGACCGCCTCGAGCTCCCCTATCAGCTCTAGTCAT
ACATCACAGAGTCAGATGATTTTAGGACTCAGTGGCAATAATTATGATGCAATGTCTATGCCCCCACCGGCACGACCTGT
TACTGCCCCACTAACAAGAAAAGCTCTCGAAGAGTCGAACGCAGGATTGAAACAAGATTCTATGAAAGATAAAATGGACC
GCTATAAAGGAGTGAATCAGATTGAAAGTATAGAGATGCTAACAGGTCTACGTTATCGAGAAGGAGAGAGGAGTTATGGG
ATCAGCACTGGTGATCAAAGTCCCCTCCTCATTAAAGGTGATGCCGGAATTTCATTACCTCTAGAAAGCGAAACTCGTGG
TGATAAAAAACGTAAACTTAAGTTAGCTGATGAATATGTCTGTACTGATTGTGGTACTCTCGACTCACCCGAATGGAGAA
AAGGACCAAGTGGTCCTAAAACTCTATGTAATGCCTGTGGTTTACGATGGGCTAAAAAAGAAAAGAAAAAGCCGACAATT
GTGATTCCTGATCGCACTATGGAAAAATATAATGCTGGACTCATCATGCAATAA
>OH_00280 genemark-scaffold572-processed-gene-0.2-mRNA-1
AAGCTTTTTATTCGAAACGTGCGAGCTTCGAAGACAATTGCAGATGAGAGAGCGGTGATTCAAAAGGAGAGTGCAGCCAT
ACGAGCAAGCTTCAGAGAAGAGAGCGGTGATTCTAACGTTAGACGTAACAATGTTGCAAAGCTATTATACCTCTTCACCC
TCGGAGAAAGAACCCACTTTGGGCAAATAGAATGCCTCAAATTGCTTGCCTCACCTCGATTCGCAGATAAACGCCTGGGC
TATTTAGGAACAATGTTACTACTTGACGAAAATCAAGAGGTTCTTACTTTAGTTACAAACTCCTTAAAGAACGATCTTAA
TCACTCAAATCAGTACATTGTCGGATTAGCTCTCTGTACGCTTGGAAACATTGCATCTATTGAAATGTCGAGAGATCTTT
TTCCAGAGATAGAAAATCTCCTTTCCACTGCCAACCCATATATTCGAAAGAAAGCTGCCTTATGTGCTATGCGAATATGC
AGGAAAGTGCTGGATTTACAAGAGCATTTCTTGGAGAAAGCTGAAACTCTTATTTCAGATCGTAACCATGGAGTGCTATT
ATGTGGCTTGACCCTTGTTACAAGCCTGTGCGAAGCTGAAATAGACGCTGATGAAGAAGGTGAGGAAAATATAGTAGAAA
GATTTAGACCACTTACTGGAACCCTTGTCCAAACACTTAAGGCATTAGCCAGCTCAGGTTATGCACCAGAACATGATGTT
ATTGGAATTACAGACCCATTTCTACAAGTCAAGATTCTTCAGCTACTACGAGTACTAGCTAGGGGGAGTCCAGAGACTAG
CGAAAAGATCAATGATATTCTTGCTCAGGTTGCCACTAACACAGACTCTACCAAAAATGTGGGGAATTCAATACTCTACG
AGGCTGTCTTGACAATCCTAGATATCGAAGCAGACTCTGGATTAAGGGTTCTAGGTGTCAACATTTTAGGGAAATTTCTC
TCCAATCGAGACAATAATATTCGCTACGTTGCTTTGAATACTTTGATAAAAGTTGTTGCTGTAGAACCTAACGCGGTACA
AAGACATCGCAATACAATTCTCGAGTGTTTAAGGGATCCTGATATAAGTATCAGGAGAAGGGCATTAGATCTTAGCTTTA
CTCTAATTAACGAGGGTAATGTACGTCTATTAATTAGAGAATTACTAGCATTTTTAGAAGTGGCAGACAATGAGTTTAAA
CCAATCATGACTAGTCAAATAGGTATTGCTGCCGACAGATTTTCTCCTAATAAAAGATGGCATATTGATACTATGTTACG
[truncated: 9,049,676 more chars]
